# Supplementary material for: Global transcriptional response of Saccharomyces cerevisiae to the deletion of SDH3
Source: BMC Syst Biol. 2009 Feb 6;3:17. doi: 10.1186/1752-0509-3-17 (PMC2661886; doi:10.1186/1752-0509-3-17)
Supplement: Additional File 1 — Data from microarray analysis of the sdh3Δ and reference strain. Results obtained from the t-test and q-test. [file 1752-0509-3-17-S1.xls]

## Sheet: Data+Pvalue+Qtest
Raw data generated from microarray analysis of the sdh3∆ and reference strain. Results obtained from applying the t-test and q-test.
ORF	Name	sdh3-1	sdh3-2	wt-1	wt-2	wt-3	p-value	qvalue	Significance at FDR=5%	Average_sdh3	Average_wt	Up/Down	Fold chamge (abs)	Fold chamge (log2)
YBR127C	VMA2	1628.73	1661.4	616.684	550.794	608.411	3.79676e-05	0.0263862	1	1645.07	591.963	UP	2.779	1.47457
YNL233W	BNI4	53.3547	57.135	211.601	221.752	211.922	4.07884e-05	0.0263862	1	55.2448	215.092	DOWN	3.89342	-1.96104
YKL141W	SDH3	21.9806	29.2799	528.291	558.151	551.583	5.61486e-05	0.0263862	1	25.6303	546.008	DOWN	21.3033	-4.413
YJR002W	MPP10	65.2478	61.8303	168.421	163.01	162.967	6.3642e-05	0.0263862	1	63.5391	164.799	DOWN	2.59367	-1.37499
YLR433C	CNA1	73.2903	68.6265	209.167	203.423	211.359	7.52618e-05	0.0263862	1	70.9584	207.983	DOWN	2.93106	-1.55142
YIR004W	DJP1	61.1804	53.4729	327.633	345.684	352.193	8.67319e-05	0.0263862	1	57.3267	341.837	DOWN	5.96296	-2.57603
YBR160W	CDC28	142.505	141.569	108.655	109.648	106.618	9.26683e-05	0.0263862	1	142.037	108.307	UP	1.31143	0.39114
YML104C	MDM1	60.2293	59.2729	223.991	227.986	220.408	9.49769e-05	0.0263862	1	59.7511	224.128	DOWN	3.75103	-1.90729
YBR153W	RIB7	96.0289	90.5378	218.673	218.248	207.409	0.000120894	0.0266927	1	93.2833	214.777	DOWN	2.30241	-1.20315
YLR174W	IDP2	49.9668	49.0076	74.2884	72.8677	71.6371	0.000136689	0.0266927	1	49.4872	72.9311	DOWN	1.47374	-0.559478
YIL085C	KTR7	148.192	135.718	388.542	414.381	404.751	0.000137299	0.0266927	1	141.955	402.558	DOWN	2.83581	-1.50376
YGR062C	COX18	133.466	142.472	333.573	315.221	322.899	0.00014412	0.0266927	1	137.969	323.898	DOWN	2.34761	-1.23119
YBL046W		92.1537	85.6597	232.931	251.748	244.861	0.000183708	0.0292721	1	88.9067	243.18	DOWN	2.73523	-1.45166
YER131W	RPS26B	340.632	241.398	2425.19	2183.8	2376.9	0.000184388	0.0292721	1	291.015	2328.63	DOWN	8.00175	-3.00032
YFL017C	GNA1	117.578	113.672	192.651	186.592	196.551	0.00021287	0.0303027	1	115.625	191.931	DOWN	1.65995	-0.731137
YMR167W	MLH1	43.353	42.6366	56.2642	56.5969	55.2558	0.000218148	0.0303027	1	42.9948	56.039	DOWN	1.30339	-0.382268
YGL011C	SCL1	506.849	526.481	221.455	190.443	180.474	0.00028617	0.0336286	1	516.665	197.457	UP	2.61659	1.38769
YDR131C		33.975	35.3338	67.9705	68.8757	64.5697	0.000310551	0.0336286	1	34.6544	67.1386	DOWN	1.93738	-0.954105
YLR080W	EMP46	42.5584	43.8536	68.1339	71.9233	71.1204	0.000320473	0.0336286	1	43.206	70.3925	DOWN	1.62923	-0.704191
YOR065W	CYT1	102.049	87.7738	601.42	548.193	599.011	0.000336736	0.0336286	1	94.9114	582.875	DOWN	6.14125	-2.61853
YKL169C		44.6314	40.2274	142.825	129.142	138.585	0.000342466	0.0336286	1	42.4294	136.851	DOWN	3.22537	-1.68947
YGL262W		28.2251	29.1159	42.8491	42.937	41.3951	0.000351721	0.0336286	1	28.6705	42.3937	DOWN	1.47865	-0.564284
YER163C		233.109	224.509	86.4284	106.639	91.2726	0.000375602	0.0336286	1	228.809	94.78	UP	2.41411	1.27149
YLR399C	BDF1	137.751	104.538	795.633	780.886	702.5	0.000377642	0.0336286	1	121.144	759.673	DOWN	6.2708	-2.64865
YKL111C		50.9174	50.0723	112.93	108.77	114.292	0.000378267	0.0336286	1	50.4948	111.997	DOWN	2.218	-1.14926
YDR481C	PHO8	144.708	141.221	58.682	55.9878	46.3224	0.000416786	0.0356278	1	142.964	53.6641	UP	2.66406	1.41363
YGL125W	MET13	723.737	744.091	314.283	378.965	342.908	0.000478773	0.036767	1	733.914	345.385	UP	2.12491	1.0874
YPL151C	PRP46	61.2092	62.3799	110.723	105.018	108.982	0.000483359	0.036767	1	61.7946	108.241	DOWN	1.75163	-0.808696
YEL015W		146.574	146.865	489.935	464.443	481.742	0.000509637	0.036767	1	146.72	478.707	DOWN	3.26273	-1.70608
YDL042C	SIR2	111.646	108.808	71.1718	70.8819	76.1339	0.000522066	0.036767	1	110.227	72.7292	UP	1.51558	0.599871
YCR042C	TAF2	55.6745	42.7434	203.003	222.115	230.211	0.000539742	0.036767	1	49.209	218.443	DOWN	4.43909	-2.15026
YJR008W		41.3937	41.0758	74.31	71.254	72.3962	0.00057945	0.036767	1	41.2348	72.6534	DOWN	1.76195	-0.81717
YDR320C	SWA2	78.5281	76.4977	32.2528	24.539	26.6851	0.000587853	0.036767	1	77.5129	27.8256	UP	2.78567	1.47802
YPL043W	NOP4	81.563	54.5074	403.879	443.215	393.696	0.000601275	0.036767	1	68.0352	413.597	DOWN	6.07916	-2.60387
YHR152W	SPO12	52.4999	46.3559	179.951	182.449	201.21	0.000626347	0.036767	1	49.4279	187.87	DOWN	3.80089	-1.92634
YPR185W	ATG13	38.2215	31.8249	121.464	109.962	110.671	0.000640192	0.036767	1	35.0232	114.032	DOWN	3.25591	-1.70306
YML081C-A	ATP18	428.533	465.545	957.643	978.216	1057.36	0.000645892	0.036767	1	447.039	997.74	DOWN	2.23189	-1.15826
YGL245W		829.873	830.39	377.163	335.918	348.24	0.000654581	0.036767	1	830.131	353.774	UP	2.3465	1.23051
YDR229W	IVY1	70.329	67.1942	151.538	165.345	159.983	0.000658137	0.036767	1	68.7616	158.955	DOWN	2.31169	-1.20895
YPR035W	GLN1	1276.75	1158.93	2630.27	2546.45	2779.72	0.00066897	0.036767	1	1217.84	2652.15	DOWN	2.17775	-1.12284
YOR212W	STE4	143.913	157.184	331.899	310.564	311.404	0.000678254	0.036767	1	150.548	317.956	DOWN	2.11198	-1.0786
YMR097C	MTG1	65.028	59.0824	142.758	134.714	132.969	0.000735044	0.0370684	1	62.0552	136.814	DOWN	2.20471	-1.14059
YOR031W	CRS5	76.1842	70.43	144.219	139.716	149.93	0.000743685	0.0370684	1	73.3071	144.622	DOWN	1.97282	-0.980259
YLR015W	BRE2	28.5842	28.2127	43.489	45.5972	44.0219	0.000758352	0.0370684	1	28.3985	44.3694	DOWN	1.56239	-0.643752
YKL052C	ASK1	109.035	98.0395	246.042	252.146	225.626	0.000765278	0.0370684	1	103.537	241.271	DOWN	2.33029	-1.22051
YLR401C		92.0002	87.3772	175.753	177.574	191.246	0.000767206	0.0370684	1	89.6887	181.524	DOWN	2.02394	-1.01716
YDL183C		47.9098	50.7261	96.2237	100.993	91.6758	0.000815792	0.0382783	1	49.3179	96.2975	DOWN	1.95259	-0.965386
YDR147W	EKI1	54.1467	56.982	116.253	124.822	127.597	0.000826692	0.0382783	1	55.5644	122.891	DOWN	2.21168	-1.14514
YEL068C		52.2549	50.168	30.2649	26.0884	27.6393	0.000862836	0.039057	1	51.2114	27.9975	UP	1.82914	0.871167
YPL195W	APL5	40.5392	26.284	199.4	200.868	232.853	0.000878656	0.039057	1	33.4116	211.04	DOWN	6.31638	-2.6591
YJL069C	UTP18	126.116	102.349	359.179	414.758	374.924	0.000941565	0.0400448	1	114.233	382.954	DOWN	3.35241	-1.7452
YML093W	UTP14	63.6274	64.0723	216.45	233.884	225.052	0.000953144	0.0400448	1	63.8499	225.129	DOWN	3.52591	-1.81799
YGL038C	OCH1	79.0992	80.7179	48.2115	53.8435	49.5198	0.000954933	0.0400448	1	79.9085	50.5249	UP	1.58157	0.661354
YOR064C	YNG1	49.556	58.6736	244.204	280.298	251.355	0.000977602	0.0401435	1	54.1148	258.619	DOWN	4.77908	-2.25673
YBL068W	PRS4	223.216	216.542	134.899	125.47	144.587	0.00104284	0.0401435	1	219.879	134.985	UP	1.62891	0.703907
YKR004C	ECM9	42.5358	35.0152	123.427	119.265	109.653	0.00108433	0.0401435	1	38.7755	117.448	DOWN	3.02893	-1.59881
YPR100W	MRPL51	191.677	109.611	1108.35	1214.36	995.411	0.00109111	0.0401435	1	150.644	1106.04	DOWN	7.34208	-2.87619
YJL184W	GON7	94.3699	70.7491	356.633	328.094	302.46	0.00110559	0.0401435	1	82.5595	329.062	DOWN	3.98576	-1.99485
YIL002C	INP51	60.536	56.5793	147.627	146.039	132.642	0.00110745	0.0401435	1	58.5577	142.103	DOWN	2.42671	-1.279
YDL045W-A	MRP10	188.858	189.169	82.8916	80.3931	91.9625	0.0011198	0.0401435	1	189.014	85.0824	UP	2.22153	1.15156
YOL055C	THI20	105.702	110.427	157.454	165.188	161.804	0.00114247	0.0401435	1	108.065	161.482	DOWN	1.49431	-0.579481
YLR326W		90.8951	90.9861	214.422	201.735	203.684	0.00115928	0.0401435	1	90.9406	206.614	DOWN	2.27196	-1.18394
snR4	SNR4	219.995	203.095	507.555	467.542	450.796	0.0011607	0.0401435	1	211.545	475.298	DOWN	2.24679	-1.16787
YOR251C		174.046	177.959	284.735	270.208	288.398	0.00117421	0.0401435	1	176.002	281.114	DOWN	1.59721	-0.675558
YLL035W	GRC3	71.5128	70.7947	169.162	168.848	179.996	0.00118634	0.0401435	1	71.1538	172.669	DOWN	2.4267	-1.27899
YKR064W		60.087	68.3368	155.094	144.059	137.47	0.00123418	0.0401435	1	64.2119	145.541	DOWN	2.26657	-1.18051
YML008C	ERG6	928.17	916.765	386.398	407.196	325.563	0.00126197	0.0401435	1	922.467	373.052	UP	2.47276	1.30612
YPRWdelta14		44.1377	47.5788	84.3438	91.3919	82.0518	0.0012954	0.0401435	1	45.8582	85.9292	DOWN	1.8738	-0.905967
YKL035W	UGP1	437.594	466.725	1366.49	1288.35	1212.63	0.00130557	0.0401435	1	452.159	1289.16	DOWN	2.85111	-1.51152
YDR310C	SUM1	96.0317	119.34	357.327	330.411	312.815	0.00131203	0.0401435	1	107.686	333.518	DOWN	3.09714	-1.63093
YJR012C		41.1833	42.7742	57.5001	57.2264	60.8227	0.00131676	0.0401435	1	41.9787	58.5164	DOWN	1.39395	-0.479182
YPL168W		31.4704	33.8763	74.6868	76.7716	68.03	0.00138334	0.0401435	1	32.6733	73.1628	DOWN	2.23922	-1.163
YJL025W	RRN7	63.2832	63.526	50.4872	49.4532	48.3551	0.00138931	0.0401435	1	63.4046	49.4318	UP	1.28267	0.359147
YOR337W	TEA1	155.345	158.857	78.8137	79.1167	75.7659	0.00139993	0.0401435	1	157.101	77.8988	UP	2.01673	1.01202
YIL139C	REV7	31.5456	34.5135	82.7052	85.6896	75	0.00140716	0.0401435	1	33.0296	81.1316	DOWN	2.45633	-1.29651
YHRCdelta14		10.7323	11.5814	24.8768	28.2841	26.6361	0.00141025	0.0401435	1	11.1569	26.599	DOWN	2.3841	-1.25344
YHR074W	QNS1	151.423	150.998	57.4982	65.8373	68.6465	0.00141534	0.0401435	1	151.21	63.994	UP	2.36289	1.24055
YML091C	RPM2	64.9781	44.4165	285.031	235.358	254.717	0.00141821	0.0401435	1	54.6973	258.369	DOWN	4.72361	-2.23989
YKL136W		37.4171	35.6803	91.4328	99.5545	101.751	0.00147715	0.0401435	1	36.5487	97.5794	DOWN	2.66985	-1.41676
YPR104C	FHL1	37.1185	35.9447	88.4674	81.5074	89.1165	0.00150165	0.0401435	1	36.5316	86.3638	DOWN	2.36408	-1.24128
YHR201C	PPX1	81.488	57.8779	300.257	334.046	301.531	0.00150435	0.0401435	1	69.683	311.945	DOWN	4.47663	-2.16241
YOR305W		71.5434	50.7196	244.705	290.022	249.142	0.00150777	0.0401435	1	61.1315	261.29	DOWN	4.27422	-2.09566
YIL064W		70.5533	62.6625	177.528	166.487	193.697	0.00151257	0.0401435	1	66.6079	179.237	DOWN	2.69093	-1.42811
YMR039C	SUB1	64.8292	53.4074	829.146	726.538	818.563	0.00151721	0.0401435	1	59.1183	791.416	DOWN	13.387	-3.74276
YJL161W		44.6852	45.2801	53.5868	51.6931	53.0449	0.00154792	0.0404742	1	44.9826	52.7749	DOWN	1.17323	-0.230484
YLR136C	TIS11	124.248	133.27	58.5359	44.1813	41.3163	0.00160482	0.0409858	1	128.759	48.0112	UP	2.68186	1.42323
YPL272C		22.751	21.4658	33.0008	33.7741	35.9983	0.00161025	0.0409858	1	22.1084	34.2577	DOWN	1.54953	-0.631835
YDL055C	PSA1	741.015	262.273	5052.68	5205.72	4388.32	0.00163296	0.0409858	1	501.644	4882.24	DOWN	9.73248	-3.28281
YDR397C	NCB2	125.158	110.154	240.057	258.156	276.212	0.00164125	0.0409858	1	117.656	258.142	DOWN	2.19404	-1.13359
YDL111C	RRP42	223.826	234.957	107.277	122.374	108.307	0.00171751	0.0412693	1	229.392	112.653	UP	2.03627	1.02593
YMR022W	QRI8	214.569	202.082	312.014	311.911	336.64	0.00171875	0.0412693	1	208.325	320.188	DOWN	1.53696	-0.620081
YJR068W	RFC2	82.3643	80.7322	461.565	433.974	409.891	0.00173036	0.0412693	1	81.5482	435.143	DOWN	5.33602	-2.41576
YLR100W	ERG27	484.583	380.857	1786.09	1488.66	1552.4	0.00173048	0.0412693	1	432.72	1609.05	DOWN	3.71846	-1.8947
YDR262W		167.63	178.208	81.7873	70.7062	91.5247	0.00177519	0.0412693	1	172.919	81.3394	UP	2.12589	1.08807
YLR327C		43.3156	39.0263	77.8272	82.6428	74.1069	0.00178364	0.0412693	1	41.171	78.1923	DOWN	1.89921	-0.9254
YNL039W	BDP1	58.0005	59.1389	99.1055	102.492	94.9175	0.00178439	0.0412693	1	58.5697	98.8383	DOWN	1.68753	-0.754916
YDL141W	BPL1	231.424	240.324	52.233	43.1844	47.6464	0.00180802	0.0412693	1	235.874	47.6879	UP	4.9462	2.30632
YNL088W	TOP2	77.1161	36.0952	427.903	463.881	393.328	0.00182401	0.0412693	1	56.6056	428.371	DOWN	7.56763	-2.91984
YERWomega2		36.3917	33.1135	69.8744	74.3276	72.934	0.00183829	0.0412693	1	34.7526	72.3787	DOWN	2.08268	-1.05844
YPL196W	OXR1	49.656	40.7553	152.512	142.354	153.199	0.00187551	0.0413451	1	45.2056	149.355	DOWN	3.3039	-1.72417
YGR002C		56.0308	55.4907	116.149	126.293	122.694	0.00187998	0.0413451	1	55.7608	121.712	DOWN	2.18275	-1.12615
YDL030W	PRP9	61.2293	63.7382	113.096	102.941	111.829	0.00191097	0.0413451	1	62.4838	109.289	DOWN	1.74907	-0.806591
YNR053C	NOG2	113.705	107.824	178.341	182.73	165.547	0.00191607	0.0413451	1	110.764	175.539	DOWN	1.5848	-0.664302
YHR024C	MAS2	328.87	352.623	136.632	117.169	99.0378	0.00199388	0.0425334	1	340.746	117.613	UP	2.89719	1.53465
YNR054C		91.1195	102.245	226.591	195.001	207.061	0.00200941	0.0425334	1	96.6823	209.551	DOWN	2.16742	-1.11598
YDR318W	MCM21	44.9539	42.2339	108.665	123.227	121.659	0.00213879	0.0440061	1	43.5939	117.85	DOWN	2.70337	-1.43476
YLR057W		42.9793	41.4076	55.17	56.3615	53.1722	0.00214514	0.0440061	1	42.1934	54.9012	DOWN	1.30118	-0.37982
YMR226C		587.332	591.642	1559.6	1419.02	1531.25	0.00215178	0.0440061	1	589.487	1503.29	DOWN	2.55017	-1.35059
YLR438C-A	LSM3	108.135	74.9839	863.873	705.174	823.599	0.00215819	0.0440061	1	91.5594	797.549	DOWN	8.71072	-3.12279
YNR065C		99.5422	115.982	255.536	224.305	261.022	0.00220473	0.0445057	1	107.762	246.954	DOWN	2.29166	-1.19639
YKL108W	SLD2	24.1147	27.4181	48.7668	54.0053	54.3099	0.00222674	0.0445057	1	25.7664	52.3607	DOWN	2.03213	-1.02299
YKL101W	HSL1	43.7343	28.6414	154.016	192.98	167.438	0.00224277	0.0445057	1	36.1878	171.478	DOWN	4.73855	-2.24445
YDR347W	MRP1	352.291	333.663	79.2705	97.396	99.342	0.00229813	0.0446346	1	342.977	92.0028	UP	3.7279	1.89836
YKL030W		38.7164	62.4447	224.461	258.796	285.191	0.00235074	0.0446346	1	50.5806	256.149	DOWN	5.06419	-2.34033
snR17a	SNR17A	102.417	97.4889	41.5355	55.5103	52.8287	0.00235152	0.0446346	1	99.953	49.9582	UP	2.00073	1.00053
YLR392C		36.0012	32.8434	102.305	100.522	115.925	0.00235945	0.0446346	1	34.4223	106.251	DOWN	3.08668	-1.62606
YPR164W	MMS1	60.7693	68.29	125.221	140.477	122.658	0.00236512	0.0446346	1	64.5297	129.452	DOWN	2.00609	-1.00438
YOL091W	SPO21	42.6694	45.6192	76.9648	82.9468	73.1969	0.0024324	0.0446346	1	44.1443	77.7028	DOWN	1.7602	-0.81574
YGL002W	ERP6	111.108	126.866	336.491	324.076	282.924	0.00244122	0.0446346	1	118.987	314.497	DOWN	2.64312	-1.40224
YHR154W	RTT107	37.9437	29.9511	96.7584	116.821	100.429	0.00244502	0.0446346	1	33.9474	104.669	DOWN	3.08328	-1.62447
YOR123C	LEO1	86.2621	73.1344	245.172	287.881	243.875	0.00245408	0.0446346	1	79.6983	258.976	DOWN	3.24946	-1.7002
YOR326W	MYO2	100.105	43.5768	539.825	656.964	515.429	0.00247292	0.0446346	1	71.8409	570.739	DOWN	7.94449	-2.98995
YGR049W	SCM4	279.427	287.142	130.609	137.613	131.887	0.00248877	0.0446346	1	283.284	133.37	UP	2.12405	1.08682
YBR162W-A	YSY6	183.787	66.2453	1051.74	1119.87	1235.48	0.00249026	0.0446346	1	125.016	1135.7	DOWN	9.0844	-3.18339
YGR294W		204.813	260.676	699.491	604.641	732.514	0.00255341	0.0452603	1	232.744	678.882	DOWN	2.91686	-1.54441
YMR263W	SAP30	37.6869	47.7746	130.068	118.44	109.442	0.00256589	0.0452603	1	42.7308	119.317	DOWN	2.79229	-1.48145
YJL033W	HCA4	78.118	76.7644	212.6	204.532	229.326	0.00259874	0.0453287	1	77.4412	215.486	DOWN	2.78258	-1.47642
YJL156C	SSY5	65.4531	54.3627	157.115	153.337	132.681	0.00261056	0.0453287	1	59.9079	147.711	DOWN	2.46563	-1.30196
YGL097W	SRM1	146.607	112.118	352.196	430.624	396.096	0.00272684	0.0468954	1	129.363	392.972	DOWN	3.03776	-1.60301
snR73	SNR73	89.2587	95.732	35.9281	49.1376	33.9619	0.00275754	0.0468954	1	92.4954	39.6759	UP	2.33127	1.22112
YOR293W	RPS10A	166.185	159.534	249.184	254.576	275.2	0.00279939	0.0468954	1	162.859	259.653	DOWN	1.59434	-0.672961
YJR102C	VPS25	66.2295	63.428	87.0244	94.3111	87.956	0.00282212	0.0468954	1	64.8287	89.7638	DOWN	1.38463	-0.469501
YJL001W	PRE3	486.684	528.932	1447.39	1349.21	1232.05	0.00282334	0.0468954	1	507.808	1342.88	DOWN	2.64447	-1.40298
YHR159W		43.5881	47.3777	70.9126	79.6784	79.1634	0.00282739	0.0468954	1	45.4829	76.5848	DOWN	1.68382	-0.751734
YBR293W		49.339	41.5732	114.402	137.978	135.901	0.00288356	0.0470543	1	45.4561	129.427	DOWN	2.8473	-1.50959
tE(CUC)D		188.632	186.029	72.4271	56.3045	45.6579	0.00293205	0.0470543	1	187.331	58.1298	UP	3.22262	1.68824
YPL212C	PUS1	120.229	108.226	195.031	193.718	214.697	0.00293314	0.0470543	1	114.228	201.149	DOWN	1.76095	-0.816352
YNL212W	VID27	85.8219	68.7723	236.007	286.739	288.646	0.00294276	0.0470543	1	77.2971	270.464	DOWN	3.49902	-1.80695
YPL029W	SUV3	75.7484	79.478	114.739	110.802	109.778	0.00294282	0.0470543	1	77.6132	111.773	DOWN	1.44013	-0.526198
YOL077C	BRX1	261.911	156.631	933.106	952.843	1099.71	0.00300453	0.0471282	1	209.271	995.22	DOWN	4.75565	-2.24964
YGR174C	CBP4	100.217	102.516	200.787	223.877	217.713	0.00303921	0.0471282	1	101.367	214.126	DOWN	2.11239	-1.07888
CEN4	CEN4	13.209	10.9048	31.677	38.2853	38.3158	0.00304247	0.0471282	1	12.0569	36.0927	DOWN	2.99353	-1.58185
YAL036C	FUN11	297.082	382.756	1180.81	1085.62	943.42	0.00306297	0.0471282	1	339.919	1069.95	DOWN	3.14766	-1.65428
YKR092C	SRP40	98.5341	82.2592	283.262	309	348.911	0.00307221	0.0471282	1	90.3966	313.724	DOWN	3.47053	-1.79516
YOL009C	MDM12	60.0537	59.0055	77.2933	80.8813	82.7035	0.003101	0.0471282	1	59.5296	80.2927	DOWN	1.34879	-0.431662
YKL172W	EBP2	84.1608	93.0738	300.415	312.69	355.235	0.00315285	0.0471282	1	88.6173	322.78	DOWN	3.6424	-1.86489
YLR252W		43.4993	41.615	66.007	64.1867	64.0346	0.00319356	0.0471282	1	42.5572	64.7428	DOWN	1.52131	-0.605317
YLR406C	RPL31B	1562.72	1369.54	3831.38	3888.93	3261.55	0.00319832	0.0471282	1	1466.13	3660.62	DOWN	2.49679	-1.32007
YML013W	SEL1	130.389	137.314	67.6862	55.6523	42.8728	0.00320042	0.0471282	1	133.851	55.4038	UP	2.41593	1.27258
YOL148C	SPT20	54.8258	47.7348	170.631	199.842	168.09	0.00320173	0.0471282	1	51.2803	179.521	DOWN	3.50078	-1.80768
YGR083C	GCD2	81.1732	65.6558	224.539	252.521	202.625	0.0032019	0.0471282	1	73.4145	226.562	DOWN	3.08606	-1.62577
YMR132C		23.9946	19.3239	56.2925	57.5283	48.6655	0.00328684	0.0476882	1	21.6593	54.1621	DOWN	2.50065	-1.3223
YNL100W		60.8613	32.4045	484.211	411.814	370.566	0.00333045	0.0476882	1	46.6329	422.197	DOWN	9.05363	-3.1785
YKR035W-A	DID2	79.2311	46.6662	379.308	375.863	413.178	0.00333559	0.0476882	1	62.9487	389.45	DOWN	6.18678	-2.62919
YLR138W	NHA1	65.4503	59.4317	181.941	193.223	216.717	0.00340684	0.0476882	1	62.441	197.294	DOWN	3.15968	-1.65978
YDR108W	GSG1	48.3207	46.8255	143.857	147.368	164.694	0.00342325	0.0476882	1	47.5731	151.973	DOWN	3.19452	-1.6756
YHR089C	GAR1	208.409	145.523	2562.65	2406.16	2060.8	0.0034303	0.0476882	1	176.966	2343.2	DOWN	13.241	-3.72694
YOR067C	ALG8	198.815	143.772	683.022	539.655	584.11	0.0034631	0.0476882	1	171.293	602.262	DOWN	3.51597	-1.81392
YML050W		37.7553	43.1668	100.535	106.559	121.523	0.00347048	0.0476882	1	40.4611	109.539	DOWN	2.70727	-1.43684
YGL041C		34.6187	33.5197	49.8898	51.1998	54.9201	0.00348883	0.0476882	1	34.0692	52.0032	DOWN	1.5264	-0.610133
YOL031C	SIL1	46.6002	33.7713	122.357	130.87	153.564	0.00350243	0.0476882	1	40.1857	135.597	DOWN	3.37426	-1.75457
YLL036C	PRP19	135.441	148.658	260.243	234.508	228.659	0.003505	0.0476882	1	142.049	241.137	DOWN	1.69755	-0.763457
YPL144W		179.831	169.469	300.578	344.736	332.529	0.00350533	0.0476882	1	174.65	325.948	DOWN	1.86629	-0.900174
YNL317W	PFS2	81.6873	87.5961	46.4805	33.1427	44.941	0.00356444	0.0476882	1	84.6417	41.5214	UP	2.03851	1.02751
YJR003C		59.534	50.7547	166.328	145.412	135.844	0.00359965	0.0476882	1	55.1444	149.195	DOWN	2.70553	-1.43591
YNL166C	BNI5	44.9745	35.5288	101.376	115.056	100.516	0.00366323	0.0476882	1	40.2516	105.649	DOWN	2.62472	-1.39216
YOR259C	RPT4	113.152	56.8319	516.781	427.994	499.321	0.00368916	0.0476882	1	84.992	481.365	DOWN	5.66366	-2.50173
YPR009W	SUT2	172.049	183.912	300.298	313.457	302.939	0.00370526	0.0476882	1	177.981	305.565	DOWN	1.71684	-0.779759
YDL248W	COS7	97.7835	88.2085	26.8312	20.7003	37.485	0.00378831	0.0476882	1	92.996	28.3388	UP	3.28157	1.71439
YEL032W	MCM3	168.64	184.52	84.1396	53.3998	77.414	0.00379378	0.0476882	1	176.58	71.6511	UP	2.46444	1.30126
YDR313C	PIB1	99.1692	100.327	83.5075	80.2007	85.3054	0.00380266	0.0476882	1	99.7481	83.0045	UP	1.20172	0.265099
YPL101W	ELP4	166.12	175.259	103.837	95.2785	117.655	0.00382666	0.0476882	1	170.69	105.59	UP	1.61653	0.692899
YDR068W	DOS2	54.3382	35.133	175.422	200.251	231.205	0.00386778	0.0476882	1	44.7356	202.293	DOWN	4.52196	-2.17695
YLR283W		30.933	29.5092	73.9726	80.8639	69.6585	0.00389703	0.0476882	1	30.2211	74.8317	DOWN	2.47614	-1.30809
YHR097C		107.086	78.8063	306.158	289.126	246.301	0.0039092	0.0476882	1	92.9459	280.528	DOWN	3.01819	-1.59368
YBR215W	HPC2	46.7623	51.0178	93.1158	88.2462	79.816	0.00391563	0.0476882	1	48.8901	87.0593	DOWN	1.78072	-0.832458
YKL166C	TPK3	40.6562	30.4885	134.566	162.702	128.723	0.0039162	0.0476882	1	35.5724	141.997	DOWN	3.99178	-1.99703
YER112W	LSM4	79.3126	35.7617	442.425	585.159	579.029	0.00392908	0.0476882	1	57.5371	535.538	DOWN	9.30768	-3.21842
YOR006C		36.7399	27.4821	86.1415	104.723	88.9042	0.003933	0.0476882	1	32.111	93.2562	DOWN	2.90418	-1.53813
YAR008W	SEN34	52.3726	39.2909	133.939	117.419	145.904	0.00394255	0.0476882	1	45.8317	132.421	DOWN	2.88928	-1.53071
YCL010C	SGF29	87.6237	90.523	205.99	180.819	189.048	0.00399375	0.0476882	1	89.0734	191.952	DOWN	2.15499	-1.10768
YOR036W	PEP12	35.5252	34.259	126.87	145.275	149.368	0.00401303	0.0476882	1	34.8921	140.504	DOWN	4.02682	-2.00964
YPR080W	TEF1	5132.3	5379.02	3385.81	3762.57	3838.69	0.00403155	0.0476882	1	5255.66	3662.36	UP	1.43505	0.5211
YFR050C	PRE4	420.719	330.279	1300.18	1262.25	1030.15	0.00406164	0.0476882	1	375.499	1197.53	DOWN	3.18916	-1.67318
YNL129W		49.779	33.3246	176.723	212.379	233.991	0.00406874	0.0476882	1	41.5518	207.698	DOWN	4.99852	-2.3215
YLR113W	HOG1	310.94	231.129	881.33	766.966	866.917	0.00407666	0.0476882	1	271.034	838.404	DOWN	3.09335	-1.62917
YDL232W	OST4	626.064	557.923	1173.27	1249	1173.25	0.00409079	0.0476882	1	591.994	1198.51	DOWN	2.02453	-1.01758
YCL032W	STE50	42.1354	41.6736	62.0806	67.3279	63.6369	0.00409765	0.0476882	1	41.9045	64.3485	DOWN	1.5356	-0.618801
YMR033W	ARP9	69.2439	47.1129	362.987	349.078	340.896	0.00411086	0.0476882	1	58.1784	350.987	DOWN	6.03294	-2.59286
YBR088C	POL30	104.996	126.718	260.586	292.611	279.077	0.00411827	0.0476882	1	115.857	277.425	DOWN	2.39454	-1.25975
YOR159C	SME1	81.1426	68.6393	169.365	141.596	159.721	0.00418717	0.0476882	1	74.891	156.894	DOWN	2.09497	-1.06693
YDR514C		51.9328	40.2499	113.627	127.299	143.124	0.00419575	0.0476882	1	46.0913	128.017	DOWN	2.77746	-1.47376
YNL286W	CUS2	42.5331	37.8515	77.703	93.6573	84.5243	0.00419647	0.0476882	1	40.1923	85.2949	DOWN	2.12217	-1.08554
YDL014W	NOP1	588.354	707.685	1502.61	1277.63	1440.59	0.00421008	0.0476882	1	648.019	1406.94	DOWN	2.17114	-1.11846
YOR056C	NOB1	89.8693	79.2138	180.665	156.784	154.383	0.00423383	0.0476882	1	84.5416	163.944	DOWN	1.93921	-0.955471
YLR170C	APS1	49.6022	33.4746	195.188	245.401	192.977	0.00427539	0.0476882	1	41.5384	211.189	DOWN	5.08418	-2.34601
YIL166C		37.2346	38.5	59.0928	57.3355	53.2949	0.00427964	0.0476882	1	37.8673	56.5744	DOWN	1.49402	-0.579197
YDL208W	NHP2	677.869	507.747	1508.27	1711.93	1814.17	0.00428624	0.0476882	1	592.808	1678.12	DOWN	2.8308	-1.50121
YJR055W	HIT1	32.1286	33.0911	43.912	40.6086	41.6987	0.00429529	0.0476882	1	32.6098	42.0731	DOWN	1.2902	-0.36759
YOR033C	EXO1	63.5764	74.9696	149.196	127.706	148.104	0.00432567	0.0476882	1	69.273	141.669	DOWN	2.04508	-1.03216
YNL161W	CBK1	81.9297	65.4419	205.115	203.151	183.71	0.00435736	0.0476882	1	73.6858	197.325	DOWN	2.67793	-1.42112
YKL209C	STE6	66.2874	36.2328	275.667	231.171	214.988	0.00438729	0.0476882	1	51.2601	240.609	DOWN	4.69388	-2.23078
YBL075C	SSA3	48.4008	54.4837	113.027	95.0638	111.87	0.00439476	0.0476882	1	51.4423	106.654	DOWN	2.07327	-1.05191
YHR144C	DCD1	82.8671	61.3538	189.989	229.831	200.127	0.00441911	0.0476882	1	72.1105	206.649	DOWN	2.86573	-1.5189
YOR097C		47.2482	53.5915	144.855	137.922	118.117	0.00448547	0.0476882	1	50.4198	133.631	DOWN	2.65037	-1.40619
YPL064C	CWC27	47.4183	38.1515	150.168	185.415	151.301	0.00448934	0.0476882	1	42.7849	162.295	DOWN	3.79327	-1.92344
YMR127C	SAS2	43.2922	38.4785	73.254	79.8801	74.6807	0.00455149	0.0476882	1	40.8854	75.9383	DOWN	1.85735	-0.893243
YHL012W		18.6529	19.371	31.1727	33.5825	35.4427	0.00456237	0.0476882	1	19.0119	33.3993	DOWN	1.75675	-0.812911
YOR011W	AUS1	105.166	96.6965	54.0926	50.5451	35.8812	0.00458309	0.0476882	1	100.931	46.8396	UP	2.15483	1.10757
YDR357C		70.5401	48.99	259.34	329.325	260.788	0.00459529	0.0476882	1	59.7651	283.151	DOWN	4.73774	-2.2442
YKL149C	DBR1	40.6894	30.4633	108.556	100.432	87.4802	0.00460805	0.0476882	1	35.5763	98.8227	DOWN	2.77776	-1.47392
YML020W		57.4805	62.1414	111.003	96.4259	110.887	0.00460971	0.0476882	1	59.8109	106.105	DOWN	1.77401	-0.827015
YIL158W		93.6464	78.4915	168.362	192.797	187.54	0.00461467	0.0476882	1	86.069	182.9	DOWN	2.12504	-1.08749
YDL216C	RRI1	24.8917	29.6428	76.2335	91.4876	74.3889	0.00462836	0.0476882	1	27.2673	80.7033	DOWN	2.95972	-1.56546
YER031C	YPT31	276.735	338.646	951.631	757.766	814.473	0.00464082	0.0476882	1	307.691	841.29	DOWN	2.73421	-1.45112
YER093C	TSC11	51.677	49.9492	72.949	78.4672	81.4324	0.00465196	0.0476882	1	50.8131	77.6162	DOWN	1.52748	-0.611157
YLR068W	FYV7	42.7905	41.8991	68.8186	76.4344	70.678	0.00466374	0.0476882	1	42.3448	71.977	DOWN	1.69978	-0.765351
YLR271W		21.6913	23.8838	36.3462	42.2356	41.8059	0.00467755	0.0476882	1	22.7875	40.1292	DOWN	1.76102	-0.816408
YGL119W	ABC1	127.376	109.903	206.578	228.268	241.176	0.0047141	0.0478415	1	118.639	225.341	DOWN	1.89937	-0.925523
YDR212W	TCP1	670.341	628.204	1200.8	1180.95	1042.37	0.00477585	0.0480714	1	649.273	1141.37	DOWN	1.75793	-0.813875
YGR219W		35.2184	45.6844	99.0194	99.5152	115.593	0.00480555	0.0480714	1	40.4514	104.709	DOWN	2.58852	-1.37213
YMR183C	SSO2	83.3101	65.2619	215.023	189.767	195.063	0.00483418	0.0480714	1	74.286	199.951	DOWN	2.69164	-1.42848
YGL145W	TIP20	49.0779	48.0424	145.056	138.118	123.82	0.00487544	0.0480714	1	48.5602	135.665	DOWN	2.79374	-1.4822
YDR349C	YPS7	152.641	159.882	95.6951	105.113	102.704	0.00492951	0.0480714	1	156.262	101.171	UP	1.54453	0.627171
YDR379W	RGA2	38.4187	33.6507	79.7242	97.1168	96.2336	0.00498402	0.0480714	1	36.0347	91.0249	DOWN	2.52603	-1.33687
YAL026C	DRS2	51.6874	35.4954	173.951	131.995	151.921	0.00499201	0.0480714	1	43.5914	152.622	DOWN	3.5012	-1.80785
YPL164C	MLH3	43.4679	51.7569	109.589	119.558	96.0369	0.00499453	0.0480714	1	47.6124	108.395	DOWN	2.27661	-1.18688
YBR275C	RIF1	36.1009	42.5383	84.8746	73.5574	74.9892	0.00500457	0.0480714	1	39.3196	77.8071	DOWN	1.97884	-0.984653
YLR330W	CHS5	68.96	56.3561	315.828	322.371	255.675	0.00501186	0.0480714	1	62.658	297.958	DOWN	4.7553	-2.24954
YKL012W	PRP40	48.9345	44.5479	137.711	160.237	133.101	0.00501211	0.0480714	1	46.7412	143.683	DOWN	3.07401	-1.62012
YOL130W	ALR1	143.964	173.616	312.01	370.965	326.876	0.00501227	0.0480714	1	158.79	336.617	DOWN	2.11989	-1.08399
YGL020C	MDM39	141.108	94.8793	530.423	575.218	526.523	0.00501794	0.0480714	1	117.994	544.055	DOWN	4.61088	-2.20504
YOR069W	VPS5	38.7835	29.7407	83.1181	100.346	83.4741	0.00507296	0.0481044	1	34.2621	88.9794	DOWN	2.59702	-1.37686
YJR161C	COS5	179.025	159.228	753.071	829.275	665.077	0.00507818	0.0481044	1	169.127	749.141	DOWN	4.42947	-2.14713
YLR208W	SEC13	181.873	95.5269	731.903	984.718	778.408	0.00508673	0.0481044	1	138.7	831.676	DOWN	5.99623	-2.58405
YIL137C		75.6193	77.292	146.6	134.93	153.184	0.00514337	0.0481044	1	76.4556	144.905	DOWN	1.89528	-0.922409
YGR277C		178.551	89.0177	738.636	902.345	658.722	0.00515386	0.0481044	1	133.784	766.568	DOWN	5.72988	-2.5185
YPR050C		38.9963	37.8091	64.8612	73.9493	69.9414	0.00520309	0.0481044	1	38.4027	69.584	DOWN	1.81196	-0.857547
YGL006W	PMC1	101.122	84.3219	211.223	190.205	175.905	0.00522868	0.0481044	1	92.7219	192.444	DOWN	2.0755	-1.05346
YFL023W	BUD27	61.7666	61.4805	118.856	109.41	106.829	0.00523164	0.0481044	1	61.6235	111.698	DOWN	1.81259	-0.858054
YKR087C		64.3854	60.9334	38.1029	43.5354	40.5019	0.00524303	0.0481044	1	62.6594	40.7134	UP	1.53904	0.622027
YBR025C		1296.52	1309.82	1122.73	1156.07	1094.04	0.0052719	0.0481044	1	1303.17	1124.28	UP	1.15912	0.213024
YLR132C		65.7887	71.7375	163.301	141.735	137.712	0.00530434	0.0481044	1	68.7631	147.583	DOWN	2.14625	-1.10182
YHR077C	NMD2	34.6668	26.5736	92.7631	103.241	79.0743	0.00533576	0.0481044	1	30.6202	91.6928	DOWN	2.99452	-1.58232
YJR144W	MGM101	72.2144	41.4739	268.412	213.905	230.893	0.00535169	0.0481044	1	56.8441	237.737	DOWN	4.18225	-2.06428
YOR261C	RPN8	125.186	36.6827	837.039	1177.88	975.82	0.00535486	0.0481044	1	80.9343	996.913	DOWN	12.3176	-3.62264
YLR181C	VTA1	48.2381	34.0142	115.236	129.388	138.71	0.00536191	0.0481044	1	41.1262	127.778	DOWN	3.10698	-1.63551
YKR027W		91.7613	113.643	213.768	256.494	222.102	0.00536769	0.0481044	1	102.702	230.788	DOWN	2.24716	-1.1681
YIL176C		96.5097	122.761	358.213	275.813	318.05	0.00541151	0.0483024	1	109.635	317.359	DOWN	2.89467	-1.5334
YEL014C		38.1595	53.4691	143.922	120.294	143.37	0.00548552	0.0487108	1	45.8143	135.862	DOWN	2.96549	-1.56827
YDL209C	CWC2	54.8024	69.2725	185.876	217.718	168.107	0.00551425	0.0487108	1	62.0374	190.567	DOWN	3.07181	-1.61909
YPR173C	VPS4	73.8316	62.8842	400.388	447.172	350.853	0.00552302	0.0487108	1	68.3579	399.471	DOWN	5.84382	-2.54691
YDRWdelta10		10.0724	11.9533	25.9425	23.477	29.5432	0.00556536	0.0488663	1	11.0129	26.3209	DOWN	2.39002	-1.25702
YPL105C		117.668	154.312	446.757	371.648	348.99	0.00560061	0.0488663	1	135.99	389.132	DOWN	2.86147	-1.51676
YOR257W	CDC31	75.6458	76.3252	163.931	147.396	168.393	0.00563368	0.0488663	1	75.9855	159.907	DOWN	2.10444	-1.07343
YBL078C	ATG8	72.345	72.3606	144.464	161.391	165.336	0.0056629	0.0488663	1	72.3528	157.064	DOWN	2.1708	-1.11823
YJL146W	IDS2	150.17	126.716	251.965	297.75	306.72	0.00568216	0.0488663	1	138.443	285.478	DOWN	2.06206	-1.04409
YDL070W	BDF2	61.182	42.1222	430.837	405.816	526.482	0.00569196	0.0488663	1	51.6521	454.378	DOWN	8.7969	-3.137
YPR194C	OPT2	70.6258	83.5247	174.155	141.854	157.632	0.00569456	0.0488663	1	77.0752	157.88	DOWN	2.04839	-1.03449
YER100W	UBC6	62.2983	49.1323	126.543	159.682	135.246	0.00576429	0.0489955	1	55.7153	140.49	DOWN	2.52158	-1.33433
YBR253W	SRB6	82.6442	68.0501	198.586	169.672	158.897	0.00578005	0.0489955	1	75.3471	175.718	DOWN	2.33212	-1.22164
YMR018W		19.9037	16.7403	38.4346	40.6402	42.7194	0.00578871	0.0489955	1	18.322	40.5981	DOWN	2.21581	-1.14783
YGL234W	ADE5,7	3156.05	3228.75	4009.49	3993.34	3939.6	0.00579778	0.0489955	1	3192.4	3980.81	DOWN	1.24696	-0.318421
YML107C		75.8843	70.3579	103.773	110.424	101.271	0.00586341	0.0490488	1	73.1211	105.156	DOWN	1.43811	-0.524171
YKL068W	NUP100	106.253	84.9129	240.459	210.305	235.726	0.00586748	0.0490488	1	95.5829	228.83	DOWN	2.39405	-1.25945
YDR196C		55.4997	28.2881	219.419	166.67	223.906	0.005878	0.0490488	1	41.8939	203.332	DOWN	4.85349	-2.27902
YOR028C	CIN5	33.8971	40.2961	72.6281	83.9762	69.4529	0.00594149	0.0490488	1	37.0966	75.3524	DOWN	2.03125	-1.02237
YBR003W	COQ1	257.513	216.927	550.15	453.218	469.23	0.00601179	0.0490488	1	237.22	490.866	DOWN	2.06924	-1.0491
YKL089W	MIF2	30.0513	27.3611	62.5014	53.3547	53.091	0.00602988	0.0490488	1	28.7062	56.3157	DOWN	1.9618	-0.972175
YPL108W		48.441	45.1819	97.9279	102.329	116.796	0.00606196	0.0490488	1	46.8115	105.684	DOWN	2.25766	-1.17483
YNR004W		13.7675	15.5547	31.7874	26.7015	32.4969	0.00606992	0.0490488	1	14.6611	30.3286	DOWN	2.06864	-1.04869
YDL065C	PEX19	36.3169	40.7601	71.9764	77.1476	87.8612	0.00608525	0.0490488	1	38.5385	78.9951	DOWN	2.04977	-1.03546
YCL054W	SPB1	63.5098	36.1136	171.305	214.266	220.989	0.00609086	0.0490488	1	49.8117	202.187	DOWN	4.05902	-2.02113
YPL034W		60.7523	44.7506	149.462	168.598	129.376	0.00610433	0.0490488	1	52.7514	149.145	DOWN	2.82732	-1.49944
YFR033C	QCR6	290.634	274.381	1728.29	2160.52	1840.86	0.00610964	0.0490488	1	282.507	1909.89	DOWN	6.76049	-2.75713
YNL215W	IES2	41.0656	34.6579	77.3868	74.3424	83.5525	0.00612429	0.0490488	1	37.8618	78.4272	DOWN	2.07141	-1.05061
YPR121W	THI22	52.6191	59.681	89.1229	96.7966	105.412	0.00614212	0.0490488	1	56.1501	97.1105	DOWN	1.72948	-0.79034
YDR206W	EBS1	94.7695	88.0621	320.418	358.257	289.543	0.00614402	0.0490488	1	91.4158	322.739	DOWN	3.53045	-1.81985
YGL106W	MLC1	267.166	220.104	451.98	544.211	518.738	0.00615719	0.0490488	1	243.635	504.976	DOWN	2.07268	-1.05149
YPL129W	TAF14	145.211	151.945	292.91	298.841	340.113	0.00621035	0.0492956	1	148.578	310.621	DOWN	2.09063	-1.06394
YMR065W	KAR5	32.0001	35.0268	67.6967	76.8993	63.6669	0.00625208	0.0494502	1	33.5135	69.421	DOWN	2.07144	-1.05063
YJL031C	BET4	38.0739	28.6363	98.293	90.4024	118.542	0.0063061	0.0497006	1	33.3551	102.412	DOWN	3.07037	-1.61841
YDR482C	CWC21	55.3569	62.6416	129.219	135.512	135.618	0.00641859	0.0498669	1	58.9993	133.45	DOWN	2.26189	-1.17753
YLR427W	MAG2	94.7245	67.4004	258.693	299.048	223.011	0.0064354	0.0498669	1	81.0625	260.251	DOWN	3.2105	-1.6828
YLR071C	RGR1	131.903	127.319	186.112	175.061	167.721	0.006445	0.0498669	1	129.611	176.298	DOWN	1.36021	-0.443828
YKL042W	SPC42	71.867	80.0136	142.873	120.372	140.903	0.00644896	0.0498669	1	75.9403	134.716	DOWN	1.77397	-0.826984
YJL123C		88.0162	63.8272	389.554	471.005	352.758	0.00647607	0.0498669	1	75.9217	404.439	DOWN	5.32705	-2.41334
YLR175W	CBF5	196.874	60.4134	1030.74	1199.1	1074.93	0.00652255	0.0498669	1	128.644	1101.59	DOWN	8.56311	-3.09813
YJL168C	SET2	57.7957	52.2959	233.796	244.14	194.411	0.00654423	0.0498669	1	55.0458	224.116	DOWN	4.07144	-2.02554
YGL062W	PYC1	845.669	888.949	222.411	255.691	248.011	0.00655261	0.0498669	1	867.309	242.038	UP	3.58336	1.84131
YMR044W	IOC4	56.2039	50.3134	167.845	145.749	183.864	0.00656702	0.0498669	1	53.2587	165.819	DOWN	3.11347	-1.63852
YMR014W	BUD22	40.3923	32.8278	73.7073	93.5616	82.8853	0.0065699	0.0498669	1	36.6101	83.3847	DOWN	2.27765	-1.18754
YLR309C	IMH1	64.2662	46.7602	135.01	164.712	177.205	0.00657401	0.0498669	1	55.5132	158.976	DOWN	2.86375	-1.5179
YJL057C		60.359	71.712	146.954	125.479	121.839	0.00663046	0.0498869	1	66.0355	131.424	DOWN	1.9902	-0.992915
YDR146C	SWI5	56.8218	45.8993	181.581	170.874	138.53	0.00664145	0.0498869	1	51.3606	163.662	DOWN	3.18652	-1.67198
YOR147W	MDM32	39.079	35.2301	114.14	121.415	142.201	0.00664399	0.0498869	1	37.1546	125.919	DOWN	3.38905	-1.76088
YDR327W		50.0211	49.5774	73.567	81.638	77.0895	0.0066842	0.0499789	1	49.7993	77.4315	DOWN	1.55487	-0.636797
snR70	SNR70	280.649	260.98	477.074	558.152	565.822	0.00671532	0.0499789	1	270.815	533.683	DOWN	1.97066	-0.978677
YGL123W	RPS2	4354.64	4047.42	7479.88	8930.91	7922.4	0.00679971	0.0499789	1	4201.03	8111.06	DOWN	1.93073	-0.949148
YMR091C	NPL6	40.3221	18.8315	126.907	179.449	156.016	0.00680769	0.0499789	1	29.5768	154.124	DOWN	5.21098	-2.38155
YOL108C	INO4	42.9636	33.2312	119.108	108.046	142.883	0.0068077	0.0499789	1	38.0974	123.346	DOWN	3.23764	-1.69494
YPR169W		87.3092	46.3723	311.411	445.935	388.875	0.00683005	0.0499789	1	66.8407	382.074	DOWN	5.71618	-2.51505
YDR080W	VPS41	21.4142	19.2299	45.923	45.3943	43.9783	0.00683278	0.0499789	1	20.3221	45.0985	DOWN	2.21919	-1.15003
YGL237C	HAP2	79.1173	80.2444	187.511	161.392	168.016	0.00686027	0.0499789	1	79.6808	172.306	DOWN	2.16246	-1.11267
YLR217W		36.1461	36.7429	53.0401	48.9134	49.1833	0.0068648	0.0499789	1	36.4445	50.3789	DOWN	1.38235	-0.467119
YNL112W	DBP2	231.491	196.383	361.647	427.061	413.313	0.0068831	0.0499789	1	213.937	400.674	DOWN	1.87286	-0.90524
YDL189W	RBS1	105.857	90.3921	184.275	200.218	204.578	0.00690359	0.0499789	1	98.1245	196.357	DOWN	2.0011	-1.00079
YJL223C	PAU1	109.645	134.041	410.737	312.996	380.898	0.00696342	0.0500204	0	121.843	368.21	DOWN	3.02201	-1.59551
YGL144C	ROG1	61.9226	60.0157	40.1489	32.8733	41.0035	0.00698791	0.0500204	0	60.9691	38.0086	UP	1.60409	0.681755
YFL024C	EPL1	25.0814	25.2499	40.3978	40.5465	36.8585	0.00700913	0.0500204	0	25.1656	39.2676	DOWN	1.56037	-0.641884
YGR010W	NMA2	50.3875	47.025	67.5501	70.0378	64.6149	0.00701461	0.0500204	0	48.7062	67.4009	DOWN	1.38383	-0.468662
YNL103W	MET4	50.122	40.4046	109.836	98.7887	95.8162	0.00702185	0.0500204	0	45.2633	101.48	DOWN	2.242	-1.16479
YIL155C	GUT2	64.3294	59.4651	85.2775	85.0346	92.7302	0.00709421	0.0501027	0	61.8972	87.6808	DOWN	1.41655	-0.502385
YIL065C	FIS1	74.5577	51.6923	202.281	159.958	188.09	0.00709869	0.0501027	0	63.125	183.443	DOWN	2.90603	-1.53905
YIR003W		82.225	83.7944	148.834	133.576	133.688	0.00710709	0.0501027	0	83.0097	138.699	DOWN	1.67088	-0.740609
YNL097C	PHO23	66.0034	71.9555	139.521	152.502	124.945	0.00712359	0.0501027	0	68.9794	138.989	DOWN	2.01494	-1.01074
YOR262W		60.4634	45.838	132.009	171.329	139.582	0.00716546	0.0502383	0	53.1507	147.64	DOWN	2.77776	-1.47392
YGR179C	OKP1	53.4153	41.6574	113.802	128.671	99.9499	0.00722856	0.0504275	0	47.5363	114.141	DOWN	2.40113	-1.26371
YHR051W	COX6	227.693	138.769	686.089	955.509	773.708	0.00725076	0.0504275	0	183.231	805.102	DOWN	4.39392	-2.13551
YKLCdelta4		21.875	20.0286	31.7399	37.8167	35.7869	0.00726051	0.0504275	0	20.9518	35.1145	DOWN	1.67597	-0.744993
YER016W	BIM1	35.9525	34.5136	75.8161	66.869	79.2955	0.00728939	0.0504703	0	35.233	73.9935	DOWN	2.10012	-1.07047
YHR049C-A		30.872	32.815	77.5311	82.5328	94.5974	0.00732877	0.050514	0	31.8435	84.8871	DOWN	2.66576	-1.41455
YMR076C	PDS5	48.0694	34.1047	129.948	104.266	140.242	0.00734116	0.050514	0	41.0871	124.819	DOWN	3.03791	-1.60308
YOL102C	TPT1	70.2609	57.7288	242.497	317.31	264.691	0.00738244	0.0506412	0	63.9948	274.833	DOWN	4.29461	-2.10253
YAL034W-A	MTW1	45.2923	46.0757	77.604	70.5592	69.6703	0.00745151	0.0508209	0	45.684	72.6112	DOWN	1.58942	-0.668502
YDL104C	QRI7	36.2352	34.6906	47.1313	45.4116	42.8353	0.00745435	0.0508209	0	35.4629	45.1261	DOWN	1.27249	-0.347651
YEL020C		62.9442	57.5698	94.8063	87.3974	83.3437	0.00749518	0.050943	0	60.257	88.5158	DOWN	1.46897	-0.554806
YHR005C	GPA1	56.172	47.2486	226.614	217.256	278.772	0.00759041	0.0512825	0	51.7103	240.881	DOWN	4.65827	-2.2198
YIL098C	FMC1	78.6199	34.4168	316.229	245.009	302.913	0.00759533	0.0512825	0	56.5183	288.05	DOWN	5.09658	-2.34953
YKL104C	GFA1	238.553	264.65	103.082	93.3282	69.0391	0.0076276	0.0512825	0	251.601	88.4831	UP	2.8435	1.50767
YNL045W		219.776	218.915	136.085	108.88	109.484	0.00765578	0.0512825	0	219.346	118.15	UP	1.85651	0.89259
YCL056C		122.889	99.6265	216.667	233.749	272.558	0.00766932	0.0512825	0	111.258	240.991	DOWN	2.16606	-1.11508
YPLWTy1-1		126.581	109.465	223.421	248.49	282.401	0.00770285	0.0512825	0	118.023	251.437	DOWN	2.13041	-1.09113
YML060W	OGG1	45.7117	34.9695	129.139	137.652	139.502	0.00771871	0.0512825	0	40.3406	135.431	DOWN	3.35719	-1.74725
YIL143C	SSL2	80.7719	77.8518	124.597	110.02	121.548	0.00772973	0.0512825	0	79.3118	118.722	DOWN	1.4969	-0.581975
YDL215C	GDH2	52.0161	48.7102	97.1799	89.8992	81.3666	0.0078169	0.0514494	0	50.3632	89.4819	DOWN	1.77673	-0.829227
YOL054W		55.4097	51.1221	76.8566	78.1351	71.1792	0.00783487	0.0514494	0	53.2659	75.3903	DOWN	1.41536	-0.501167
YKR015C		13.9299	17.3433	40.0386	36.0902	30.9623	0.00785916	0.0514494	0	15.6366	35.697	DOWN	2.28292	-1.19088
YIL147C	SLN1	69.3214	57.9511	122.528	132.227	109.386	0.00786895	0.0514494	0	63.6362	121.38	DOWN	1.90741	-0.931614
YKR061W	KTR2	61.7602	67.1035	203.986	200.069	164.393	0.00787062	0.0514494	0	64.4318	189.483	DOWN	2.94082	-1.55622
YGL042C		41.2508	51.3219	136.203	106.671	139.374	0.00791007	0.0515555	0	46.2863	127.416	DOWN	2.75278	-1.46089
YML097C	VPS9	59.3199	39.8569	349.242	405.177	291.092	0.00794656	0.051642	0	49.5884	348.504	DOWN	7.02793	-2.8131
YDR369C	XRS2	36.2682	42.9201	81.7808	92.7297	105.804	0.00805986	0.0519671	0	39.5941	93.4382	DOWN	2.3599	-1.23872
YLL004W	ORC3	46.7228	47.6698	117.815	99.6357	103.534	0.00807242	0.0519671	0	47.1963	106.995	DOWN	2.26702	-1.1808
YJR013W		96.6634	104.376	176.728	150.643	176.034	0.00818628	0.0519671	0	100.52	167.802	DOWN	1.66934	-0.739279
YKR069W	MET1	401.351	311.995	904.742	712.533	892.514	0.00819122	0.0519671	0	356.673	836.596	DOWN	2.34556	-1.22993
YIL075C	RPN2	284.393	129.427	996.226	1118.49	847.398	0.00824524	0.0519671	0	206.91	987.371	DOWN	4.77198	-2.25459
YGR208W	SER2	160.797	122.187	355.802	307.64	365.509	0.00825835	0.0519671	0	141.492	342.984	DOWN	2.42405	-1.27742
YDL108W	KIN28	58.396	42.1563	126.05	118.747	148.227	0.00826334	0.0519671	0	50.2762	131.008	DOWN	2.60577	-1.38171
YHR162W		1309.8	920.868	3228.31	3744.92	3479.06	0.00826928	0.0519671	0	1115.33	3484.1	DOWN	3.12381	-1.64331
YPL039W		51.8551	53.3095	73.0104	77.1346	82.4212	0.00831806	0.0519671	0	52.5823	77.5221	DOWN	1.4743	-0.56003
YKR086W	PRP16	36.7216	33.9772	65.1226	72.1494	59.4744	0.0083237	0.0519671	0	35.3494	65.5821	DOWN	1.85525	-0.891617
YDR209C		70.4372	88.6373	198.387	196.017	250.964	0.0083283	0.0519671	0	79.5373	215.123	DOWN	2.70468	-1.43546
YFL033C	RIM15	107.152	86.7457	187.338	230.94	192.854	0.00833158	0.0519671	0	96.9488	203.711	DOWN	2.10122	-1.07123
YGR128C	UTP8	62.8421	42.8649	137.616	167.894	188.895	0.00833811	0.0519671	0	52.8535	164.802	DOWN	3.11808	-1.64066
YIL063C	YRB2	47.3519	25.8786	223.714	310.252	314.578	0.00834931	0.0519671	0	36.6153	282.848	DOWN	7.72487	-2.94951
YLR323C	CWC24	49.8082	53.2676	67.5803	66.0435	72.354	0.00835792	0.0519671	0	51.5379	68.6593	DOWN	1.33221	-0.413821
YDL161W	ENT1	61.4278	58.2056	97.7295	93.7403	109.611	0.00837071	0.0519671	0	59.8167	100.36	DOWN	1.6778	-0.746568
YNR029C		69.3835	68.0325	150.518	127.341	139.292	0.00841711	0.0520339	0	68.708	139.05	DOWN	2.02379	-1.01706
YLL021W	SPA2	49.7555	34.1659	107.715	145.97	141.336	0.00842829	0.0520339	0	41.9607	131.674	DOWN	3.13802	-1.64986
YOR327C	SNC2	265.117	189.812	604.638	701.434	684.737	0.00855221	0.052456	0	227.465	663.603	DOWN	2.91739	-1.54468
YDL119C		66.3996	52.309	160.78	188.649	140.619	0.00861665	0.052456	0	59.3543	163.349	DOWN	2.75211	-1.46054
YHR127W		98.8716	103.792	272.617	278.45	228.297	0.00861684	0.052456	0	101.332	259.788	DOWN	2.56374	-1.35825
YKL117W	SBA1	456.546	258.529	1485.57	1390.12	1155.19	0.00862132	0.052456	0	357.538	1343.63	DOWN	3.758	-1.90997
YFL050C	ALR2	40.112	46.0155	65.5102	77.361	77.0509	0.00862416	0.052456	0	43.0637	73.3074	DOWN	1.7023	-0.767484
YFR016C		50.382	44.6978	84.0709	70.9387	75.7179	0.00869791	0.052456	0	47.5399	76.9092	DOWN	1.61778	-0.694017
tE(UUC)P		352.295	320.847	186.287	97.7107	106.779	0.00870927	0.052456	0	336.571	130.259	UP	2.58386	1.36953
YDR430C	CYM1	81.216	77.0232	95.0803	103.515	100.327	0.00873809	0.052456	0	79.1196	99.6408	DOWN	1.25937	-0.332701
YDR460W	TFB3	78.4201	64.404	136.023	153.949	130.531	0.00883998	0.052456	0	71.412	140.168	DOWN	1.9628	-0.972914
YMR217W	GUA1	933.538	1037.65	1405.25	1618.38	1656.22	0.00885242	0.052456	0	985.594	1559.95	DOWN	1.58275	-0.662434
YMR118C		24.5564	27.7867	42.7871	46.3991	42.0245	0.00887467	0.052456	0	26.1715	43.7369	DOWN	1.67116	-0.740852
YMR177W	MMT1	39.6041	35.2272	72.712	67.4411	59.0538	0.00888827	0.052456	0	37.4156	66.4023	DOWN	1.77472	-0.827591
YKR080W	MTD1	403.415	147.716	1433.28	1779.54	1332.76	0.00889375	0.052456	0	275.566	1515.19	DOWN	5.49849	-2.45903
YOR190W	SPR1	27.904	36.6651	65.0135	81.8264	77.3743	0.0089022	0.052456	0	32.2846	74.7381	DOWN	2.31498	-1.211
YPR200C	ARR2	31.3073	31.353	44.0178	42.3526	46.6022	0.00891308	0.052456	0	31.3302	44.3242	DOWN	1.41475	-0.500543
YCR011C	ADP1	179.558	138.265	500.069	393.724	385.777	0.00893261	0.052456	0	158.911	426.523	DOWN	2.68403	-1.4244
YOR216C	RUD3	47.36	31.3957	124.824	134.494	171.988	0.00897157	0.052456	0	39.3779	143.769	DOWN	3.651	-1.86829
YJL087C	TRL1	53.6087	37.6597	121.615	143.75	136.157	0.00897256	0.052456	0	45.6342	133.841	DOWN	2.9329	-1.55233
YKL076C		48.7992	39.5264	80.5115	101.139	100.55	0.00897547	0.052456	0	44.1628	94.0668	DOWN	2.13	-1.09085
YLR332W	MID2	92.7575	76.754	212.292	202.319	261.95	0.00899056	0.052456	0	84.7558	225.52	DOWN	2.66083	-1.41187
YER165W	PAB1	1164.17	1221.12	640.9	365.906	563.938	0.00901579	0.052456	0	1192.64	523.581	UP	2.27786	1.18768
YAR002W	NUP60	108.244	72.6496	342.185	301.093	308.644	0.00903085	0.052456	0	90.4468	317.307	DOWN	3.50822	-1.81074
YHR046C	INM1	100.329	83.808	223.021	295.633	253.464	0.00903949	0.052456	0	92.0685	257.373	DOWN	2.79545	-1.48308
YNL068C	FKH2	47.2601	47.3088	92.673	80.1634	84.2394	0.00907071	0.0525	0	47.2844	85.6919	DOWN	1.81226	-0.857794
YLR256W	HAP1	82.2388	82.4835	52.998	41.1238	46.7354	0.00918295	0.0526379	0	82.3612	46.9524	UP	1.75414	0.810765
YOL125W		101.762	103.002	75.6135	69.2574	63.6485	0.00918364	0.0526379	0	102.382	69.5065	UP	1.47299	0.558743
YPL253C	VIK1	35.7195	25.1413	86.737	113.565	85.9868	0.00921504	0.0526379	0	30.4304	95.4296	DOWN	3.136	-1.64892
YPL060W	LPE10	36.3897	36.0277	59.4311	63.6193	55.6565	0.00922187	0.0526379	0	36.2087	59.569	DOWN	1.64516	-0.718225
YNL174W		32.9713	30.4717	76.0693	87.7821	96.6754	0.00922864	0.0526379	0	31.7215	86.8423	DOWN	2.73765	-1.45294
YNL336W	COS1	254.933	158.476	905.441	957.888	851.525	0.00923663	0.0526379	0	206.704	904.951	DOWN	4.378	-2.13027
YER036C		352.11	357.423	624.573	545.481	606.723	0.00935564	0.0530527	0	354.767	592.259	DOWN	1.66943	-0.739358
YLR227C	ADY4	37.8477	33.3022	63.5187	66.8078	78.9253	0.00938153	0.0530527	0	35.575	69.7506	DOWN	1.96067	-0.971344
YOL096C	COQ3	101.019	98.5563	75.3386	84.2028	81.691	0.00943228	0.0530527	0	99.7876	80.4108	UP	1.24097	0.311472
YML110C	COQ5	299.954	344.858	568.526	579.038	485.842	0.00943711	0.0530527	0	322.406	544.469	DOWN	1.68877	-0.75597
YPR133C	IWS1	48.5436	40.0885	185.515	252.5	228.319	0.00945615	0.0530527	0	44.3161	222.111	DOWN	5.01198	-2.32538
YDR050C	TPI1	5684.92	5855.9	8623.85	9768.66	9880.41	0.00946348	0.0530527	0	5770.41	9424.31	DOWN	1.63321	-0.707713
snR66	SNR66	59.9548	56.2589	33.7155	36.484	24.2983	0.00949224	0.0530527	0	58.1068	31.4993	UP	1.8447	0.88339
YKL152C	GPM1	8154.11	8983.72	11628.3	12921.5	12929.3	0.00954027	0.0530527	0	8568.91	12493	DOWN	1.45795	-0.543939
YOL119C	MCH4	223.257	203.038	117.76	94.9328	92.6422	0.00954279	0.0530527	0	213.148	101.778	UP	2.09423	1.06642
YCL039W	GID7	83.2826	88.0944	59.9001	44.5308	45.8088	0.00956059	0.0530527	0	85.6885	50.0799	UP	1.71104	0.77487
YDR383C	NKP1	30.2368	31.6078	45.8279	49.9092	53.7032	0.00958732	0.0530527	0	30.9223	49.8134	DOWN	1.61092	-0.687887
YLR253W		128.278	114.571	170.627	198.647	192.203	0.00959586	0.0530527	0	121.424	187.159	DOWN	1.54136	-0.624205
YIL021W	RPB3	88.6286	65.0234	222.197	312.882	277.881	0.00968109	0.0533422	0	76.826	270.987	DOWN	3.52728	-1.81856
YMR030W	RSF1	30.109	30.268	49.6999	57.3361	51.9069	0.00969622	0.0533422	0	30.1885	52.981	DOWN	1.755	-0.811475
YLR318W	EST2	13.1561	16.3712	35.1763	31.9352	27.1458	0.00983293	0.0535256	0	14.7637	31.4191	DOWN	2.12814	-1.08959
YDL177C		56.3022	46.9012	97.6166	124.042	102.803	0.00984718	0.0535256	0	51.6017	108.154	DOWN	2.09594	-1.06759
YGL091C	NBP35	65.0937	62.1563	128.813	156.308	154.746	0.00985062	0.0535256	0	63.625	146.622	DOWN	2.30448	-1.20444
YDR421W	ARO80	34.289	30.4144	50.1635	47.0398	54.0872	0.00985245	0.0535256	0	32.3517	50.4302	DOWN	1.55881	-0.640445
YAL064W		39.877	46.9728	76.0331	83.4322	71.3943	0.00987842	0.0535256	0	43.4249	76.9532	DOWN	1.7721	-0.825459
YNL133C	FYV6	51.5167	38.3414	98.9615	133.172	129.386	0.00992187	0.0535256	0	44.9291	120.507	DOWN	2.68215	-1.42339
YBR123C	TFC1	116.752	99.7962	190.774	202.431	168.742	0.00995119	0.0535256	0	108.274	187.316	DOWN	1.73001	-0.790783
YDR429C	TIF35	366.081	181.415	1470.11	1319.17	1532.37	0.00996296	0.0535256	0	273.748	1440.55	DOWN	5.26232	-2.3957
YKR036C	CAF4	46.7748	40.2625	113.41	138.092	151.036	0.00997374	0.0535256	0	43.5187	134.179	DOWN	3.08326	-1.62446
YNR003C	RPC34	43.8039	43.0912	63.0455	71.1305	64.9314	0.0099754	0.0535256	0	43.4475	66.3691	DOWN	1.52757	-0.611238
YBR161W		58.485	47.5755	116.288	108.111	100.059	0.00999448	0.0535256	0	53.0302	108.153	DOWN	2.03945	-1.02818
YJL098W	SAP185	85.519	69.5505	165.1	182.781	180.577	0.010027	0.0535287	0	77.5348	176.153	DOWN	2.27192	-1.18391
YER127W	LCP5	61.7791	51.4383	133.696	148.555	177.724	0.0100447	0.0535287	0	56.6087	153.325	DOWN	2.70851	-1.4375
YOL123W	HRP1	109.145	79.6928	372.2	371.285	348.799	0.010077	0.0535287	0	94.4189	364.095	DOWN	3.85616	-1.94717
YNL207W	RIO2	87.9548	60.3621	215.301	195.343	235.439	0.0101008	0.0535287	0	74.1585	215.361	DOWN	2.90407	-1.53807
YJR149W		45.1216	50.1706	69.6414	84.4784	79.8365	0.0101369	0.0535287	0	47.6461	77.9854	DOWN	1.63676	-0.710847
YER141W	COX15	470.317	465.675	267.624	183.378	196.692	0.0101396	0.0535287	0	467.996	215.898	UP	2.16767	1.11615
YLL054C		48.7344	45.5268	61.724	65.7932	65.2094	0.010254	0.0537578	0	47.1306	64.2422	DOWN	1.36307	-0.446857
YOR256C		106.921	69.7107	291.236	217.235	286.143	0.0102818	0.0537578	0	88.3159	264.871	DOWN	2.99914	-1.58455
YNL232W	CSL4	146.929	203.555	494.11	405.071	418.03	0.0102938	0.0537578	0	175.242	439.07	DOWN	2.50551	-1.3251
YHR153C	SPO16	36.7973	45.7288	98.3543	109.307	81.7529	0.0103116	0.0537578	0	41.263	96.4714	DOWN	2.33796	-1.22525
YGL230C		17.3242	15.2986	28.8541	25.3552	31.5065	0.0103176	0.0537578	0	16.3114	28.5719	DOWN	1.75165	-0.808718
YDR335W	MSN5	108.83	73.4071	343.657	248.666	346.923	0.0103611	0.0537578	0	91.1185	313.082	DOWN	3.43599	-1.78072
YPL170W	DAP1	93.0039	66.1769	288.663	261.746	267.73	0.0104068	0.0537578	0	79.5904	272.713	DOWN	3.42646	-1.77672
YMR126C		92.1863	68.9927	182.484	239.356	189.773	0.0104339	0.0537578	0	80.5895	203.871	DOWN	2.52975	-1.33899
YBL047C	EDE1	143.646	96.9289	382.528	301.998	314.571	0.0104576	0.0537578	0	120.287	333.032	DOWN	2.76864	-1.46918
snR68	SNR68	57.6432	59.9313	47.5443	50.3209	46.63	0.0104854	0.0537578	0	58.7873	48.1651	UP	1.22054	0.287516
YNL127W	FAR11	66.4666	63.9128	48.5925	49.5385	51.6265	0.0104993	0.0537578	0	65.1897	49.9192	UP	1.30591	0.38505
YOR098C	NUP1	296.951	356.301	718.967	562.456	693.508	0.0104996	0.0537578	0	326.626	658.31	DOWN	2.01549	-1.01113
YDR207C	UME6	51.6501	59.5642	139.368	118.258	155.906	0.0105325	0.0537578	0	55.6072	137.844	DOWN	2.47889	-1.30969
YDR301W	CFT1	97.4328	100.307	68.0306	52.2833	63.9847	0.0105958	0.0537578	0	98.8699	61.4329	UP	1.6094	0.686521
YGR258C	RAD2	36.8985	29.7578	81.4511	88.1702	81.8115	0.0106241	0.0537578	0	33.3282	83.8109	DOWN	2.51472	-1.3304
YBR195C	MSI1	85.6814	76.1309	134.586	143.784	118.143	0.0106283	0.0537578	0	80.9061	132.171	DOWN	1.63363	-0.708084
YDL059C	RAD59	65.3203	50.5667	142.891	111.984	122.641	0.0106943	0.0537578	0	57.9435	125.839	DOWN	2.17175	-1.11886
YKR011C		51.4677	41.712	144.168	158.378	115.502	0.0107119	0.0537578	0	46.5898	139.349	DOWN	2.99098	-1.58062
snR54	SNR54	53.182	59.6098	29.0997	20.2051	28.9532	0.0107345	0.0537578	0	56.3959	26.086	UP	2.16192	1.11231
YNL082W	PMS1	39.4694	30.1789	77.8854	85.3803	69.998	0.0107489	0.0537578	0	34.8242	77.7546	DOWN	2.23278	-1.15884
YMR254C		24.7929	28.0883	44.2789	38.7014	41.6566	0.0107528	0.0537578	0	26.4406	41.5456	DOWN	1.57128	-0.651942
YAL008W	FUN14	67.2687	60.8569	97.5946	86.9788	95.1615	0.0107587	0.0537578	0	64.0628	93.245	DOWN	1.45552	-0.541539
YBR007C		92.4096	96.7197	76.0113	64.8632	73.6515	0.0107863	0.0537578	0	94.5647	71.5087	UP	1.32242	0.403183
YLR264W	RPS28B	891.966	181.523	6244.25	4150.15	4468.07	0.0108373	0.0537578	0	536.745	4954.16	DOWN	9.23001	-3.20633
YAL025C	MAK16	53.0075	46.1296	76.4447	85.5688	85.5426	0.0108382	0.0537578	0	49.5686	82.5187	DOWN	1.66474	-0.735296
YMR150C	IMP1	108.859	51.1417	326.716	421.448	298.831	0.0108396	0.0537578	0	80.0003	348.998	DOWN	4.36246	-2.12514
YPL096W	PNG1	53.8098	50.6368	101.036	121.948	102.53	0.0108672	0.0537578	0	52.2233	108.505	DOWN	2.07771	-1.05499
YMR185W		62.4224	60.5528	148.765	121.074	140.201	0.0108719	0.0537578	0	61.4876	136.68	DOWN	2.22289	-1.15243
YKR062W	TFA2	136.888	104.296	298.077	263.835	238.361	0.0109034	0.0537578	0	120.592	266.758	DOWN	2.21207	-1.1454
YGR025W		52.7078	49.8604	74.604	73.0699	84.5612	0.0109177	0.0537578	0	51.2841	77.4117	DOWN	1.50947	-0.59404
YOL038W	PRE6	227.739	186.167	1361.42	1496.55	1073.21	0.0109328	0.0537578	0	206.953	1310.39	DOWN	6.33184	-2.66262
YOR254C	SEC63	81.3946	37.1868	288.083	209.548	304.349	0.0109741	0.0538419	0	59.2907	267.327	DOWN	4.50875	-2.17273
YHR135C	YCK1	107.576	48.417	563.161	428.64	375.201	0.0110481	0.0539492	0	77.9965	455.667	DOWN	5.84215	-2.5465
YIL114C	POR2	180.138	170.989	55.0461	59.2637	53.4669	0.0110613	0.0539492	0	175.564	55.9256	UP	3.13924	1.65041
YLR060W	FRS1	960.935	805.223	2843.14	2226.86	2201.62	0.0110698	0.0539492	0	883.079	2423.87	DOWN	2.7448	-1.4567
YIL126W	STH1	99.6372	102.392	139.923	160.099	155.382	0.0111298	0.0539492	0	101.015	151.801	DOWN	1.50277	-0.587621
YKL026C	GPX1	49.0756	45.1524	69.4831	73.7783	72.5787	0.01114	0.0539492	0	47.114	71.9467	DOWN	1.52708	-0.610773
YOR112W		96.0088	91.0418	116.7	119.517	110.744	0.0111517	0.0539492	0	93.5253	115.654	DOWN	1.2366	-0.306382
YMR154C	RIM13	31.4984	38.4823	58.3263	72.2604	71.8432	0.0111724	0.0539492	0	34.9903	67.4766	DOWN	1.92844	-0.947431
YBR251W	MRPS5	87.9996	71.2118	196.403	185.604	177.648	0.0111984	0.0539492	0	79.6057	186.552	DOWN	2.34345	-1.22863
YIL107C	PFK26	37.8427	36.2693	92.9158	79.5145	75.8674	0.0112339	0.0539492	0	37.056	82.7659	DOWN	2.23354	-1.15933
YPR082C	DIB1	127.324	89.6753	683.871	486.388	530.332	0.0112387	0.0539492	0	108.5	566.864	DOWN	5.22457	-2.38531
YPR124W	CTR1	75.9182	83.1447	157.909	143.856	127.024	0.0113118	0.054029	0	79.5315	142.93	DOWN	1.79715	-0.845708
YEL021W	URA3	38.0549	42.6047	265.998	371.417	336.849	0.0113629	0.054029	0	40.3298	324.755	DOWN	8.05247	-3.00943
YDL121C		47.591	29.7313	99.4008	123.872	129.705	0.0113668	0.054029	0	38.6611	117.659	DOWN	3.04335	-1.60566
YFR005C	SAD1	58.3857	33.0585	151.372	184.831	136.47	0.0113864	0.054029	0	45.7221	157.558	DOWN	3.44598	-1.78492
YBLWdelta3		8.5143	4.795	29.03	24.3239	27.2574	0.0113905	0.054029	0	6.65465	26.8704	DOWN	4.03784	-2.01358
YKR018C		384.169	353.776	692.834	653.396	564.972	0.0114012	0.054029	0	368.973	637.067	DOWN	1.7266	-0.787933
YAL047C	SPC72	36.9283	35.0106	46.0043	52.9569	49.9044	0.0114406	0.0541003	0	35.9694	49.6219	DOWN	1.37956	-0.464204
YKL075C		49.9627	51.1668	137.859	175.418	147.61	0.0115337	0.0544251	0	50.5648	153.629	DOWN	3.03826	-1.60325
YOR048C	RAT1	50.2054	33.8134	103.267	109.008	130.577	0.0115804	0.0545295	0	42.0094	114.284	DOWN	2.72044	-1.44384
YNL252C	MRPL17	118.179	117.071	243.266	271.069	222.793	0.0116225	0.054547	0	117.625	245.709	DOWN	2.08892	-1.06276
YDR365C		43.246	40.8449	173.5	226.608	180.151	0.0116395	0.054547	0	42.0455	193.42	DOWN	4.60025	-2.20171
YAL031C	FUN21	108.866	117.338	160.021	162.028	151.655	0.0116578	0.054547	0	113.102	157.901	DOWN	1.3961	-0.481399
YIL035C	CKA1	64.6645	70.6017	401.367	549.062	443.6	0.0117304	0.0547301	0	67.6331	464.676	DOWN	6.87055	-2.78042
YEL030W	ECM10	38.4629	34.6782	63.7118	52.4273	61.3565	0.0117461	0.0547301	0	36.5705	59.1652	DOWN	1.61784	-0.694067
YLR431C	ATG23	21.4512	15.8337	36.879	47.1792	45.3725	0.0117726	0.0547386	0	18.6425	43.1436	DOWN	2.31426	-1.21055
YNR039C	ZRG17	66.0521	50.7852	122.358	143.988	112.185	0.0118107	0.054771	0	58.4186	126.177	DOWN	2.15988	-1.11095
YBL062W		50.9119	50.6979	115.726	99.9987	96.7473	0.0118288	0.054771	0	50.8049	104.157	DOWN	2.05014	-1.03572
YLR291C	GCD7	331.435	379.545	162.167	106.824	99.5874	0.0118873	0.0548518	0	355.49	122.859	UP	2.89347	1.5328
YPL063W	TIM50	186.011	105.971	562.373	418.378	500.507	0.0118957	0.0548518	0	145.991	493.753	DOWN	3.38208	-1.75791
YPR130C		70.0527	127.273	360.857	291.943	390.213	0.0119535	0.0548954	0	98.6628	347.671	DOWN	3.52383	-1.81714
YOR089C	VPS21	71.4578	49.107	209.59	191.552	185.07	0.0119545	0.0548954	0	60.2824	195.404	DOWN	3.24148	-1.69665
YOR368W	RAD17	27.8672	29.8177	58.6264	60.3724	48.9961	0.012079	0.0552416	0	28.8424	55.9983	DOWN	1.94152	-0.957189
YDR316W		64.7595	44.6451	122.394	169.986	158.808	0.0120977	0.0552416	0	54.7023	150.396	DOWN	2.74935	-1.45909
YBL077W		58.4047	34.0616	206.511	313.925	271.151	0.0121422	0.0552416	0	46.2331	263.862	DOWN	5.70721	-2.51279
YGL130W	CEG1	102.71	77.6692	190.771	211.716	258.517	0.0121508	0.0552416	0	90.1896	220.335	DOWN	2.44302	-1.28866
YDR185C		45.5537	54.2643	79.6941	88.3746	94.8144	0.012178	0.0552416	0	49.909	87.6277	DOWN	1.75575	-0.812087
YBL035C	POL12	74.3378	68.4219	115.528	98.5075	116.994	0.012179	0.0552416	0	71.3799	110.343	DOWN	1.54586	-0.628409
YOL068C	HST1	87.7913	80.6358	445.377	345.219	343.233	0.0122086	0.0552629	0	84.2135	377.943	DOWN	4.48791	-2.16604
YJR140C	HIR3	57.4132	52.3074	123.543	104.909	135.299	0.0123917	0.0558692	0	54.8603	121.25	DOWN	2.21017	-1.14415
YMR199W	CLN1	71.1308	53.8635	155.366	127.904	125.272	0.0124341	0.0558692	0	62.4971	136.181	DOWN	2.17899	-1.12366
YIL112W	HOS4	67.1584	67.7488	278.781	308.635	229.497	0.0124398	0.0558692	0	67.4536	272.304	DOWN	4.03691	-2.01325
YBR154C	RPB5	110.066	49.7739	334.994	526.003	458.081	0.0124935	0.0558692	0	79.92	439.693	DOWN	5.50166	-2.45987
YDL122W	UBP1	105.633	69.6845	283.1	262.864	306.524	0.0125153	0.0558692	0	87.6587	284.163	DOWN	3.24169	-1.69675
YDL233W		67.1803	74.3768	120.586	118.011	99.7911	0.0125221	0.0558692	0	70.7785	112.796	DOWN	1.59365	-0.672332
YLR075W	RPL10	4319.75	3579.33	7728.65	9985.05	10333.7	0.012564	0.0558692	0	3949.54	9349.13	DOWN	2.36714	-1.24315
YLR339C		96.169	128.105	240.925	229.674	299.296	0.0126202	0.0558692	0	112.137	256.632	DOWN	2.28855	-1.19444
YNL084C	END3	59.9626	45.2984	233.178	301.993	215.572	0.0126821	0.0558692	0	52.6305	250.248	DOWN	4.7548	-2.24939
YOL146W	PSF3	47.0359	35.5672	100.567	113.75	105.24	0.0126903	0.0558692	0	41.3015	106.519	DOWN	2.57906	-1.36684
YBR295W	PCA1	76.9044	79.1115	54.5933	44.2265	55.5571	0.0127068	0.0558692	0	78.0079	51.459	UP	1.51593	0.600199
YDL173W		95.1421	65.0286	346.578	500.635	386.825	0.0127208	0.0558692	0	80.0854	411.346	DOWN	5.13635	-2.36074
YKL122C	SRP21	97.7298	49.4611	222.81	314.971	306.388	0.0127397	0.0558692	0	73.5954	281.39	DOWN	3.82347	-1.93488
YMR193W	MRPL24	81.0393	48.6216	425.511	354.148	531.064	0.0127476	0.0558692	0	64.8304	436.908	DOWN	6.73924	-2.75258
YBR125C	PTC4	123.515	118.444	86.978	101.655	91.5314	0.0127607	0.0558692	0	120.98	93.3881	UP	1.29545	0.373451
YLR103C	CDC45	55.9482	41.343	149.899	138.045	151.709	0.0127615	0.0558692	0	48.6456	146.551	DOWN	3.01263	-1.59102
YBR103W	SIF2	99.4798	99.8762	131.077	141.986	129.337	0.0127771	0.0558692	0	99.678	134.133	DOWN	1.34567	-0.428321
YGL141W	HUL5	73.8445	56.557	152.601	150.897	129.893	0.0128032	0.0558692	0	65.2007	144.464	DOWN	2.21567	-1.14775
YDR473C	PRP3	39.6264	38.6569	72.5349	89.5558	81.041	0.012833	0.0558692	0	39.1416	81.0439	DOWN	2.07053	-1.05
YDR081C	PDC2	77.5563	93.9543	173.675	179.636	159.518	0.0128453	0.0558692	0	85.7553	170.943	DOWN	1.99338	-0.995218
YPL094C	SEC62	307.557	429.365	1369.13	1492.05	1023.92	0.0128871	0.0559417	0	368.461	1295.03	DOWN	3.51471	-1.81341
YKL112W	ABF1	80.093	43.1919	241.711	236.332	279.088	0.0129379	0.0560076	0	61.6424	252.377	DOWN	4.09421	-2.03358
YMR223W	UBP8	54.9655	67.5886	153.116	140.894	143.943	0.0129698	0.0560076	0	61.2771	145.984	DOWN	2.38237	-1.25239
YLR145W		31.1993	27.5844	59.527	74.4938	78.4412	0.0129875	0.0560076	0	29.3918	70.8207	DOWN	2.40953	-1.26875
YJL055W		368.574	202.219	1974.33	1756.86	1276.41	0.013018	0.0560076	0	285.397	1669.2	DOWN	5.84871	-2.54812
YDR319C		82.2346	83.9669	122.696	143.682	137.633	0.0130425	0.0560076	0	83.1008	134.67	DOWN	1.62057	-0.696499
YML012W	ERV25	487.289	173.091	1980.42	1904.94	1572.15	0.0130535	0.0560076	0	330.19	1819.17	DOWN	5.50946	-2.46191
YGL186C	TPN1	376.061	359.804	795.975	655.209	681.774	0.0131703	0.0562556	0	367.933	710.986	DOWN	1.93238	-0.95038
YDR281C	PHM6	42.8962	41.0456	48.6392	48.7934	52.1078	0.0131894	0.0562556	0	41.9709	49.8468	DOWN	1.18765	-0.248111
YHL013C		66.462	65.4299	153.726	196.348	168.665	0.0132376	0.0562556	0	65.946	172.913	DOWN	2.62204	-1.39069
YGL061C	DUO1	52.4691	47.2587	138.493	182.703	182.957	0.0132408	0.0562556	0	49.8639	168.051	DOWN	3.37019	-1.75283
YGR060W	ERG25	1472.6	1455.87	3270.73	3431.35	2772.89	0.0132948	0.0562556	0	1464.23	3158.32	DOWN	2.15698	-1.10901
YMR078C	CTF18	72.5164	53.0392	176.103	127.254	163.127	0.0133413	0.0562556	0	62.7778	155.495	DOWN	2.47691	-1.30854
YKR096W		97.5957	105.505	76.9972	64.4297	59.4179	0.0134018	0.0562556	0	101.55	66.9483	UP	1.51685	0.601077
YNL159C	ASI2	80.4374	75.1756	61.3368	52.4256	49.3612	0.0134049	0.0562556	0	77.8065	54.3745	UP	1.43094	0.51696
YBL045C	COR1	149.502	96.1674	1309.47	1017.34	893.086	0.0134151	0.0562556	0	122.835	1073.3	DOWN	8.73775	-3.12726
YDL099W		60.9449	44.7391	104.399	131.822	124.601	0.013428	0.0562556	0	52.842	120.274	DOWN	2.27611	-1.18657
YLR112W		85.6272	109.139	240.39	187.392	191.2	0.0134293	0.0562556	0	97.3831	206.327	DOWN	2.11872	-1.08319
YGL071W	RCS1	166.7	160.699	61.862	59.5409	61.1733	0.0134333	0.0562556	0	163.7	60.8587	UP	2.68983	1.42751
YIL029C		21.555	26.328	47.8603	53.3532	50.1864	0.0135023	0.0562556	0	23.9415	50.4666	DOWN	2.10791	-1.07582
YLR205C	HMX1	674.906	865.416	2452.4	2070.78	1738.83	0.0135708	0.0562556	0	770.161	2087.34	DOWN	2.71026	-1.43843
YML015C	TAF11	49.4792	42.0165	90.469	73.8744	75.109	0.0135951	0.0562556	0	45.7478	79.8175	DOWN	1.74473	-0.803001
YJR107W		64.2765	66.6228	118.815	101.53	121.164	0.0135965	0.0562556	0	65.4496	113.836	DOWN	1.7393	-0.798504
YOR094W	ARF3	47.2224	39.5955	139.062	104.131	141.429	0.0136011	0.0562556	0	43.409	128.207	DOWN	2.95348	-1.56241
YOL100W	PKH2	27.5552	22.913	43.066	41.7724	51.5994	0.0136074	0.0562556	0	25.2341	45.4793	DOWN	1.80229	-0.849834
YPR135W	CTF4	132.825	102.217	211.27	259.524	260.046	0.0136102	0.0562556	0	117.521	243.613	DOWN	2.07293	-1.05167
YGR001C		86.742	74.2778	126.65	160.846	158.041	0.0136649	0.0562556	0	80.5099	148.512	DOWN	1.84465	-0.883345
YBR022W		38.8599	24.1468	84.6299	107.087	86.0664	0.0136839	0.0562556	0	31.5034	92.5944	DOWN	2.93919	-1.55542
YKL119C	VPH2	50.1224	35.5839	146.739	159.311	149.868	0.0136998	0.0562556	0	42.8531	151.973	DOWN	3.54636	-1.82634
YOR101W	RAS1	140.183	144.937	203.341	178.793	194.753	0.0137678	0.0562556	0	142.56	192.296	DOWN	1.34888	-0.431757
YJR067C	YAE1	70.4303	76.5654	329.213	465.217	413.737	0.0137807	0.0562556	0	73.4978	402.722	DOWN	5.47938	-2.45401
YML100W	TSL1	72.8914	78.6256	207.909	163.646	170.715	0.0137842	0.0562556	0	75.7585	180.757	DOWN	2.38596	-1.25457
YOL144W	NOP8	59.157	60.9558	93.4126	88.6326	104.108	0.0137858	0.0562556	0	60.0564	95.3844	DOWN	1.58825	-0.667435
YJL225C		90.0827	86.9362	129.904	147.162	127.149	0.0137947	0.0562556	0	88.5095	134.738	DOWN	1.52231	-0.606258
YNR015W	SMM1	136.635	146.053	109.285	98.4104	95.3832	0.0138454	0.056359	0	141.344	101.026	UP	1.39908	0.484481
YMR319C	FET4	40.7874	45.7808	77.1004	66.8855	63.1166	0.0139165	0.0564504	0	43.2841	69.0342	DOWN	1.59491	-0.673473
YJR061W		53.5651	50.2373	68.9192	72.3944	63.3456	0.0139187	0.0564504	0	51.9012	68.2197	DOWN	1.31442	-0.394421
YBR024W	SCO2	49.0691	42.3266	98.9046	117.933	88.7174	0.0139799	0.0565954	0	45.6979	101.852	DOWN	2.22881	-1.15627
YDL164C	CDC9	77.6507	65.7855	292.684	261.933	208.117	0.0140604	0.0568011	0	71.7181	254.245	DOWN	3.54506	-1.82581
YOL150C		55.2451	73.3738	194.149	186.854	176.647	0.0140818	0.0568011	0	64.3094	185.883	DOWN	2.89045	-1.53129
YLR266C	PDR8	32.7397	29.2168	44.8734	43.2531	51.2426	0.01424	0.0572924	0	30.9782	46.4564	DOWN	1.49964	-0.584621
YLR321C	SFH1	63.5559	58.302	118.054	130.306	102.14	0.0142572	0.0572924	0	60.929	116.833	DOWN	1.91753	-0.939252
YKL041W	VPS24	37.3109	35.5128	90.9696	119.62	101.006	0.0143275	0.0572924	0	36.4119	103.865	DOWN	2.85251	-1.51223
YIL168W	SDL1	28.9396	32.0505	69.0244	91.7073	88.3244	0.0143564	0.0572924	0	30.495	83.0187	DOWN	2.72237	-1.44486
YML056C	IMD4	132.137	123.385	164.872	172.093	159.066	0.0144602	0.0572924	0	127.761	165.344	DOWN	1.29416	-0.372021
YMR193C-A		35.651	39.1173	52.6881	55.6893	47.874	0.014462	0.0572924	0	37.3842	52.0838	DOWN	1.39321	-0.478408
YKR026C	GCN3	91.1205	59.9305	200.884	240.409	204.823	0.0144825	0.0572924	0	75.5255	215.372	DOWN	2.85165	-1.51179
YOL112W	MSB4	53.0901	56.3282	106.884	102.445	86.6125	0.0145052	0.0572924	0	54.7092	98.6472	DOWN	1.80312	-0.850495
YJL136W-A		54.8227	62.6444	93.8885	94.8203	81.719	0.0145293	0.0572924	0	58.7335	90.1426	DOWN	1.53477	-0.618024
YBR202W	CDC47	125.775	128.378	94.3127	98.1684	81.6179	0.014577	0.0572924	0	127.076	91.3663	UP	1.39085	0.475963
YOL099C		52.1485	52.4065	83.5744	89.3033	99.7133	0.0146048	0.0572924	0	52.2775	90.8637	DOWN	1.7381	-0.797513
YMR321C		201.06	75.5729	664.233	780.146	813.739	0.0146935	0.0572924	0	138.316	752.706	DOWN	5.44191	-2.44411
YOR394W		18.691	16.4726	34.5385	31.4556	26.9678	0.0146941	0.0572924	0	17.5818	30.9873	DOWN	1.76246	-0.817594
YDR013W	PSF1	49.3868	40.4385	85.5068	94.5927	84.195	0.0147719	0.0572924	0	44.9126	88.0982	DOWN	1.96154	-0.97199
YMR061W	RNA14	34.1421	23.9421	66.7957	80.0905	64.3492	0.0147783	0.0572924	0	29.0421	70.4118	DOWN	2.42447	-1.27767
YEL043W		128.285	128.114	112.06	104.281	104.006	0.0147812	0.0572924	0	128.2	106.782	UP	1.20057	0.263718
YMR218C	TRS130	39.8941	37.3636	70.3417	80.7501	64.6137	0.0148183	0.0572924	0	38.6288	71.9018	DOWN	1.86135	-0.89635
YOR074C	CDC21	37.9714	32.5271	5.262	18.535	9.5477	0.0148649	0.0572924	0	35.2493	11.1149	UP	3.17135	1.6651
YDL179W	PCL9	55.7345	41.0825	114.9	130.706	115.033	0.014888	0.0572924	0	48.4085	120.213	DOWN	2.4833	-1.31226
YPR163C	TIF3	198.19	87.1166	529.307	766.88	554.659	0.0148882	0.0572924	0	142.653	616.949	DOWN	4.32481	-2.11264
YDR541C		107.253	96.261	217.362	214.535	170.486	0.0149021	0.0572924	0	101.757	200.794	DOWN	1.97327	-0.980591
YHR008C	SOD2	162.965	240.306	598.289	500.988	577.022	0.0149079	0.0572924	0	201.636	558.766	DOWN	2.77117	-1.4705
YDR329C	PEX3	58.6046	40.0283	145.371	109.596	116.878	0.0149444	0.0572924	0	49.3165	123.948	DOWN	2.51333	-1.3296
YJR032W	CPR7	45.1532	35.1754	143.384	187.141	132.508	0.0149642	0.0572924	0	40.1643	154.344	DOWN	3.84282	-1.94217
YBR290W	BSD2	46.2877	23.4128	164.452	239.911	164.685	0.0149658	0.0572924	0	34.8503	189.683	DOWN	5.44279	-2.44435
YHR017W	YSC83	82.6741	55.3772	162.719	211.329	162.707	0.0149674	0.0572924	0	69.0256	178.918	DOWN	2.59206	-1.3741
YDR078C	SHU2	95.9155	69.4314	185.088	217.132	181.016	0.0150177	0.0572924	0	82.6735	194.412	DOWN	2.35157	-1.23362
YKL017C	HCS1	51.0235	39.5963	88.7927	101.073	102.727	0.0150439	0.0572924	0	45.3099	97.5309	DOWN	2.15253	-1.10603
YIL038C	NOT3	51.6177	41.764	368.952	252.593	348.552	0.0150469	0.0572924	0	46.6908	323.366	DOWN	6.92568	-2.79195
YLR440C		61.4389	82.5019	179.244	151.043	153.921	0.0150754	0.0572924	0	71.9704	161.403	DOWN	2.24263	-1.16519
YPL184C		93.7033	90.2975	70.9074	67.9634	68.3848	0.0150854	0.0572924	0	92.0004	69.0852	UP	1.33169	0.413263
YKR005C		38.0578	38.3811	70.1799	67.6683	81.835	0.0150878	0.0572924	0	38.2195	73.2277	DOWN	1.91598	-0.938083
YNL001W	DOM34	53.5311	37.1512	125.567	92.0891	120.819	0.015088	0.0572924	0	45.3411	112.825	DOWN	2.48836	-1.31519
YMR229C	RRP5	171.769	84.1434	437.097	563.646	429.805	0.0151494	0.0572924	0	127.956	476.849	DOWN	3.72666	-1.89788
YLR249W	YEF3	4265.08	4529.44	7941.73	8902.12	7131.78	0.0151657	0.0572924	0	4397.26	7991.88	DOWN	1.81747	-0.861929
YMR188C	MRPS17	48.5581	25.8902	151.258	102.706	145.611	0.0151767	0.0572924	0	37.2242	133.192	DOWN	3.5781	-1.83919
YMR047C	NUP116	84.5469	52.5353	227.132	164.765	194.181	0.0151794	0.0572924	0	68.5411	195.359	DOWN	2.85025	-1.51109
YOR346W	REV1	45.3854	42.1999	128.691	99.0393	128.988	0.0152052	0.0572924	0	43.7926	118.906	DOWN	2.71521	-1.44106
YHL025W	SNF6	155.091	91.0811	428.285	383.856	315.19	0.0152659	0.0572924	0	123.086	375.777	DOWN	3.05296	-1.61021
YPL216W		25.3748	24.3811	31.2548	32.953	29.3473	0.0153115	0.0572924	0	24.8779	31.185	DOWN	1.25352	-0.325986
YDR398W	UTP5	130.798	137.335	100.578	77.155	76.6025	0.0153296	0.0572924	0	134.067	84.7785	UP	1.58137	0.661178
YLR451W	LEU3	90.4289	101.577	201.069	248.511	191.451	0.015339	0.0572924	0	96.0029	213.677	DOWN	2.22573	-1.15428
YDL002C	NHP10	60.4297	57.0494	126.842	151.959	119.218	0.0153407	0.0572924	0	58.7395	132.673	DOWN	2.25867	-1.17547
YGR021W		71.3358	64.6154	166.076	148.43	126.043	0.0153488	0.0572924	0	67.9756	146.85	DOWN	2.16033	-1.11125
YER103W	SSA4	61.6796	69.0331	216.941	162.387	174.199	0.0153636	0.0572924	0	65.3564	184.509	DOWN	2.82312	-1.49729
YLR357W	RSC2	134.839	168.263	511.07	357.155	434.377	0.0154708	0.0575363	0	151.551	434.201	DOWN	2.86505	-1.51856
YJL217W		302.645	311.409	230.657	178.899	207.548	0.0154808	0.0575363	0	307.027	205.701	UP	1.49259	0.577814
YNL199C	GCR2	57.263	45.5551	180.183	237.175	169.223	0.0155183	0.0575793	0	51.4091	195.527	DOWN	3.80336	-1.92727
YOR151C	RPB2	338.442	142.565	1167.47	1037.76	843.042	0.0156309	0.0577631	0	240.504	1016.09	DOWN	4.22485	-2.0789
YPR180W	AOS1	81.441	50.4572	254.812	228.436	168.319	0.0156315	0.0577631	0	65.9491	217.189	DOWN	3.29328	-1.71953
YLL003W	SFI1	37.1637	43.6766	67.0501	75.0187	72.3055	0.0156458	0.0577631	0	40.4201	71.4581	DOWN	1.76788	-0.822023
YLR031W		23.0601	26.148	65.1878	48.2437	57.2472	0.0157549	0.0577982	0	24.6041	56.8929	DOWN	2.31234	-1.20935
YNL067W	RPL9B	507.305	541.977	300.748	273.725	274.462	0.0157719	0.0577982	0	524.641	282.978	UP	1.854	0.890639
YMR041C		80.3153	61.4914	160.785	132.294	149.959	0.0157872	0.0577982	0	70.9033	147.679	DOWN	2.08283	-1.05854
YJL188C	BUD19	60.0157	38.1923	167.837	154.59	227.746	0.0157906	0.0577982	0	49.104	183.391	DOWN	3.73475	-1.90101
YNL330C	RPD3	139.553	146.948	372.377	355.398	287.315	0.0157961	0.0577982	0	143.25	338.363	DOWN	2.36204	-1.24003
YNL102W	POL1	95.5649	64.9336	369.941	244.005	298.321	0.0158113	0.0577982	0	80.2492	304.089	DOWN	3.78931	-1.92193
YPL011C	TAF3	46.8679	41.5357	80.2661	103.037	105.457	0.0158999	0.0578983	0	44.2018	96.2534	DOWN	2.17759	-1.12273
YLRCsigma1		15.2131	19.8171	40.5563	40.7722	35.639	0.0159199	0.0578983	0	17.5151	38.9892	DOWN	2.22603	-1.15447
YKR022C		36.0374	30.9465	87.7418	123.149	102.653	0.0159547	0.0578983	0	33.492	104.515	DOWN	3.12059	-1.64182
YJL187C	SWE1	71.663	67.3126	99.5794	88.5321	87.6635	0.0159911	0.0578983	0	69.4878	91.925	DOWN	1.32289	-0.403698
YDR507C	GIN4	77.9525	46.7104	173.76	217.178	180.745	0.0160085	0.0578983	0	62.3315	190.561	DOWN	3.05722	-1.61222
YNL175C	NOP13	135.869	41.1317	513.408	496.486	605.026	0.0160324	0.0578983	0	88.5003	538.307	DOWN	6.08254	-2.60467
YFL016C	MDJ1	163.086	91.2401	521.24	370.488	381.939	0.0160723	0.0578983	0	127.163	424.556	DOWN	3.33867	-1.73927
YGL057C		113.324	117.757	64.4702	62.2165	62.6963	0.016114	0.0578983	0	115.541	63.1277	UP	1.83027	0.872054
YOR258W	HNT3	35.0143	35.3729	46.3463	49.1934	52.8483	0.016263	0.0578983	0	35.1936	49.4627	DOWN	1.40544	-0.491027
YJL212C	OPT1	98.3907	103.245	57.825	55.1785	54.7625	0.0162883	0.0578983	0	100.818	55.922	UP	1.80283	0.850263
YOR026W	BUB3	55.4305	40.9481	152.212	104.32	130.469	0.0162903	0.0578983	0	48.1893	129	DOWN	2.67695	-1.42059
YKR073C		53.5339	65.2804	118.686	103.579	105.616	0.0162955	0.0578983	0	59.4072	109.294	DOWN	1.83974	-0.879501
YER009W	NTF2	651.823	295.021	1797.49	2263.35	1861.46	0.0162964	0.0578983	0	473.422	1974.1	DOWN	4.16985	-2.06
YIR026C	YVH1	140.28	134.027	189.083	226.368	212.194	0.0163426	0.0578983	0	137.154	209.215	DOWN	1.52541	-0.609195
YMR016C	SOK2	52.5212	46.4657	115.402	95.0756	88.6087	0.0163506	0.0578983	0	49.4934	99.6954	DOWN	2.01432	-1.01029
YKL135C	APL2	118.576	42.4188	298.271	380.147	439.392	0.0163596	0.0578983	0	80.4974	372.603	DOWN	4.62876	-2.21063
YGR168C		42.9503	37.0047	61.919	80.9589	74.105	0.0164076	0.0578983	0	39.9775	72.3276	DOWN	1.80921	-0.855359
YGR227W	DIE2	158.785	173.131	117.546	94.932	120.098	0.016416	0.0578983	0	165.958	110.859	UP	1.49702	0.582097
YCR102W-A		39.8173	50.1717	79.5301	93.1886	91.3773	0.0164341	0.0578983	0	44.9945	88.032	DOWN	1.95651	-0.968279
YLR143W		60.7716	37.1565	128.435	163.435	142.088	0.0164619	0.0578983	0	48.9641	144.653	DOWN	2.95426	-1.5628
YCR035C	RRP43	105.291	87.0293	210.643	206.432	222.77	0.0164753	0.0578983	0	96.1602	213.282	DOWN	2.21798	-1.14925
YBR217W	ATG12	30.2976	17.3929	61.3776	87.6861	72.4788	0.0165248	0.0578983	0	23.8453	73.8475	DOWN	3.09695	-1.63085
YJRWtau3		12.5485	12.7501	43.5501	33.96	33.9488	0.016539	0.0578983	0	12.6493	37.153	DOWN	2.93716	-1.55442
YMR031C		61.9311	49.1082	141.594	142.633	104.021	0.0165993	0.0578983	0	55.5196	129.416	DOWN	2.33099	-1.22095
YJL036W	SNX4	48.7886	26.1957	144.283	160.599	133.87	0.0166172	0.0578983	0	37.4922	146.251	DOWN	3.90083	-1.96378
YGR148C	RPL24B	6338.46	5148.65	11662.9	12743.3	11569	0.0166445	0.0578983	0	5743.56	11991.7	DOWN	2.08786	-1.06202
tK(CUU)J		113.133	112.263	70.6186	50.318	46.392	0.0166931	0.0578983	0	112.698	55.7762	UP	2.02054	1.01474
YKL033W		52.2579	45.3936	81.9501	79.1121	72.7604	0.0167966	0.0578983	0	48.8257	77.9409	DOWN	1.59631	-0.674738
YBL104C		67.5781	73.4806	104.688	104.539	99.2365	0.0168107	0.0578983	0	70.5293	102.821	DOWN	1.45785	-0.543842
YIR008C	PRI1	81.0651	68.2985	139.32	165.369	124.696	0.0168118	0.0578983	0	74.6818	143.128	DOWN	1.91651	-0.938481
YOL159C		93.0626	89.4503	153.228	160.369	132.611	0.0168594	0.0578983	0	91.2565	148.736	DOWN	1.62987	-0.704755
YJL049W		28.7392	23.3449	51.9772	72.7647	69.6669	0.0168838	0.0578983	0	26.042	64.8029	DOWN	2.4884	-1.31522
YPR099C		59.5597	65.3326	108.379	107.095	133.379	0.0169019	0.0578983	0	62.4462	116.284	DOWN	1.86215	-0.896972
YDR083W	RRP8	77.0127	78.7518	225.941	314.788	279.958	0.0169144	0.0578983	0	77.8822	273.562	DOWN	3.51251	-1.8125
YLR444C		31.5095	36.8387	49.8427	59.0519	54.4414	0.0169274	0.0578983	0	34.1741	54.4453	DOWN	1.59318	-0.671905
YGL094C	PAN2	67.9319	49.7537	156.846	236.475	209.923	0.0169382	0.0578983	0	58.8428	201.081	DOWN	3.41726	-1.77284
YOL070C		43.9673	49.1794	112.987	148.649	115.158	0.0169383	0.0578983	0	46.5734	125.598	DOWN	2.69678	-1.43124
YDL153C	SAS10	55.9158	40.2448	222.748	227.484	318.096	0.016944	0.0578983	0	48.0803	256.109	DOWN	5.3267	-2.41324
YJLWdelta1		11	7	29	27	20	0.0169826	0.0578983	0	9	25.3333	DOWN	2.81481	-1.49304
YGR015C		85.3605	89.6486	71.3183	67.7115	58.6098	0.0169832	0.0578983	0	87.5045	65.8799	UP	1.32824	0.40952
YMR077C	VPS20	43.4155	40.0448	131.619	100.895	137.374	0.017034	0.0578983	0	41.7302	123.296	DOWN	2.9546	-1.56296
YOR304C-A		49.0416	51.6021	82.4256	70.7522	70.889	0.017047	0.0578983	0	50.3218	74.6889	DOWN	1.48422	-0.56971
YPR016C	TIF6	399.822	420.422	322.066	298.526	316.431	0.0170505	0.0578983	0	410.122	312.341	UP	1.31306	0.392931
YJL013C	MAD3	38.8	23.6547	78.5519	109.686	83.8884	0.0170582	0.0578983	0	31.2273	90.7088	DOWN	2.90479	-1.53843
YGL248W	PDE1	168.889	155.394	91.2086	118.166	78.9829	0.0171087	0.0578983	0	162.142	96.1192	UP	1.68688	0.754357
YJL011C	RPC17	71.7593	39.6033	159.501	208.051	180.518	0.0171733	0.0578983	0	55.6813	182.69	DOWN	3.28099	-1.71413
YDR060W	MAK21	127.867	54.2612	324.607	420.061	525.194	0.0171829	0.0578983	0	91.0641	423.287	DOWN	4.64823	-2.21668
YLL024C	SSA2	3998.85	3680.04	8575.98	6714.5	7163.85	0.0171877	0.0578983	0	3839.44	7484.78	DOWN	1.94944	-0.963061
YIL003W	CFD1	85.7845	93.3614	110.372	119.545	124.304	0.0172097	0.0578983	0	89.5729	118.074	DOWN	1.31818	-0.398552
YFL009W	CDC4	94.8972	99.523	134.014	137.362	157.158	0.0172258	0.0578983	0	97.2101	142.845	DOWN	1.46944	-0.555269
YDR352W		126.976	142.502	51.6087	62.1542	45.6504	0.0172397	0.0578983	0	134.739	53.1378	UP	2.53565	1.34236
YPL238C		57.2675	54.986	190.493	227.456	270.931	0.0172912	0.0578983	0	56.1268	229.627	DOWN	4.09122	-2.03253
YNL156C		185.1	93.9519	427.06	618.368	455.977	0.0173033	0.0578983	0	139.526	500.468	DOWN	3.58692	-1.84275
YML053C		72.6464	72.8792	304.663	231.008	325.256	0.0173711	0.0578983	0	72.7628	286.976	DOWN	3.94399	-1.97966
YNR035C	ARC35	119.648	99.7692	288.657	207.203	248.966	0.0174118	0.0578983	0	109.709	248.275	DOWN	2.26304	-1.17826
YKL082C		70.1115	40.6259	142.577	219.566	189.305	0.0174682	0.0578983	0	55.3687	183.816	DOWN	3.31985	-1.73112
YAL015C	NTG1	60.16	46.5113	146.042	163.787	112.396	0.017489	0.0578983	0	53.3357	140.742	DOWN	2.63879	-1.39988
YBR064W		20.2454	22.6123	32.1865	34.8208	40.6905	0.017507	0.0578983	0	21.4289	35.8993	DOWN	1.67528	-0.7444
YOR053W		45.6055	66.1397	157.362	168.234	178.523	0.0175478	0.0578983	0	55.8726	168.04	DOWN	3.00755	-1.58859
YLR247C		58.0152	49.3258	81.4573	94.5811	86.8071	0.0175539	0.0578983	0	53.6705	87.6152	DOWN	1.63246	-0.707051
YJR050W	ISY1	38.5948	31.9308	83.1197	116.844	92.7314	0.0175668	0.0578983	0	35.2628	97.565	DOWN	2.7668	-1.46822
YGL048C	RPT6	447.534	280.537	1034.3	1226.39	836.822	0.0175672	0.0578983	0	364.035	1032.5	DOWN	2.83627	-1.504
YJL131C		70.4125	52.6564	178.186	171.419	124.139	0.0175799	0.0578983	0	61.5344	157.915	DOWN	2.56628	-1.35968
YBR030W		48.3577	54.3436	69.6146	71.8157	79.6814	0.0175944	0.0578983	0	51.3507	73.7039	DOWN	1.43531	-0.521358
YJR145C	RPS4A	3593.54	3870.63	7076.06	5715.15	7097.52	0.0176211	0.0578983	0	3732.09	6629.58	DOWN	1.77637	-0.828935
YHL046C		90.6404	125.572	281.755	239.143	242.96	0.0176216	0.0578983	0	108.106	254.619	DOWN	2.35527	-1.23589
YBL025W	RRN10	61.046	61.6589	44.7538	34.7396	41.017	0.0176273	0.0578983	0	61.3525	40.1701	UP	1.52732	0.610998
YPL007C	TFC8	49.1385	39.1804	118.375	84.5537	114.822	0.0176343	0.0578983	0	44.1594	105.917	DOWN	2.39851	-1.26214
YAR071W	PHO11	74.9629	67.7943	220.839	159.89	197.171	0.0176362	0.0578983	0	71.3786	192.633	DOWN	2.69875	-1.43229
YOL001W	PHO80	79.1574	74.6011	104.609	117.46	126.904	0.0176876	0.0579813	0	76.8792	116.324	DOWN	1.51308	-0.597487
YKR068C	BET3	149.729	69.8142	585.983	370.49	445.662	0.017753	0.0581101	0	109.772	467.378	DOWN	4.25773	-2.09009
YMR173W-A		643.57	380.07	1780.6	1413.37	1288.09	0.0177894	0.0581119	0	511.82	1494.02	DOWN	2.91903	-1.54549
YOR342C		80.7705	68.0972	204.921	208.987	279.127	0.0178059	0.0581119	0	74.4339	231.012	DOWN	3.10358	-1.63393
YML021C	UNG1	99.5304	71.8392	351.854	235.201	274.829	0.0178705	0.0582374	0	85.6848	287.295	DOWN	3.35292	-1.74542
YFR027W	ECO1	45.4857	47.0472	59.6069	68.9214	68.0671	0.017938	0.0582687	0	46.2664	65.5318	DOWN	1.4164	-0.502229
YBR089W		46.1256	52.4274	98.4395	83.6551	76.3453	0.0179562	0.0582687	0	49.2765	86.1466	DOWN	1.74823	-0.805895
YMR146C	TIF34	723.498	679.854	310.564	338.741	333.35	0.0179645	0.0582687	0	701.676	327.552	UP	2.14218	1.09908
YER049W		109.756	64.1576	216.17	292.816	261.654	0.0179852	0.0582687	0	86.9568	256.88	DOWN	2.95411	-1.56272
YKL027W		72.5553	49.6449	128.923	169.756	138.293	0.0180691	0.0582687	0	61.1001	145.657	DOWN	2.38391	-1.25333
YHL034C	SBP1	798.342	1022.6	1944.03	1721.17	1560.4	0.0180821	0.0582687	0	910.471	1741.87	DOWN	1.91315	-0.935949
YNL280C	ERG24	241.703	269.441	133.373	111.668	104.103	0.0180959	0.0582687	0	255.572	116.381	UP	2.19599	1.13487
YJR080C		98.4252	49.7805	309.15	281.383	244.997	0.0181301	0.0582687	0	74.1029	278.51	DOWN	3.75842	-1.91013
YGR119C	NUP57	45.1835	25.5849	141.564	161.606	101.068	0.0181535	0.0582687	0	35.3842	134.746	DOWN	3.80808	-1.92907
YDL115C	IWR1	44.0236	33.9732	64.9287	83.5005	85.3023	0.0181909	0.0582687	0	38.9984	77.9105	DOWN	1.99779	-0.998403
YOR287C		28.7745	24.471	40.5855	43.8051	51.8155	0.0182203	0.0582687	0	26.6227	45.402	DOWN	1.70538	-0.770097
YDR338C		78.293	86.7071	141.756	134.679	136.854	0.0182229	0.0582687	0	82.5001	137.763	DOWN	1.66985	-0.739722
YKL049C	CSE4	36.0887	27.0733	58.7813	76.5859	61.5612	0.0182439	0.0582687	0	31.581	65.6428	DOWN	2.07855	-1.05558
YPL095C		108.712	48.4877	532.842	484.757	510.697	0.0182579	0.0582687	0	78.5999	509.432	DOWN	6.48134	-2.69629
YDR336W		52.1639	41.6211	102.232	91.2213	91.349	0.0182733	0.0582687	0	46.8925	94.9341	DOWN	2.0245	-1.01757
YHR052W	CIC1	142.919	87.7417	289.25	426.75	326.5	0.0183806	0.0585266	0	115.33	347.5	DOWN	3.01308	-1.59124
YML075C	HMG1	811.111	739.864	1318.02	1709.81	1441.21	0.0185204	0.0587899	0	775.487	1489.68	DOWN	1.92096	-0.941827
YMR114C		31.6094	31.3801	48.3717	56.6419	48.5269	0.018566	0.0587899	0	31.4947	51.1802	DOWN	1.62504	-0.700473
YKR003W	OSH6	79.6068	42.7686	247.443	164.283	198.638	0.0185835	0.0587899	0	61.1877	203.455	DOWN	3.32509	-1.73339
YKL154W	SRP102	68.4063	31.9834	154.526	223.995	173.566	0.0185857	0.0587899	0	50.1949	184.029	DOWN	3.66629	-1.87432
YPL045W	VPS16	43.9199	40.6288	71.9149	68.0323	85.6424	0.0185955	0.0587899	0	42.2743	75.1965	DOWN	1.77877	-0.830884
YLRWTy1-2		6458.12	5204.57	11898	13008.2	11823	0.0186599	0.0589097	0	5831.35	12243.1	DOWN	2.09953	-1.07007
YJL045W		56.0214	64.5993	88.504	94.602	111.343	0.018763	0.059071	0	60.3103	98.1497	DOWN	1.62741	-0.702578
YKR071C	DRE2	110.328	55.8221	303.033	356.486	292.376	0.0187642	0.059071	0	83.0751	317.298	DOWN	3.81942	-1.93335
YDR452W	PPN1	128.918	62.0579	283.75	454.85	425.224	0.0188422	0.0592326	0	95.4879	387.941	DOWN	4.06273	-2.02245
YJL134W	LCB3	166.913	193.745	628.457	439.587	523.712	0.018872	0.0592428	0	180.329	530.585	DOWN	2.94232	-1.55695
YJR089W	BIR1	27.5516	24.5747	50.3729	51.7941	49.8277	0.0189759	0.0594847	0	26.0632	50.6649	DOWN	1.94393	-0.958975
YOR148C	SPP2	60.7344	47.0962	98.5838	116.111	112.287	0.0190452	0.0595554	0	53.9153	108.994	DOWN	2.02158	-1.01548
YAR070C		41.3231	41.5303	64.5671	55.592	62.8449	0.019052	0.0595554	0	41.4267	61.0013	DOWN	1.47251	-0.55828
YNL256W	FOL1	88.4923	43.2136	237.109	281.145	286.165	0.0191712	0.0598437	0	65.8529	268.14	DOWN	4.07179	-2.02566
YGL201C	MCM6	76.891	65.4534	123.126	122.759	99.964	0.0192647	0.0598861	0	71.1722	115.283	DOWN	1.61978	-0.695794
YJR139C	HOM6	1681.62	1525.4	7069.29	4873.14	5941.21	0.019265	0.0598861	0	1603.51	5961.21	DOWN	3.7176	-1.89437
YNR024W		35.2684	29.2756	107.1	150.911	111.148	0.0192656	0.0598861	0	32.272	123.053	DOWN	3.813	-1.93092
snR35	SNR35	54.5861	53.5835	293.359	347.266	441.49	0.0193418	0.0599964	0	54.0848	360.705	DOWN	6.66925	-2.73752
YHR044C	DOG1	13	19	45	53	35	0.0193732	0.0599964	0	16	44.3333	DOWN	2.77083	-1.47032
YOR155C	ISN1	128.635	116.483	185.95	159.337	163.666	0.0194006	0.0599964	0	122.559	169.651	DOWN	1.38424	-0.469094
YPL005W		44.754	41.5042	59.195	52.5461	53.8901	0.0194091	0.0599964	0	43.1291	55.2104	DOWN	1.28012	-0.356278
YOL086C	ADH1	9093.69	9566.78	12353.4	12344.5	12686.4	0.0194374	0.0600006	0	9330.24	12461.4	DOWN	1.3356	-0.417485
YDR194C	MSS116	254.902	48.3037	1133.44	865.08	941.609	0.0196179	0.0601997	0	151.603	980.043	DOWN	6.46454	-2.69255
YBR227C	MCX1	76.3516	45.9317	172.514	140.458	204.157	0.0196321	0.0601997	0	61.1416	172.376	DOWN	2.81929	-1.49533
YDR159W	SAC3	68.2582	55.2057	100.718	120.635	108.806	0.0196435	0.0601997	0	61.7319	110.053	DOWN	1.78276	-0.834109
YML049C	RSE1	74.6796	53.4839	159.242	137.8	123.928	0.0196732	0.0601997	0	64.0817	140.323	DOWN	2.18976	-1.13077
YGL263W	COS12	38.4064	27.5785	61.5865	78.9756	75.1147	0.0196887	0.0601997	0	32.9924	71.8923	DOWN	2.17905	-1.1237
YGR127W		63.7391	66.5999	85.805	80.5963	93.5061	0.0197038	0.0601997	0	65.1695	86.6358	DOWN	1.32939	-0.410766
YDR451C	YHP1	67.2657	64.0888	90.9401	110.295	98.8363	0.0197241	0.0601997	0	65.6773	100.024	DOWN	1.52296	-0.606878
YOR194C	TOA1	49.0468	42.9891	72.1049	94.1381	93.4475	0.0197442	0.0601997	0	46.0179	86.5635	DOWN	1.88108	-0.911562
YBR010W	HHT1	1092.02	195.045	5546.91	3264.24	4118.98	0.0197759	0.0601997	0	643.533	4310.04	DOWN	6.69748	-2.74362
YIL027C	KRE27	112.045	36.0371	327.039	568.491	457.404	0.0197824	0.0601997	0	74.041	450.978	DOWN	6.09092	-2.60666
YLR376C		30.5371	26.3949	65.0777	59.0605	47.6516	0.0198233	0.0601997	0	28.466	57.2633	DOWN	2.01164	-1.00837
YKL179C	COY1	59.8667	32.6371	181.975	152.234	175.579	0.0198269	0.0601997	0	46.2519	169.929	DOWN	3.674	-1.87735
YOR128C	ADE2	716.479	528.086	1850.24	1247.86	1589.3	0.0199118	0.0603551	0	622.283	1562.47	DOWN	2.51086	-1.32818
YLR449W	FPR4	177.047	123.011	570.993	370.548	537.708	0.0200179	0.0603551	0	150.029	493.083	DOWN	3.28658	-1.71659
YGR276C	RNH70	77.2132	38.9998	198.761	267.521	172.87	0.0200327	0.0603551	0	58.1065	213.051	DOWN	3.66655	-1.87443
YGL083W	SCY1	108.49	117.428	86.0594	71.3024	86.2505	0.0200594	0.0603551	0	112.959	81.2041	UP	1.39105	0.476175
YER173W	RAD24	40.9817	37.5723	74.2431	78.0874	60.4493	0.0200959	0.0603551	0	39.277	70.9266	DOWN	1.8058	-0.852642
YOR158W	PET123	60.1556	28.6896	263.828	155.965	225.832	0.0201105	0.0603551	0	44.4226	215.208	DOWN	4.84457	-2.27637
YJR099W	YUH1	46.4184	37.2061	68.2227	83.3215	72.0826	0.0201455	0.0603551	0	41.8122	74.5423	DOWN	1.78279	-0.834133
YLR025W	SNF7	77.0335	69.373	156.812	214.18	172.653	0.0201485	0.0603551	0	73.2032	181.215	DOWN	2.4755	-1.30772
YHR195W	NVJ1	89.5289	63.4411	212.876	181.914	147.273	0.0201565	0.0603551	0	76.485	180.688	DOWN	2.36239	-1.24025
YLR045C	STU2	108.992	131.146	224.297	268.673	198.234	0.0201579	0.0603551	0	120.069	230.401	DOWN	1.91891	-0.940285
YBL063W	KIP1	43.1686	49.7335	97.701	73.4639	83.2172	0.0202096	0.0603551	0	46.451	84.794	DOWN	1.82545	-0.868252
YGL090W	LIF1	15.7572	16.7338	30.9607	28.7404	37.0734	0.0202143	0.0603551	0	16.2455	32.2582	DOWN	1.98567	-0.989624
YKL003C	MRP17	216.957	120.339	658.49	430.161	528.834	0.0202311	0.0603551	0	168.648	539.162	DOWN	3.19696	-1.6767
YKL105C		60.3322	52.748	100.483	124.707	95.2533	0.0203303	0.060548	0	56.5401	106.814	DOWN	1.88918	-0.91776
YKL115C		59.0866	70.8772	167.291	118.884	158.153	0.0203503	0.060548	0	64.9819	148.109	DOWN	2.27924	-1.18855
YGL203C	KEX1	100.698	72.3849	250.039	273.786	264.515	0.0203847	0.0605694	0	86.5414	262.78	DOWN	3.03646	-1.60239
YHR058C	MED6	80.7406	82.4014	130.506	119.695	110.28	0.0204554	0.0606981	0	81.571	120.16	DOWN	1.47308	-0.558832
YLL034C		61.8438	34.243	269.119	186.359	311.512	0.0204907	0.0607219	0	48.0434	255.663	DOWN	5.32151	-2.41184
YBR129C	OPY1	34.033	20.7841	88.5604	90.7925	101.318	0.0205208	0.0607301	0	27.4085	93.557	DOWN	3.41342	-1.77122
YOL056W	GPM3	79.9462	52.2747	169.782	229.397	156.877	0.0206387	0.060924	0	66.1105	185.352	DOWN	2.80367	-1.48732
YKR014C	YPT52	100.478	50.5325	232.238	387.996	333.606	0.0206575	0.060924	0	75.5052	317.947	DOWN	4.21092	-2.07414
YER007W	PAC2	57.7088	50.0555	102.282	105.036	108.27	0.0206691	0.060924	0	53.8821	105.196	DOWN	1.95233	-0.965201
YJR078W	BNA2	259.154	290.09	192.439	130.411	112.813	0.020696	0.060924	0	274.622	145.221	UP	1.89106	0.919197
YBR289W	SNF5	69.1225	77.1179	138.133	139.914	134.785	0.0207758	0.0610055	0	73.1202	137.611	DOWN	1.88198	-0.91225
YMRCdelta13		21.0469	18.6315	38.2908	29.2709	36.0146	0.0207988	0.0610055	0	19.8392	34.5254	DOWN	1.74026	-0.799306
YIL119C	RPI1	61.6728	62.1039	110.28	102.609	90.4714	0.020806	0.0610055	0	61.8884	101.12	DOWN	1.63391	-0.708331
YNR059W	MNT4	49.7935	65.0407	134.187	110.002	99.6316	0.0208398	0.061017	0	57.4171	114.607	DOWN	1.99604	-0.997141
YNL254C		35.5005	35.335	43.2422	47.8973	44.1035	0.0209085	0.061017	0	35.4177	45.081	DOWN	1.27284	-0.348047
YPL237W	SUI3	222.944	135.578	570.326	438.393	692.296	0.0209622	0.061017	0	179.261	567.005	DOWN	3.16301	-1.6613
YER014W	HEM14	72.013	64.5905	99.4638	118.052	95.9727	0.0209843	0.061017	0	68.3017	104.496	DOWN	1.52992	-0.613456
YER145C-A		75.7804	83.8437	179.854	252.495	208.454	0.0209868	0.061017	0	79.812	213.601	DOWN	2.6763	-1.42024
YDL205C	HEM3	56.9341	53.3184	81.5749	82.5768	80.0041	0.0210363	0.061017	0	55.1262	81.3853	DOWN	1.47634	-0.562028
YDR062W	LCB2	287.948	121.041	965.318	1219.68	718.27	0.0210459	0.061017	0	204.494	967.756	DOWN	4.73243	-2.24258
YJL056C	ZAP1	81.5964	65.9288	147.529	134.285	112.451	0.0210535	0.061017	0	73.7626	131.422	DOWN	1.78168	-0.833242
YBL069W	AST1	121.2	127.33	93.9865	71.3195	67.147	0.021057	0.061017	0	124.265	77.4843	UP	1.60374	0.681443
YGL124C	MON1	41.2101	36.8628	67.3362	90.78	87.2009	0.0211248	0.0610684	0	39.0365	81.7724	DOWN	2.09477	-1.06679
YPR017C	DSS4	81.3112	82.8107	130.19	158.876	134.847	0.021149	0.0610684	0	82.0609	141.304	DOWN	1.72194	-0.784038
YPR098C		297.896	278.135	541.861	452.926	587.533	0.0211572	0.0610684	0	288.015	527.44	DOWN	1.83129	-0.872861
YKL009W	MRT4	216.583	70.7325	595.773	798.861	672.507	0.0212222	0.0611057	0	143.658	689.047	DOWN	4.79645	-2.26197
YGR129W	SYF2	35.0105	30.7528	48.8275	64.3132	60.681	0.0212251	0.0611057	0	32.8817	57.9406	DOWN	1.76209	-0.817291
YMR144W		56.9165	45.0168	91.403	131.751	120.33	0.0212789	0.0611814	0	50.9667	114.495	DOWN	2.24646	-1.16765
YLR010C	TEN1	48.0781	30.4085	84.6523	114.743	102.122	0.0213496	0.0613054	0	39.2433	100.506	DOWN	2.56109	-1.35676
YOL079W		28.7486	31.2412	46.6014	58.5283	48.317	0.0214267	0.0613406	0	29.9949	51.1489	DOWN	1.70525	-0.769986
YLR126C		59.8176	66.6166	123.442	94.9623	106.258	0.0214791	0.0613406	0	63.2171	108.221	DOWN	1.71189	-0.775591
YOL038C-A		66.9759	50.7164	129.063	138.393	119.538	0.0214827	0.0613406	0	58.8461	128.998	DOWN	2.19212	-1.13233
YDR378C	LSM6	194.97	81.2898	470.158	594.136	619.118	0.0215013	0.0613406	0	138.13	561.137	DOWN	4.06239	-2.02233
YGR005C	TFG2	58.2653	44.9787	82.9222	108.236	110.334	0.0215432	0.0613406	0	51.622	100.497	DOWN	1.94679	-0.9611
YMR195W	ICY1	120.363	82.9227	281.398	205.104	219.811	0.0215443	0.0613406	0	101.643	235.438	DOWN	2.31632	-1.21184
YJR083C	ACF4	33.7742	36.3041	60.1795	79.0751	77.2886	0.021598	0.0613406	0	35.0391	72.1811	DOWN	2.06001	-1.04265
YOR012W		91.0576	99.1418	57.1898	61.7692	53.1549	0.0216036	0.0613406	0	95.0997	57.3713	UP	1.65762	0.729112
YLR007W	NSE1	57.5111	43.8239	107.777	117.034	121.918	0.0216103	0.0613406	0	50.6675	115.576	DOWN	2.28107	-1.18971
YLR430W	SEN1	135.545	155.881	236.207	264.555	205.147	0.0216548	0.0613886	0	145.713	235.303	DOWN	1.61484	-0.69139
YDL050C		37.72	49.5017	293.168	473.541	380.116	0.0217085	0.0614625	0	43.6108	382.275	DOWN	8.76559	-3.13185
snR8	SNR8	122.543	153.472	214.225	284.086	253.334	0.0217387	0.0614697	0	138.007	250.548	DOWN	1.81547	-0.860342
YPL072W	UBP16	39.5998	33.1212	63.5665	52.2907	59.8233	0.021796	0.0615534	0	36.3605	58.5602	DOWN	1.61054	-0.687548
YBL041W	PRE7	473.195	423.23	777.591	813.037	801.639	0.0218595	0.0616123	0	448.212	797.422	DOWN	1.77912	-0.831161
YIL136W	OM45	46.6759	53.4261	111.106	83.4239	90.414	0.0218723	0.0616123	0	50.051	94.9813	DOWN	1.89769	-0.924245
YOL080C	REX4	79.1427	49.9436	341.233	527.495	366.146	0.0220215	0.0617458	0	64.5431	411.625	DOWN	6.37751	-2.67299
YPL140C	MKK2	39.3005	28.4803	72.6802	85.1617	74.867	0.0220365	0.0617458	0	33.8904	77.5696	DOWN	2.28884	-1.19462
YDL003W	MCD1	57.8588	39.9615	130.775	141.658	95.0341	0.0220582	0.0617458	0	48.9102	122.489	DOWN	2.50437	-1.32445
YFR046C		61.484	51.5642	98.7327	83.0296	91.3296	0.0220863	0.0617458	0	56.5241	91.0306	DOWN	1.61047	-0.687486
YBR066C	NRG2	51.5173	41.4889	79.8171	91.6766	88.8875	0.0221076	0.0617458	0	46.5031	86.7937	DOWN	1.86641	-0.900264
YIR017C	MET28	266.854	280.467	547.185	513.549	426.515	0.02213	0.0617458	0	273.66	495.75	DOWN	1.81155	-0.857225
YDL225W	SHS1	54.3087	38.5199	125.596	124.971	110.997	0.0221405	0.0617458	0	46.4143	120.521	DOWN	2.59664	-1.37665
YPR021C	AGC1	53.069	51.6821	107.615	90.4939	86.0888	0.0221918	0.0617458	0	52.3756	94.7326	DOWN	1.80872	-0.854967
YDL213C	NOP6	47.7581	31.5267	152.804	246.618	234.849	0.0221973	0.0617458	0	39.6424	211.424	DOWN	5.33327	-2.41502
YGL066W	SGF73	85.1199	104.969	178.825	200.083	147.165	0.0222257	0.0617458	0	95.0444	175.358	DOWN	1.84501	-0.883626
snR32	SNR32	116.246	127.299	186.394	168.026	154.468	0.0222301	0.0617458	0	121.772	169.629	DOWN	1.393	-0.478197
YIL047C	SYG1	322.477	312.161	371.976	414.334	420.443	0.0222735	0.0617458	0	317.319	402.251	DOWN	1.26765	-0.342162
YDR195W	REF2	98.5965	83.8942	196.301	198.736	205.809	0.0222921	0.0617458	0	91.2454	200.282	DOWN	2.19498	-1.13421
YLR362W	STE11	57.0505	48.3374	88.6547	76.0236	99.5242	0.0223266	0.0617458	0	52.694	88.0675	DOWN	1.6713	-0.740972
YAR069C		95.152	121.803	234.933	203.463	219.377	0.0223364	0.0617458	0	108.478	219.258	DOWN	2.02123	-1.01523
YPR189W	SKI3	43.0365	32.1279	83.215	72.4267	104.978	0.0223828	0.061797	0	37.5822	86.8732	DOWN	2.31155	-1.20886
YMR139W	RIM11	108.961	83.4708	285.12	198.294	216.762	0.0224615	0.0618883	0	96.2159	233.392	DOWN	2.42571	-1.27841
YKR029C	SET3	52.6125	34.7228	145.25	129.147	132.476	0.0224715	0.0618883	0	43.6676	135.624	DOWN	3.10583	-1.63498
YLR225C		56.954	45.4745	101.441	88.8888	85.2543	0.0225392	0.0619978	0	51.2142	91.8614	DOWN	1.79367	-0.842913
YFR037C	RSC8	74.5631	74.1214	339.746	352.208	238.271	0.0226322	0.0621167	0	74.3423	310.075	DOWN	4.17091	-2.06036
YJL206C		54.8427	55.0391	61.2939	58.5437	60.1472	0.0226417	0.0621167	0	54.9409	59.9949	DOWN	1.09199	-0.12696
YGL070C	RPB9	123.077	56.5112	298.559	471.656	327.355	0.0226662	0.0621167	0	89.7941	365.857	DOWN	4.0744	-2.02659
YMR060C	TOM37	53.1516	40.7937	133.884	162.457	106.328	0.0227566	0.0622874	0	46.9727	134.223	DOWN	2.85747	-1.51474
YNL043C		38.4694	46.3796	61.4856	69.2517	76.7769	0.0228449	0.0623704	0	42.4245	69.1714	DOWN	1.63046	-0.705278
YKL013C	ARC19	155.577	139.671	70.1258	85.9773	72.6154	0.0229167	0.0623704	0	147.624	76.2395	UP	1.93632	0.953317
YJR135C	MCM22	27.1315	21.6994	45.8687	51.565	47.1895	0.0229633	0.0623704	0	24.4154	48.2077	DOWN	1.97448	-0.98147
YML062C	MFT1	38.2676	47.8978	104.044	158.828	133.134	0.0229754	0.0623704	0	43.0827	132.002	DOWN	3.06392	-1.61538
YHR015W	MIP6	41.7038	36.3779	56.6329	74.9138	66.8405	0.0230044	0.0623704	0	39.0408	66.1291	DOWN	1.69384	-0.7603
YGL088W		82.9368	103.579	201.68	146.965	176.137	0.0230163	0.0623704	0	93.2579	174.927	DOWN	1.87574	-0.907458
YKL002W	DID4	97.2044	91.9752	272.135	222.306	198.537	0.0230306	0.0623704	0	94.5898	230.993	DOWN	2.44205	-1.28809
YHR068W	DYS1	592.893	546.533	1381.07	1703.97	1225.1	0.0230339	0.0623704	0	569.713	1436.71	DOWN	2.52182	-1.33446
YPL193W	RSA1	30.3357	25.076	44.7895	62.2329	53.2041	0.0230395	0.0623704	0	27.7058	53.4088	DOWN	1.92771	-0.946888
YMR294W	JNM1	24.7813	25.4645	37.5153	45.3031	38.4266	0.0231295	0.0625381	0	25.1229	40.415	DOWN	1.60869	-0.685888
YER148W-A		48.5061	52.6011	67.8433	59.8078	68.186	0.0231668	0.0625629	0	50.5536	65.279	DOWN	1.29128	-0.368806
YIL165C		83.0605	67.947	168.734	139.857	122.633	0.0232453	0.0626246	0	75.5037	143.741	DOWN	1.90376	-0.928855
YER026C	CHO1	361.964	215.156	853.647	875.66	678.882	0.0232696	0.0626246	0	288.56	802.73	DOWN	2.78185	-1.47604
YMR318C	ADH6	823.778	884.839	1249.25	1173.45	1045.86	0.0232922	0.0626246	0	854.309	1156.19	DOWN	1.35336	-0.436545
YER093C-A		425.93	381.29	203.185	259.612	233.665	0.0233024	0.0626246	0	403.61	232.154	UP	1.73855	0.797882
YMR005W	TAF4	141.37	116.165	391.096	451.537	298.5	0.0233725	0.0627353	0	128.768	380.378	DOWN	2.95399	-1.56266
YLR076C		68.9331	82.3833	303.792	342.597	461.847	0.0234	0.0627353	0	75.6582	369.412	DOWN	4.88264	-2.28766
YJL103C		56.5358	68.0797	126.499	179.77	182.464	0.0234658	0.0627744	0	62.3077	162.911	DOWN	2.61462	-1.3866
YDL029W	ARP2	259.287	108.245	910.379	672.3	576.018	0.0234711	0.0627744	0	183.766	719.566	DOWN	3.91566	-1.96926
YKL048C	ELM1	53.4043	44.8774	75.3322	98.8451	80.935	0.0235598	0.0628292	0	49.1409	85.0374	DOWN	1.73048	-0.791175
YOR054C	VHS3	48.7746	34.1436	108.318	75.0556	98.3192	0.0236345	0.0628292	0	41.4591	93.8976	DOWN	2.26482	-1.1794
YOL063C		92.5997	103.645	144.378	124.965	134.899	0.0236618	0.0628292	0	98.1223	134.747	DOWN	1.37326	-0.457603
YLR360W	VPS38	41.047	34.616	64.7192	52.3954	60.8125	0.0237294	0.0628292	0	37.8315	59.309	DOWN	1.56772	-0.648664
YJR143C	PMT4	326.26	374.901	1301.86	999.206	899.783	0.0237441	0.0628292	0	350.581	1066.95	DOWN	3.04338	-1.60567
YOR002W	ALG6	198.404	169.083	318.057	334.57	345.104	0.02377	0.0628292	0	183.743	332.577	DOWN	1.81001	-0.855995
YNR060W	FRE4	101.63	117.959	64.6879	61.2274	39.9272	0.023786	0.0628292	0	109.794	55.2808	UP	1.98612	0.989955
YOR073W		31.2102	30.715	77.6204	112.934	103.241	0.0238084	0.0628292	0	30.9626	97.9318	DOWN	3.16291	-1.66125
YKR035C		42.4105	61.0777	139.024	175.02	222.399	0.0238473	0.0628292	0	51.7441	178.814	DOWN	3.45574	-1.789
YLR394W	CST9	51.96	59.1045	98.7739	79.3053	104.35	0.0238657	0.0628292	0	55.5323	94.1431	DOWN	1.69529	-0.761529
YHR090C	YNG2	52.4018	53.7285	128.789	162.517	118.786	0.0238812	0.0628292	0	53.0652	136.697	DOWN	2.57603	-1.36515
YML111W	BUL2	43.3186	40.2975	74.9851	63.8474	83.5521	0.0238921	0.0628292	0	41.8081	74.1282	DOWN	1.77306	-0.826242
YLL067C		591.194	274.829	1444.9	1815.12	1428	0.0239126	0.0628292	0	433.011	1562.67	DOWN	3.60884	-1.85154
YBR081C	SPT7	71.6033	92.9803	260.444	182.85	280.606	0.0239247	0.0628292	0	82.2918	241.3	DOWN	2.93225	-1.55201
YOR120W	GCY1	54.2414	53.873	71.6335	64.0323	67.6966	0.0239493	0.0628292	0	54.0572	67.7875	DOWN	1.254	-0.326532
YDR282C		50.078	38.2948	77.1573	86.3904	93.7356	0.0239646	0.0628292	0	44.1864	85.7611	DOWN	1.94089	-0.956721
YLR101C		42.5731	53.0351	116.017	143.915	177.133	0.0239722	0.0628292	0	47.8041	145.688	DOWN	3.04761	-1.60768
YBR051W		46.3494	57.9882	102.824	133.388	95.4394	0.0241487	0.063071	0	52.1688	110.55	DOWN	2.11909	-1.08345
YIL026C	IRR1	59.4931	54.205	117.987	97.328	90.4061	0.0241793	0.063071	0	56.849	101.907	DOWN	1.79259	-0.842045
YLR087C	CSF1	137.107	123.471	94.3576	88.3529	72.6246	0.0241924	0.063071	0	130.289	85.1117	UP	1.5308	0.614286
YER015W	FAA2	53.4193	58.9667	24.7737	37.6835	38.6522	0.0241979	0.063071	0	56.193	33.7031	UP	1.66729	0.737508
YEL036C	ANP1	137.548	166.895	337.073	240.828	311.539	0.0242329	0.063071	0	152.221	296.48	DOWN	1.94769	-0.961763
YKL114C	APN1	79.9685	43.7827	200.38	198.098	149.331	0.0242347	0.063071	0	61.8756	182.603	DOWN	2.95113	-1.56127
YJR108W	ABM1	19.4953	24.2604	37.9047	46.9064	35.1194	0.0243281	0.0632006	0	21.8779	39.9768	DOWN	1.82727	-0.869693
YGL191W	COX13	486.645	190.103	1226.27	1603.23	1101.37	0.0243414	0.0632006	0	338.374	1310.29	DOWN	3.87231	-1.9532
YAL044C	GCV3	1336.98	2151.66	4986.43	4925.12	3985.5	0.0244092	0.0633028	0	1744.32	4632.35	DOWN	2.65568	-1.40908
YNR001C	CIT1	569.421	817.491	2118.97	1408.16	1663.05	0.0244777	0.0633405	0	693.456	1730.06	DOWN	2.49484	-1.31895
YGL256W	ADH4	227.929	183.726	326.288	419.184	337.109	0.0244808	0.0633405	0	205.827	360.86	DOWN	1.75322	-0.810005
YAL041W	CDC24	60.4945	40.888	111.863	114.982	136.111	0.0245588	0.0634604	0	50.6912	120.985	DOWN	2.38671	-1.25502
YJR076C	CDC11	112.704	83.6696	557.565	464.983	341.785	0.0246363	0.0634604	0	98.1868	454.778	DOWN	4.63176	-2.21156
YMR201C	RAD14	35.6892	31.7312	46.6024	58.9239	50.1346	0.0246487	0.0634604	0	33.7102	51.887	DOWN	1.53921	-0.622187
YDR466W		71.1363	81.6164	141.137	110.881	116.071	0.0246638	0.0634604	0	76.3764	122.696	DOWN	1.60647	-0.683894
YHR125W		16.018	18.7141	29.08	31.285	39.353	0.0246699	0.0634604	0	17.3661	33.2393	DOWN	1.91404	-0.936622
YHR075C	PPE1	41.7233	48.2817	64.9689	85.6587	84.2627	0.0247429	0.0635747	0	45.0025	78.2968	DOWN	1.73983	-0.798948
YCRWdelta12		24.0856	30.4954	49.0462	42.6175	57.3123	0.0248098	0.0636729	0	27.2905	49.6587	DOWN	1.81963	-0.863647
YIL093C	RSM25	65.11	55.497	86.0571	99.1981	113.455	0.0248729	0.063728	0	60.3035	99.5701	DOWN	1.65115	-0.72347
YOR281C	PLP2	100.977	58.6217	272.714	311.493	291.244	0.0249005	0.063728	0	79.7994	291.817	DOWN	3.65688	-1.87062
YIL125W	KGD1	279.249	220.05	393.916	471.573	474.479	0.0249354	0.063728	0	249.65	446.656	DOWN	1.78913	-0.83926
YMR081C	ISF1	32.9702	39.2008	57.1323	69.0569	53.3443	0.0249648	0.063728	0	36.0855	59.8445	DOWN	1.65841	-0.729799
YOL065C	INP54	51.83	39.0662	74.5595	88.0517	98.0109	0.0249832	0.063728	0	45.4481	86.874	DOWN	1.9115	-0.934705
YMR311C	GLC8	64.5595	43.9211	230.775	147.718	167.352	0.0250231	0.063728	0	54.2403	181.948	DOWN	3.35449	-1.74609
YPR079W	MRL1	52.1007	62.582	88.0427	106.861	85.1825	0.0250364	0.063728	0	57.3414	93.3621	DOWN	1.62818	-0.703261
YDR177W	UBC1	262.627	81.7267	660.189	932.327	698.157	0.0250935	0.063728	0	172.177	763.558	DOWN	4.43473	-2.14885
YJR155W	AAD10	46.7288	44.9495	64.2314	74.4995	62.4079	0.0251495	0.063728	0	45.8392	67.0463	DOWN	1.46264	-0.548577
YCR018C	SRD1	76.6581	44.3114	142.373	184.306	182.563	0.0252373	0.063728	0	60.4848	169.747	DOWN	2.80645	-1.48875
YJR030C		59.4285	80.6303	156.429	120.046	139.362	0.0252384	0.063728	0	70.0294	138.612	DOWN	1.97934	-0.985023
YJR043C	POL32	34.0564	29.2866	52.3724	44.3795	58.4715	0.0252665	0.063728	0	31.6715	51.7411	DOWN	1.63368	-0.708126
YCL027W	FUS1	54.0518	62.7614	105.855	111.636	105.294	0.0252715	0.063728	0	58.4066	107.595	DOWN	1.84217	-0.881408
YCR043C		153.194	142.492	112.478	97.3699	121.951	0.0252857	0.063728	0	147.843	110.6	UP	1.33674	0.418719
YGR180C	RNR4	876.14	1045.5	1653.4	1691.23	1327.03	0.0252917	0.063728	0	960.82	1557.22	DOWN	1.62072	-0.696635
YMR198W	CIK1	72.0686	56.0709	114.328	130.415	102.324	0.0252921	0.063728	0	64.0697	115.689	DOWN	1.80567	-0.852536
YGL069C		41.2694	57.0912	101.248	127.546	89.6801	0.0253524	0.063728	0	49.1803	106.158	DOWN	2.15855	-1.11006
YGR037C	ACB1	1244.72	1254.12	572.31	789.062	847.994	0.0253686	0.063728	0	1249.42	736.455	UP	1.69653	0.762589
YBR220C		114.658	109.482	147.447	145.153	143.866	0.025376	0.063728	0	112.07	145.489	DOWN	1.29819	-0.376507
YLR419W		58.9608	50.3848	82.1717	91.3409	80.4735	0.025438	0.0637304	0	54.6728	84.662	DOWN	1.54852	-0.630892
YDL185W	TFP1	582.033	514.933	974.447	749.842	881.071	0.0254437	0.0637304	0	548.483	868.453	DOWN	1.58337	-0.663001
YLR434C		59.4426	55.7963	102.334	140.667	127.779	0.025463	0.0637304	0	57.6195	123.593	DOWN	2.14499	-1.10097
YNL114C		66.9779	85.2521	127.843	152.697	138.23	0.0257317	0.0643304	0	76.115	139.59	DOWN	1.83394	-0.874943
YLR119W	SRN2	45.9557	35.4998	73.7662	87.8248	65.3965	0.0257896	0.0643938	0	40.7278	75.6625	DOWN	1.85776	-0.893566
YFL008W	SMC1	53.2591	61.4051	85.5812	116.674	103.598	0.0258579	0.0643938	0	57.3321	101.951	DOWN	1.77825	-0.830462
YOR124C	UBP2	65.0607	35.7148	183.784	115.794	156.456	0.0258613	0.0643938	0	50.3877	152.011	DOWN	3.01683	-1.59303
YOR225W		70.2325	113.628	264.429	224.778	274.831	0.0258755	0.0643938	0	91.9303	254.679	DOWN	2.77035	-1.47007
YGL242C		133.899	71.664	245.659	331.855	333.717	0.0259327	0.0643938	0	102.781	303.744	DOWN	2.95524	-1.56327
YDR469W	SDC1	51.6103	25.821	135.996	162.817	145.413	0.0259449	0.0643938	0	38.7157	148.075	DOWN	3.82469	-1.93534
YIL127C		45.3175	34.6959	122.56	198.9	165.542	0.0259599	0.0643938	0	40.0067	162.334	DOWN	4.05767	-2.02065
YPL009C		70.2257	81.9254	118.973	140.457	108.088	0.0260562	0.0645543	0	76.0755	122.506	DOWN	1.61032	-0.687348
YKR025W	RPC37	72.768	78.5783	119.211	156.974	155.173	0.0260827	0.0645543	0	75.6731	143.786	DOWN	1.90009	-0.92607
YMR172W	HOT1	44.0569	32.7198	99.7457	89.6809	93.091	0.0261444	0.0646194	0	38.3884	94.1725	DOWN	2.45315	-1.29464
YOR071C		48.3922	62.1242	95.4873	109.231	111.322	0.0261752	0.0646194	0	55.2582	105.347	DOWN	1.90645	-0.930886
YKL170W	MRPL38	179.971	91.3705	450.008	358.789	483.46	0.0262107	0.0646194	0	135.671	430.752	DOWN	3.17498	-1.66675
YHR084W	STE12	41.207	41.7448	102.156	109.358	78.9856	0.0262346	0.0646194	0	41.4759	96.8332	DOWN	2.33469	-1.22323
YDRCdelta2		29.2527	29.2677	41.4538	43.0204	36.859	0.0262543	0.0646194	0	29.2602	40.4444	DOWN	1.38223	-0.467
YAL002W	VPS8	69.099	64.2248	104.567	85.3866	92.7883	0.0263288	0.064731	0	66.6619	94.2473	DOWN	1.41381	-0.499589
YNL265C	IST1	34.2009	35.0192	88.6597	123.907	92.5539	0.0264185	0.0647502	0	34.6101	101.707	DOWN	2.93865	-1.55515
YEL040W	UTR2	493.892	408.715	1232.31	1562.53	1034.53	0.0265044	0.0647502	0	451.303	1276.46	DOWN	2.82838	-1.49997
YDR487C	RIB3	670.99	704.835	554.945	571.367	615.512	0.026506	0.0647502	0	687.913	580.608	UP	1.18481	0.244661
YLR395C	COX8	401.954	184.691	1455.79	1472.58	1303.93	0.0265598	0.0647502	0	293.322	1410.77	DOWN	4.80961	-2.26592
YFR007W		129.029	120.108	98.8699	100.681	81.5342	0.026568	0.0647502	0	124.569	93.695	UP	1.32951	0.410895
YLR306W	UBC12	39.4725	38.4694	62.1537	80.0104	67.9574	0.0265764	0.0647502	0	38.971	70.0405	DOWN	1.79725	-0.84579
YLR189C	ATG26	107.797	124.379	210.447	188.532	160.059	0.0265941	0.0647502	0	116.088	186.346	DOWN	1.60521	-0.682765
tE(UUC)K		359.815	299.987	151.254	76.68	110.738	0.0266101	0.0647502	0	329.901	112.891	UP	2.92231	1.54711
YML034W	SRC1	57.0103	49.9372	76.2862	86.4975	70.2191	0.0266181	0.0647502	0	53.4738	77.6676	DOWN	1.45244	-0.538482
YBR221C	PDB1	228.188	224.325	171.916	183.525	198.412	0.0266279	0.0647502	0	226.256	184.618	UP	1.22554	0.293419
YDR513W	TTR1	381.869	381.794	200.768	282.356	221.238	0.0266713	0.0647848	0	381.832	234.787	UP	1.62629	0.701582
YER154W	OXA1	308.152	397.67	1274.17	1064.23	807.893	0.0267138	0.0648172	0	352.911	1048.76	DOWN	2.97175	-1.57131
YDR303C	RSC3	41.2572	30.6405	71.2621	58.738	78.6458	0.0268131	0.0649445	0	35.9489	69.5486	DOWN	1.93466	-0.952077
YOR237W	HES1	23.908	23.1943	31.1255	29.3894	27.3023	0.0268528	0.0649445	0	23.5511	29.2724	DOWN	1.24293	-0.313744
YJR060W	CBF1	60.6912	73.9846	136.133	176.501	124.013	0.0268807	0.0649445	0	67.3379	145.549	DOWN	2.16147	-1.11201
YPL224C	MMT2	85.258	66.5856	155.8	155.657	137.705	0.0268956	0.0649445	0	75.9218	149.721	DOWN	1.97204	-0.979687
YER162C	RAD4	38.3032	35.4147	44.707	44.7437	48.7288	0.0269162	0.0649445	0	36.859	46.0598	DOWN	1.24962	-0.321494
YBL089W	AVT5	125.496	136.701	104.88	79.5329	95.4976	0.0269416	0.0649445	0	131.099	93.3035	UP	1.40508	0.490648
YNR045W	PET494	104.297	98.8543	200.091	160.974	160.85	0.0269787	0.0649635	0	101.576	173.972	DOWN	1.71273	-0.776298
YJR141W		32.6115	15.4671	76.1534	66.6707	93.3338	0.0270763	0.0651078	0	24.0393	78.7193	DOWN	3.27461	-1.71132
YNR048W		83.994	78.624	54.6572	57.5025	52.7818	0.0270992	0.0651078	0	81.309	54.9805	UP	1.47887	0.564495
tE(UUC)J		360.337	300.276	158.751	84.8863	106.551	0.0271619	0.0651078	0	330.307	116.729	UP	2.82968	1.50064
CEN12	CEN12	12.1128	14.8929	28.162	20.9588	29.5328	0.0271632	0.0651078	0	13.5028	26.2179	DOWN	1.94165	-0.957286
YKL054C	DEF1	216.06	157.636	426.649	365.782	318.38	0.0271863	0.0651078	0	186.848	370.27	DOWN	1.98167	-0.986714
YBR168W		62.6332	75.0322	155.206	156.342	161.932	0.0272144	0.0651078	0	68.8327	157.827	DOWN	2.2929	-1.19717
YHR143W	DSE2	558.461	656.656	988.587	1254.95	950.919	0.0272752	0.065183	0	607.558	1064.82	DOWN	1.75262	-0.809513
YCL046W		33.8361	39.2541	67.6924	69.1663	65.1112	0.0273083	0.065192	0	36.5451	67.3233	DOWN	1.8422	-0.881428
YLR105C	SEN2	76.5693	43.3833	141.714	203.719	151.026	0.0273989	0.0652288	0	59.9763	165.486	DOWN	2.7592	-1.46425
YJL030W	MAD2	61.7056	34.6602	155.775	133.288	218.175	0.027404	0.0652288	0	48.1829	169.079	DOWN	3.50911	-1.81111
YLR038C	COX12	656.699	112.282	3445.14	3309.27	3010.89	0.0274117	0.0652288	0	384.49	3255.1	DOWN	8.46601	-3.08168
YKL137W		177.916	57.1537	698.422	747.719	639.192	0.0274526	0.0652558	0	117.535	695.111	DOWN	5.91408	-2.56415
YBR200W	BEM1	54.9058	40.9822	96.775	117.694	81.5451	0.0275943	0.0652558	0	47.944	98.6714	DOWN	2.05805	-1.04128
YHR186C	KOG1	85.4606	86.4894	134.4	114.232	117.773	0.0276198	0.0652558	0	85.975	122.135	DOWN	1.42059	-0.506488
YLRWsigma2		432.214	357.66	86.3422	159.774	182.671	0.0276232	0.0652558	0	394.937	142.929	UP	2.76317	1.46632
YDR257C	RMS1	53.6284	33.0883	102.259	121.817	126.174	0.0276435	0.0652558	0	43.3584	116.75	DOWN	2.69268	-1.42904
YOR004W		152.032	71.2971	389.249	693.492	521.637	0.0276767	0.0652558	0	111.665	534.793	DOWN	4.78928	-2.25981
YLR168C		146.587	85.5508	414.139	407.879	361.775	0.0277638	0.0652558	0	116.069	394.598	DOWN	3.39968	-1.7654
YMR295C		466.439	236.823	1107.43	1335.02	841.655	0.0277773	0.0652558	0	351.631	1094.7	DOWN	3.11321	-1.6384
YGLCtau3		18.6621	19.3423	29.8278	31.9793	25.7161	0.0278057	0.0652558	0	19.0022	29.1744	DOWN	1.53532	-0.618537
YNR017W	MAS6	315.366	381.756	1712.89	1167.35	1172.89	0.0278142	0.0652558	0	348.561	1351.04	DOWN	3.87606	-1.95459
YGR196C	FYV8	44.9678	44.7777	62.1702	76.9437	72.6224	0.0278442	0.0652558	0	44.8727	70.5788	DOWN	1.57286	-0.653395
YJR049C	UTR1	46.5418	37.8163	81.9656	75.7741	72.6681	0.0278552	0.0652558	0	42.1791	76.8026	DOWN	1.82087	-0.864629
YBR008C	FLR1	208.203	265.515	490.772	374.586	399.354	0.0278599	0.0652558	0	236.859	421.571	DOWN	1.77984	-0.831746
YKL085W	MDH1	196.353	145.087	1994.23	1586.41	1147.2	0.027874	0.0652558	0	170.72	1575.95	DOWN	9.23118	-3.20651
YKL113C	RAD27	84.9775	67.6713	660.489	722.41	423.171	0.0278887	0.0652558	0	76.3244	602.023	DOWN	7.88769	-2.9796
YKL046C	DCW1	240.24	116.137	1120.94	1345.77	737.575	0.0279106	0.0652558	0	178.189	1068.1	DOWN	5.99419	-2.58356
YLR241W		132.168	151.254	188.927	195.629	218.942	0.0279439	0.0652558	0	141.711	201.166	DOWN	1.41955	-0.505435
YGR099W	TEL2	54.4955	41.2172	118.041	109.329	119.538	0.0280304	0.0652558	0	47.8563	115.636	DOWN	2.41631	-1.27281
YDL148C	NOP14	29.0831	25.9487	52.753	77.066	66.7749	0.0280361	0.0652558	0	27.5159	65.5313	DOWN	2.38158	-1.25192
YJR039W		40.2508	44.9216	113.549	83.2764	121.475	0.0281231	0.0652558	0	42.5862	106.1	DOWN	2.49142	-1.31697
YEL019C	MMS21	26.4175	28.3292	36.7042	36.4321	31.7533	0.0281436	0.0652558	0	27.3734	34.9632	DOWN	1.27727	-0.353065
YKR079C		42.6524	29.259	70.4095	88.0296	109.498	0.0281578	0.0652558	0	35.9557	89.3124	DOWN	2.48396	-1.31264
YDR312W	SSF2	25.3248	23.7597	32.899	39.0324	32.6256	0.0281634	0.0652558	0	24.5422	34.8523	DOWN	1.4201	-0.505988
YLR072W		92.5522	89.7706	334.79	336.623	228.073	0.0281644	0.0652558	0	91.1614	299.829	DOWN	3.28899	-1.71764
YDR145W	TAF12	50.2638	32.907	124.577	118.252	107.771	0.0281849	0.0652558	0	41.5854	116.867	DOWN	2.81028	-1.49071
YDL009C		45.9059	48.6522	84.8046	94.119	115.525	0.0282421	0.0652558	0	47.279	98.1495	DOWN	2.07596	-1.05378
YNL227C		34.2529	45.9969	71.3587	107.76	103.295	0.0282548	0.0652558	0	40.1249	94.1379	DOWN	2.34612	-1.23028
YOR215C		85.5049	47.9271	310.668	321.398	333.201	0.0282673	0.0652558	0	66.716	321.756	DOWN	4.82277	-2.26986
YDR074W	TPS2	118.031	127.512	94.2437	60.2599	72.573	0.0282745	0.0652558	0	122.772	75.6922	UP	1.62198	0.697759
YGL006W-A		27.1037	33.3779	60.5433	75.5296	52.175	0.0283086	0.0652666	0	30.2408	62.7493	DOWN	2.07499	-1.0531
YBRCdelta18		10.0181	13.2355	27.5716	26.0996	38.6288	0.0283835	0.0653675	0	11.6268	30.7667	DOWN	2.64619	-1.40391
YOR059C		71.8637	45.8872	237.305	155.49	265.52	0.0284112	0.0653675	0	58.8755	219.438	DOWN	3.72716	-1.89808
YER017C	AFG3	286.451	265.055	192.814	194.633	174.829	0.0285105	0.0654664	0	275.753	187.425	UP	1.47127	0.557061
YMR111C		38.095	32.3553	58.4092	51.5849	48.571	0.0285204	0.0654664	0	35.2251	52.855	DOWN	1.50049	-0.585435
YJL122W		79.3522	65.5787	215.55	168.522	262.983	0.0285426	0.0654664	0	72.4655	215.685	DOWN	2.97638	-1.57356
YJL029C	VPS53	61.2335	67.7807	196.78	166.743	132.958	0.0286456	0.0655601	0	64.5071	165.494	DOWN	2.56551	-1.35925
YBR099C		48.0095	45.3968	65.2738	55.6557	65.1328	0.0286744	0.0655601	0	46.7032	62.0208	DOWN	1.32798	-0.409232
YPR049C	ATG11	80.5969	67.4664	103.102	133.331	116.053	0.028705	0.0655601	0	74.0316	117.495	DOWN	1.5871	-0.666389
YHR060W	VMA22	65.3049	55.2184	153.002	241.209	199.96	0.0287393	0.0655601	0	60.2617	198.057	DOWN	3.28662	-1.7166
YOL083W		63.0249	76.8788	115.696	124.293	98.1229	0.0287566	0.0655601	0	69.9519	112.704	DOWN	1.61116	-0.688104
YBR184W		19.0152	17.1815	36.6196	27.0927	34.8385	0.0287749	0.0655601	0	18.0983	32.8503	DOWN	1.8151	-0.860047
YBR062C		207.107	118.508	373.196	561.95	416.246	0.0288049	0.0655601	0	162.808	450.464	DOWN	2.76685	-1.46824
YOR200W		60.9363	64.1363	90.5702	116.703	101.911	0.0288408	0.0655601	0	62.5363	103.061	DOWN	1.64803	-0.720738
YKR006C	MRPL13	354.824	220.119	854.339	693.588	745.484	0.0288489	0.0655601	0	287.471	764.47	DOWN	2.65929	-1.41104
YER177W	BMH1	1674.83	1459.3	2839.81	2692.72	2142.41	0.0289299	0.0656771	0	1567.07	2558.31	DOWN	1.63255	-0.707128
YGR178C	PBP1	307.907	185.35	650.75	706.591	509.914	0.0289813	0.0657267	0	246.628	622.418	DOWN	2.52371	-1.33555
YARCdelta8		6.0977	3.0372	27.6546	26.1402	26.3706	0.0290179	0.0657425	0	4.56745	26.7218	DOWN	5.85049	-2.54856
snR39	SNR39	101.801	86.8675	30.2607	46.9172	37.1538	0.0290843	0.0657903	0	94.3342	38.1106	UP	2.47528	1.30759
YNL158W		75.841	82.812	51.9925	63.0638	58.5392	0.0291506	0.0657903	0	79.3265	57.8652	UP	1.37089	0.455108
YMR075W		23.5299	19.1818	31.4856	37.3539	36.5007	0.0292711	0.0657903	0	21.3559	35.1134	DOWN	1.64421	-0.71739
YCR004C	YCP4	355.207	398.316	247.531	163.318	266.631	0.0293228	0.0657903	0	376.761	225.827	UP	1.66837	0.738436
YLR250W	SSP120	73.9889	44.4728	132.413	171.76	161.023	0.0293241	0.0657903	0	59.2309	155.065	DOWN	2.61798	-1.38846
YPR149W	NCE102	1119.76	885.659	2155.78	1851.69	1534.53	0.0293519	0.0657903	0	1002.71	1847.33	DOWN	1.84234	-0.881541
YKR010C	TOF2	35.4469	35.809	104.162	149.013	105.562	0.0293891	0.0657903	0	35.6279	119.579	DOWN	3.35633	-1.74688
YJR044C	VPS55	379.219	389.501	615.321	603.574	505.816	0.029396	0.0657903	0	384.36	574.904	DOWN	1.49574	-0.580862
YLR429W	CRN1	193.965	197.237	164.851	140.249	135.922	0.029424	0.0657903	0	195.601	147.007	UP	1.33055	0.412026
YIL045W	PIG2	30.5473	31.1048	55.3068	59.2876	45.7822	0.0294328	0.0657903	0	30.8261	53.4589	DOWN	1.73421	-0.794279
YLR453C	RIF2	34.5388	38.0829	47.2687	51.4071	43.8324	0.0294342	0.0657903	0	36.3109	47.5027	DOWN	1.30822	-0.38761
YCLWomega2		10.6275	13.2487	22.2253	30.0491	21.5781	0.029439	0.0657903	0	11.9381	24.6175	DOWN	2.0621	-1.04411
YOR217W	RFC1	84.2412	43.074	207.379	146.7	211.251	0.0294468	0.0657903	0	63.6576	188.443	DOWN	2.96026	-1.56573
YOR110W	TFC7	91.588	58.7008	178.555	209.863	210.117	0.0295309	0.0657903	0	75.1444	199.512	DOWN	2.65504	-1.40874
YNR008W	LRO1	90.0033	109.464	170.651	138.294	167.239	0.0295363	0.0657903	0	99.7336	158.728	DOWN	1.59152	-0.670404
YLR333C	RPS25B	358	438	702	853	1042	0.0296008	0.0657903	0	398	865.667	DOWN	2.17504	-1.12104
YDR423C	CAD1	171.982	206.221	321.977	255.479	307.807	0.0296821	0.0657903	0	189.101	295.088	DOWN	1.56047	-0.641983
YLR462W		101.486	89.6891	47.0124	44.9376	36.7914	0.0297248	0.0657903	0	95.5875	42.9138	UP	2.22743	1.15538
YGR283C		59.7346	58.1025	173.641	248.051	174.278	0.0297314	0.0657903	0	58.9185	198.657	DOWN	3.37172	-1.75348
YDR406W	PDR15	80.7073	87.9767	62.1578	44.9369	63.3067	0.02975	0.0657903	0	84.342	56.8005	UP	1.48488	0.570348
YOR129C		61.7041	68.2007	113.511	93.3457	125.545	0.0297591	0.0657903	0	64.9524	110.801	DOWN	1.70587	-0.770511
YCR020C-A	MAK31	134.567	44.8234	300.22	439.724	354.177	0.0297645	0.0657903	0	89.6952	364.707	DOWN	4.06607	-2.02364
YEL023C		28.8801	31.8687	54.2293	78.0542	67.5765	0.0297792	0.0657903	0	30.3744	66.62	DOWN	2.19329	-1.1331
YPL159C		64.5282	61.9052	77.0879	88.2109	92.0649	0.0297926	0.0657903	0	63.2167	85.7879	DOWN	1.35704	-0.440468
YJL044C	GYP6	42.5979	31.149	72.2353	82.951	68.2153	0.0298247	0.0657903	0	36.8735	74.4672	DOWN	2.01953	-1.01402
YMR212C	EFR3	63.5286	41.2735	131.072	150.272	127.524	0.0298576	0.0657903	0	52.401	136.289	DOWN	2.60089	-1.37901
YDR308C	SRB7	74.5236	42.4553	135.28	179.152	166.943	0.0298651	0.0657903	0	58.4895	160.458	DOWN	2.74337	-1.45595
YBR247C	ENP1	155.428	181.951	91.4968	63.3126	111.245	0.0298678	0.0657903	0	168.69	88.6848	UP	1.90212	0.927611
YLR028C	ADE16	168.262	107.652	623.195	609.446	635.476	0.0299333	0.0658065	0	137.957	622.706	DOWN	4.51377	-2.17433
YFL001W	DEG1	54.8961	42.2283	73.2503	100.204	93.0229	0.0299344	0.0658065	0	48.5622	88.8257	DOWN	1.82911	-0.871144
tE(UUC)L		394.923	319.687	199.326	81.6875	107.891	0.029968	0.0658135	0	357.305	129.635	UP	2.75624	1.4627
YDL066W	IDP1	691.487	665.691	388.567	161.508	354.062	0.0299968	0.0658135	0	678.589	301.379	UP	2.25161	1.17096
YJL171C		283.561	332.458	157.412	121.225	197.38	0.030103	0.0658135	0	308.01	158.672	UP	1.94117	0.956924
YBR055C	PRP6	77.0343	66.352	120.639	116.669	110.213	0.0301498	0.0658135	0	71.6932	115.84	DOWN	1.61578	-0.69223
YCL018W	LEU2	2007.18	2305.08	3307.1	3141.2	2737.83	0.0301699	0.0658135	0	2156.13	3062.04	DOWN	1.42016	-0.506051
YMR052C-A		45.0759	42.826	62.4394	61.879	52.7747	0.0302268	0.0658135	0	43.9509	59.031	DOWN	1.34311	-0.425579
YOR152C		50.3827	44.9879	28.2481	25.8512	32.2289	0.0302359	0.0658135	0	47.6853	28.7761	UP	1.65712	0.728675
YOL087C		63.4995	55.595	94.3717	87.7002	86.3768	0.0302496	0.0658135	0	59.5472	89.4829	DOWN	1.50272	-0.587577
YNL017C		38.6102	46.5907	66.441	79.5375	60.9978	0.0302917	0.0658135	0	42.6004	68.9921	DOWN	1.61952	-0.695563
YDR117C		75.2173	58.0557	113.043	129.787	132.742	0.0302935	0.0658135	0	66.6365	125.191	DOWN	1.87871	-0.909742
YLR088W	GAA1	74.8292	49.2209	155.976	119.717	147.812	0.0303296	0.0658135	0	62.0251	141.168	DOWN	2.27599	-1.18649
YNL262W	POL2	93.1727	85.3471	240.416	176.234	180.267	0.0304161	0.0658135	0	89.2599	198.972	DOWN	2.22913	-1.15648
YJL143W	TIM17	553.639	533.919	448.052	379.123	340.635	0.0304208	0.0658135	0	543.779	389.27	UP	1.39692	0.482249
YKL092C	BUD2	59.4933	41.2956	122.207	99.0498	98.976	0.0304334	0.0658135	0	50.3944	106.744	DOWN	2.11818	-1.08282
YPR147C		132.281	145.277	111.59	81.3931	96.7958	0.0304646	0.0658135	0	138.779	96.593	UP	1.43674	0.522799
YDR348C		73.6392	47.6273	123.914	162.216	134.323	0.0304952	0.0658135	0	60.6333	140.151	DOWN	2.31145	-1.2088
YDR279W		38.5686	37.0006	68.9206	95.728	78.2492	0.0304992	0.0658135	0	37.7846	80.9659	DOWN	2.14283	-1.09952
YFR051C	RET2	352.675	419.607	213.701	122.602	189.25	0.0304996	0.0658135	0	386.141	175.184	UP	2.2042	1.14025
YFR028C	CDC14	189.959	184.244	341.175	421.982	318.207	0.0305393	0.0658135	0	187.101	360.455	DOWN	1.92652	-0.945997
YJR093C	FIP1	86.3894	106.969	138.397	179.296	159.704	0.0305474	0.0658135	0	96.6792	159.132	DOWN	1.64598	-0.71895
YGR229C	SMI1	65.9491	39.6666	470.399	644.805	362.766	0.0305594	0.0658135	0	52.8079	492.657	DOWN	9.32923	-3.22176
YLL044W		40.2231	47.058	193.658	333.684	274.66	0.0306278	0.065897	0	43.6406	267.334	DOWN	6.12582	-2.6149
YLR294C		245.274	157.017	1042.27	598.336	966.296	0.0307459	0.0659925	0	201.145	868.967	DOWN	4.32009	-2.11106
YGL054C	ERV14	154.384	60.5101	492.635	764.25	442.098	0.0307471	0.0659925	0	107.447	566.328	DOWN	5.27076	-2.39801
YGL231C		222.348	70.9076	501.498	741.383	553.794	0.0307613	0.0659925	0	146.628	598.892	DOWN	4.08443	-2.03014
YJL106W	IME2	33.358	37.4722	58.8947	51.0559	46.3101	0.0308238	0.0660628	0	35.4151	52.0869	DOWN	1.47075	-0.556556
YNL107W	YAF9	70.6832	71.685	156.63	217.13	161.895	0.0309032	0.0661691	0	71.1841	178.552	DOWN	2.50831	-1.32671
YER098W	UBP9	36.6544	40.8857	64.2199	61.6215	61.7461	0.0309513	0.0662083	0	38.77	62.5292	DOWN	1.61282	-0.689587
YGL158W	RCK1	15.0647	19.9437	34.264	30.4366	36.525	0.031016	0.0662456	0	17.5042	33.7419	DOWN	1.92764	-0.946839
YLR298C	YHC1	36.3307	27.9729	80.2984	130.226	100.728	0.0310694	0.0662456	0	32.1518	103.751	DOWN	3.2269	-1.69015
YER052C	HOM3	1286.53	1439.51	368.595	442.031	359.693	0.0310739	0.0662456	0	1363.02	390.106	UP	3.49397	1.80487
YDR048C		19.7495	21.2921	27.9028	32.5262	36.2398	0.0310879	0.0662456	0	20.5208	32.2229	DOWN	1.57026	-0.651001
YMR115W		47.444	31.6539	83.6381	113.893	78.123	0.0311949	0.06641	0	39.549	91.8847	DOWN	2.32332	-1.21619
YMR277W	FCP1	84.9975	79.177	69.3708	59.6348	65.5125	0.0312414	0.0664357	0	82.0873	64.8394	UP	1.26601	0.340288
YHR011W	DIA4	49.2663	53.5497	25.1496	35.8324	38.3615	0.0312668	0.0664357	0	51.408	33.1145	UP	1.55243	0.63453
YPL148C	PPT2	77.4404	88.091	166.391	153.294	120.386	0.0313716	0.0664693	0	82.7657	146.69	DOWN	1.77236	-0.825669
YPL013C	MRPS16	128.279	58.2845	401.046	292.876	534.616	0.0313829	0.0664693	0	93.2818	409.513	DOWN	4.39006	-2.13424
YBLWdelta6		41.5412	62.0556	107.099	131.796	98.4825	0.0313942	0.0664693	0	51.7984	112.459	DOWN	2.17109	-1.11842
YGR017W		83.9203	49.1596	179.699	216.609	196.001	0.0314022	0.0664693	0	66.54	197.436	DOWN	2.96718	-1.56909
YOR244W	ESA1	83.3536	47.7734	199.125	176.036	136.381	0.0314676	0.0665442	0	65.5635	170.514	DOWN	2.60075	-1.37893
YKRCdelta11		57.6324	37.9467	99.5819	99.6941	124.535	0.0315345	0.0666223	0	47.7895	107.937	DOWN	2.25859	-1.17542
YER110C	KAP123	515.232	513.039	321.668	330.306	413.017	0.0317296	0.0669709	0	514.135	354.997	UP	1.44828	0.534342
YKR016W		52.4191	34.692	91.6031	151.788	144.528	0.0318853	0.0671966	0	43.5555	129.306	DOWN	2.96877	-1.56986
YDL117W	CYK3	121.185	108.347	171.216	168.852	159.386	0.031897	0.0671966	0	114.766	166.485	DOWN	1.45064	-0.536694
YDL095W	PMT1	463.91	505.218	1084.49	937.104	776.169	0.0320087	0.067368	0	484.564	932.588	DOWN	1.92459	-0.944552
YHR121W		98.2399	36.8843	198.412	309.163	235.059	0.0320615	0.0673784	0	67.5621	247.545	DOWN	3.66396	-1.8734
YOL018C	TLG2	42.5012	51.0343	79.2467	81.3957	72.4219	0.0320742	0.0673784	0	46.7677	77.6881	DOWN	1.66115	-0.73218
YDR396W		32.4223	41.2642	59.7853	73.293	88.4522	0.0321223	0.0673816	0	36.8432	73.8435	DOWN	2.00426	-1.00307
YJR010W	MET3	762.316	341.694	2580.22	2854.44	2833.92	0.0321364	0.0673816	0	552.005	2756.19	DOWN	4.99306	-2.31992
YHL022C	SPO11	25.7549	22.0114	37.405	37.7924	40.7893	0.0322693	0.0675713	0	23.8832	38.6622	DOWN	1.61881	-0.694932
YHR183W	GND1	1587.55	1710.63	2452.31	2673.47	2108.85	0.0322939	0.0675713	0	1649.09	2411.54	DOWN	1.46235	-0.548287
YLRWdelta6		25.591	27.0429	19.1667	23.121	19.2763	0.0323392	0.0675713	0	26.3169	20.5213	UP	1.28242	0.358868
YMR174C	PAI3	68.9289	78.8463	34.08	29.8198	39.5112	0.0323916	0.0675713	0	73.8876	34.4703	UP	2.14351	1.09998
YKL039W	PTM1	321.499	316.479	183.129	245.325	174.906	0.0324034	0.0675713	0	318.989	201.12	UP	1.58606	0.66545
YDL200C	MGT1	56.3662	49.4676	95.9787	96.2047	99.4047	0.0324093	0.0675713	0	52.9169	97.196	DOWN	1.83677	-0.877169
YBR291C	CTP1	410.592	482.783	1039.87	1357.45	906.361	0.0324491	0.0675898	0	446.688	1101.23	DOWN	2.46532	-1.30177
YDRWdelta31		42.2886	34.4158	60.8094	65.3096	69.9936	0.032479	0.0675898	0	38.3522	65.3709	DOWN	1.70449	-0.769338
YNL011C		45.8471	30.3891	108.593	73.2668	81.6682	0.0325296	0.0676317	0	38.1181	87.8427	DOWN	2.30449	-1.20445
YJR031C	GEA1	48.9611	38.3168	101.192	104.006	96.6276	0.0326074	0.0676743	0	43.639	100.609	DOWN	2.30548	-1.20506
YLL032C		58.3862	71.0098	141.96	109.081	164.505	0.032611	0.0676743	0	64.698	138.515	DOWN	2.14095	-1.09825
YJR123W	RPS5	2237.24	2130.12	1624.42	1622.43	1932.3	0.0326654	0.0677241	0	2183.68	1726.38	UP	1.26489	0.339009
YOL024W		41.2568	50.6663	72.0982	82.0868	65.5953	0.0327272	0.0677269	0	45.9616	73.2601	DOWN	1.59394	-0.6726
YJL124C	LSM1	113.865	94.2518	142.885	176.432	163.576	0.0327277	0.0677269	0	104.058	160.964	DOWN	1.54687	-0.629348
YBL034C	STU1	82.584	72.1431	97.5524	117.668	108.609	0.0327984	0.06781	0	77.3636	107.943	DOWN	1.39527	-0.480546
YNL037C	IDH1	501.461	301.571	1426.7	986.087	922.224	0.0328687	0.0678923	0	401.516	1111.67	DOWN	2.76868	-1.4692
YFR031C	SMC2	56.0698	44.9764	86.8105	128.587	100.669	0.0331848	0.0684232	0	50.5231	105.355	DOWN	2.08529	-1.06025
YDR332W		44.5664	55.862	115.189	83.4115	126.958	0.0332178	0.0684232	0	50.2142	108.519	DOWN	2.16113	-1.11179
YML017W	PSP2	34.486	38.7027	72.2546	56.055	79.2777	0.0332181	0.0684232	0	36.5943	69.1958	DOWN	1.89089	-0.919063
snR75	SNR75	184.103	202.786	45.3181	45.616	51.3242	0.0332833	0.0684801	0	193.445	47.4194	UP	4.07944	2.02837
YJR084W	CSN12	62.97	86.4208	148.328	221.765	158.289	0.0333081	0.0684801	0	74.6954	176.127	DOWN	2.35794	-1.23753
YKRWomega1		23.0579	20.8026	34.4073	37.801	46.9542	0.0333382	0.0684801	0	21.9303	39.7208	DOWN	1.81123	-0.856974
YDL188C	PPH22	319.297	372.55	231.715	93.4421	172.432	0.0334396	0.0685779	0	345.923	165.863	UP	2.0856	1.06046
YHL037C		37.6314	46.0825	57.3907	68.6381	73.108	0.0334475	0.0685779	0	41.8569	66.3789	DOWN	1.58585	-0.665258
tT(AGU)J		32.9714	37.4989	21.61	26.5961	18.4468	0.0335609	0.0686605	0	35.2352	22.2176	UP	1.58591	0.66531
YDL058W	USO1	40.4431	25.7267	65.3792	71.7144	89.1137	0.0335833	0.0686605	0	33.0849	75.4024	DOWN	2.27906	-1.18844
YHR098C	SFB3	479.996	240.816	1237.07	1085.78	889.801	0.033594	0.0686605	0	360.406	1070.88	DOWN	2.97133	-1.57111
YPR043W	RPL43A	1576.21	1353.66	375.268	530.255	547.002	0.0336114	0.0686605	0	1464.93	484.175	UP	3.02563	1.59724
YOR278W	HEM4	154.043	133.662	192.52	245.714	206.058	0.0337294	0.0687354	0	143.852	214.764	DOWN	1.49295	-0.578162
YBR059C	AKL1	113.854	124.179	65.6309	73.2562	71.8259	0.0337306	0.0687354	0	119.017	70.2377	UP	1.69448	0.760845
YLL058W		73.2672	62.6019	102.971	88.3329	104.339	0.0337539	0.0687354	0	67.9346	98.5476	DOWN	1.45063	-0.536676
YLR193C		167.621	193.086	127.873	104.373	87.8588	0.0337944	0.0687354	0	180.353	106.702	UP	1.69026	0.757246
YPL254W	HFI1	79.4315	43.0489	141.554	187.742	183.109	0.0338149	0.0687354	0	61.2402	170.802	DOWN	2.78904	-1.47977
YFL018C	LPD1	568.064	670.199	1535.25	1880.85	1214.39	0.0339075	0.0687354	0	619.131	1543.5	DOWN	2.493	-1.31788
YLR423C	ATG17	25.9616	26.373	52.1761	50.8619	39.4294	0.0339107	0.0687354	0	26.1673	47.4891	DOWN	1.81483	-0.859832
YJR077C	MIR1	741.056	1273.17	3698.85	2437.74	2447.94	0.0339231	0.0687354	0	1007.11	2861.51	DOWN	2.8413	-1.50655
YGR075C	PRP38	48.0501	44.5066	83.8823	118.731	121.399	0.0339421	0.0687354	0	46.2784	108.004	DOWN	2.33379	-1.22268
YCR096C	HMRA2	55.6089	36.8061	163.538	168.891	173.134	0.0339701	0.0687354	0	46.2075	168.521	DOWN	3.64705	-1.86673
YLR062C	BUD28	34.8666	55.702	140.56	118.64	199.775	0.0340017	0.0687354	0	45.2843	152.992	DOWN	3.37847	-1.75637
YCR024C-A	PMP1	732.691	842.11	349.848	459.834	463.387	0.0340432	0.0687354	0	787.4	424.356	UP	1.85552	0.891821
YBR034C	HMT1	215.787	121.01	404.172	527.338	408.244	0.0340987	0.0687354	0	168.399	446.585	DOWN	2.65195	-1.40705
YDR296W	MHR1	382.731	381.352	245.046	121.024	203.557	0.0341055	0.0687354	0	382.041	189.876	UP	2.01206	1.00867
YOR385W		60.8797	43.7523	118.625	101.026	115.927	0.0341221	0.0687354	0	52.316	111.859	DOWN	2.13815	-1.09636
YML105C	SEC65	146.217	56.9832	572.581	1018.31	642.259	0.0341429	0.0687354	0	101.6	744.383	DOWN	7.3266	-2.87314
YGL137W	SEC27	244.233	86.8675	590.493	765.573	572.14	0.0343275	0.0688655	0	165.55	642.735	DOWN	3.88242	-1.95696
YML071C	COG8	71.6376	102.59	183.968	247.959	163.541	0.0343345	0.0688655	0	87.1138	198.489	DOWN	2.27851	-1.18809
YOR015W		93.1522	68.3047	152.879	127.917	174.661	0.0343492	0.0688655	0	80.7284	151.819	DOWN	1.88061	-0.911203
YKR083C	DAD2	26.9197	32.1607	69.0714	104.866	111.976	0.0343497	0.0688655	0	29.5402	95.3045	DOWN	3.22626	-1.68986
YBR233W	PBP2	55.303	42.8866	96.1766	80.2876	76.9888	0.0343664	0.0688655	0	49.0948	84.4843	DOWN	1.72084	-0.783114
YIL079C	AIR1	63.4537	67.253	111.727	160.217	138.524	0.0344066	0.0688655	0	65.3534	136.823	DOWN	2.09358	-1.06597
YDR288W		29.4855	21.4705	45.1597	47.5489	55.7574	0.0344434	0.0688655	0	25.478	49.4887	DOWN	1.94241	-0.957846
YJR105W	ADO1	1694.41	2092.58	5452.97	3679.57	3987.13	0.0344554	0.0688655	0	1893.49	4373.22	DOWN	2.3096	-1.20765
YHR190W	ERG9	493.28	360.507	917.817	841.012	743.083	0.0345885	0.0690528	0	426.894	833.971	DOWN	1.95358	-0.96612
YER115C	SPR6	61.1169	83.3594	151.245	152.519	128.604	0.0346112	0.0690528	0	72.2381	144.123	DOWN	1.9951	-0.996464
snR189	SNR189	41.1464	38.5133	52.2412	66.8995	59.251	0.0346559	0.0690708	0	39.8299	59.4639	DOWN	1.49295	-0.578164
YHR091C	MSR1	199.566	169.896	263.11	297.54	245.665	0.0346824	0.0690708	0	184.731	268.772	DOWN	1.45494	-0.540955
YKL110C	KTI12	119.798	90.2807	327.984	319.031	328.911	0.0347197	0.0690831	0	105.039	325.309	DOWN	3.09702	-1.63088
YAL009W	SPO7	134.799	161.872	415.57	268.601	348.671	0.034787	0.0691551	0	148.336	344.281	DOWN	2.32096	-1.21472
YMR113W	FOL3	95.7162	46.2673	273.627	297.804	253.813	0.0348526	0.0691813	0	70.9917	275.081	DOWN	3.87484	-1.95413
YDRCTy1-2		101.803	84.5061	129.082	160.331	137.457	0.0348624	0.0691813	0	93.1543	142.29	DOWN	1.52746	-0.611138
YOR196C	LIP5	82.0835	54.1002	194.06	210.912	212.382	0.0349079	0.0692098	0	68.0918	205.785	DOWN	3.02216	-1.59558
YGR160W		39.6141	42.3557	71.9051	102.84	101.629	0.0349513	0.0692341	0	40.9849	92.1247	DOWN	2.24777	-1.1685
YERCtau3		28.259	26.139	51.7059	50.5144	38.6823	0.0350431	0.0693292	0	27.199	46.9675	DOWN	1.72681	-0.78811
snR33	SNR33	97.2783	62.5785	182.169	194.916	219.821	0.0350617	0.0693292	0	79.9284	198.969	DOWN	2.48934	-1.31576
YNL101W	AVT4	119.026	115.799	167.656	170.76	143.129	0.0351036	0.0693504	0	117.412	160.515	DOWN	1.3671	-0.451122
YPR085C		47.5483	41.9903	62.3305	54.564	65.0914	0.0351683	0.0693661	0	44.7693	60.662	DOWN	1.35499	-0.438283
YJL002C	OST1	481.004	312.591	1027.63	832.893	753.766	0.0351771	0.0693661	0	396.798	871.43	DOWN	2.19616	-1.13498
YNR016C	ACC1	761.324	242.091	2188.84	2257.98	1561.31	0.0352052	0.0693661	0	501.707	2002.71	DOWN	3.99179	-1.99704
YDL146W		42.0536	43.0811	51.0218	59.26	60.0026	0.0353142	0.0695192	0	42.5674	56.7615	DOWN	1.33345	-0.415165
YLR448W	RPL6B	5288.46	6518.18	3609.08	1334.01	2384.76	0.0355433	0.0698191	0	5903.32	2442.62	UP	2.4168	1.2731
snR41	SNR41	109.566	98.0605	51.8881	62.1122	56.6474	0.0355722	0.0698191	0	103.813	56.8826	UP	1.82505	0.867932
YPR167C	MET16	298.126	78.9779	997.953	1170.06	1151.71	0.0355842	0.0698191	0	188.552	1106.57	DOWN	5.8688	-2.55307
YEL002C	WBP1	613.469	515.901	1135.95	803.92	1077.39	0.0355922	0.0698191	0	564.685	1005.75	DOWN	1.78109	-0.832758
YDR393W	SHE9	44.0534	32.4127	76.6792	58.7695	84.7237	0.0357329	0.0700333	0	38.2331	73.3908	DOWN	1.91956	-0.940779
YGL185C		77.6355	65.1059	115.296	109.202	96.8031	0.0358394	0.0701273	0	71.3707	107.1	DOWN	1.50062	-0.58556
YPR073C	LTP1	74.2134	24.2734	144.532	239.136	185.972	0.0358439	0.0701273	0	49.2434	189.88	DOWN	3.85595	-1.94709
YBR176W	ECM31	109.433	95.5614	146.524	149.273	127.862	0.0359442	0.0702616	0	102.497	141.22	DOWN	1.37779	-0.462357
YGR012W		120.038	118.273	84.2503	102.264	86.0434	0.0360046	0.0702803	0	119.155	90.8526	UP	1.31153	0.391246
YKL142W	MRP8	291.6	327.788	186.097	169.64	209.798	0.0360606	0.0702803	0	309.694	188.512	UP	1.64284	0.71619
YPL243W	SRP68	170.029	65.7847	461.63	529.581	414.699	0.0360867	0.0702803	0	117.907	468.637	DOWN	3.97463	-1.99082
YOL067C	RTG1	38.0105	50.122	82.1201	75.6312	90.1034	0.0360898	0.0702803	0	44.0662	82.6182	DOWN	1.87486	-0.906786
YLR104W		97.7892	52.1655	283.403	252.677	245.527	0.0361119	0.0702803	0	74.9774	260.536	DOWN	3.47486	-1.79695
YGL172W	NUP49	190.704	109.393	430.499	468.978	380.744	0.0362565	0.0704058	0	150.048	426.74	DOWN	2.84402	-1.50793
YJL051W		50.8023	49.8757	61.9091	65.5607	57.4512	0.0362898	0.0704058	0	50.339	61.6403	DOWN	1.2245	-0.292198
YLR077W		63.5218	54.2743	84.6064	83.0275	106.555	0.0364035	0.0704058	0	58.898	91.3963	DOWN	1.55177	-0.633916
YML069W	POB3	105.923	49.1499	326.187	279.602	318.313	0.0364089	0.0704058	0	77.5365	308.034	DOWN	3.97276	-1.99014
YBL066C	SEF1	73.4164	81.7661	52.7688	62.4323	48.1059	0.0364227	0.0704058	0	77.5913	54.4357	UP	1.42538	0.511342
YIL161W		49.4018	31.4067	79.2846	109.951	82.6013	0.0364256	0.0704058	0	40.4043	90.6123	DOWN	2.24264	-1.1652
YPL100W	ATG21	77.7346	103.253	158.538	216.205	154.511	0.0364457	0.0704058	0	90.4938	176.418	DOWN	1.9495	-0.963107
YLR220W	CCC1	81.5636	71.5741	193.651	133.315	198.367	0.0364872	0.0704058	0	76.5688	175.111	DOWN	2.28697	-1.19344
YDL130W	RPP1B	165.727	99.7823	368.752	281.652	335.324	0.0364877	0.0704058	0	132.755	328.576	DOWN	2.47506	-1.30747
YHL003C	LAG1	144.45	42.9785	441.137	496.849	388.218	0.0364931	0.0704058	0	93.7142	442.068	DOWN	4.71719	-2.23793
YEL024W	RIP1	312.383	115.461	721.965	939.167	670.921	0.0365787	0.0704956	0	213.922	777.351	DOWN	3.63381	-1.86148
YOR122C	PFY1	1172.36	1007.41	1956.85	1515.56	1570.66	0.0366208	0.0704956	0	1089.88	1681.02	DOWN	1.54239	-0.625164
YKL202W		35.9401	46.5854	75.9498	67.6503	80.3277	0.0366348	0.0704956	0	41.2627	74.6426	DOWN	1.80896	-0.855159
YJR056C		49.0607	58.137	90.1079	129.321	98.2129	0.0367549	0.0706654	0	53.5988	105.881	DOWN	1.97543	-0.982164
YGR159C	NSR1	322.215	197.88	766.603	518.287	892.941	0.0368182	0.0706801	0	260.048	725.944	DOWN	2.79158	-1.48108
YKL109W	HAP4	77.104	36.2434	213.395	167.181	190.982	0.0368261	0.0706801	0	56.6737	190.519	DOWN	3.36169	-1.74919
YIR018W	YAP5	105.454	89.5553	221.178	289.355	189.349	0.0369036	0.0707677	0	97.5046	233.294	DOWN	2.39264	-1.25861
YNL302C	RPS19B	2353.49	3098.6	6172.65	4555.86	7186.66	0.0369624	0.0708193	0	2726.05	5971.72	DOWN	2.19062	-1.13134
YKL090W	CUE2	37.314	37.2472	55.4956	75.0797	69.2349	0.037019	0.0708667	0	37.2806	66.6034	DOWN	1.78654	-0.837171
YDL031W	DBP10	83.6164	63.9392	231.757	170.327	289.568	0.0370818	0.0708869	0	73.7778	230.551	DOWN	3.12493	-1.64383
YJL102W	MEF2	58.9381	57.0993	113.044	104.814	84.1163	0.0370933	0.0708869	0	58.0187	100.658	DOWN	1.73493	-0.794873
YBR224W		36.4949	48.605	63.413	79.1362	87.5294	0.0371864	0.0710036	0	42.5499	76.6929	DOWN	1.80242	-0.849935
YMR135C	GID8	82.1665	79.4301	190.943	133.235	173.677	0.0373017	0.0711627	0	80.7983	165.952	DOWN	2.0539	-1.03837
YNL035C		70.1336	67.5565	201.854	134.553	162.455	0.0373663	0.0711644	0	68.8451	166.287	DOWN	2.41539	-1.27225
YGL246C	RAI1	60.3218	39.4175	111.682	129.871	106.495	0.0373666	0.0711644	0	49.8697	116.016	DOWN	2.32638	-1.21809
YER024W	YAT2	69.847	59.6499	100.24	122.655	90.7035	0.037415	0.0711956	0	64.7484	104.533	DOWN	1.61445	-0.691039
YJR097W		83.2166	60.0204	112.117	162.816	142.051	0.037539	0.0713704	0	71.6185	138.995	DOWN	1.94076	-0.956625
YPRWsigma3		7.5947	5.1789	19.5715	35.6912	27.8839	0.0376596	0.0715384	0	6.3868	27.7155	DOWN	4.3395	-2.11753
YBR052C		219.774	141.014	715.591	401.934	581.737	0.0377019	0.0715487	0	180.394	566.421	DOWN	3.13991	-1.65072
YDR371W	CTS2	18.7366	21.7272	29.2797	40.8166	33.4504	0.0377451	0.0715487	0	20.2319	34.5156	DOWN	1.706	-0.770615
YBR156C	SLI15	47.9394	49.6936	78.0755	101.162	78.6867	0.0378051	0.0715487	0	48.8165	85.9747	DOWN	1.76118	-0.816544
YJR005W	APL1	52.5886	31.3356	115.954	97.9924	120.278	0.0378146	0.0715487	0	41.9621	111.408	DOWN	2.65497	-1.4087
YKR084C	HBS1	73.6016	55.0027	140.204	154.362	145.628	0.0378495	0.0715487	0	64.3021	146.731	DOWN	2.2819	-1.19024
YGR141W	VPS62	76.2683	70.8936	55.5771	58.8477	52.9857	0.0378581	0.0715487	0	73.581	55.8035	UP	1.31857	0.398977
YAL058W	CNE1	130.944	127.523	260.5	192.855	254.825	0.0380248	0.0717331	0	129.233	236.06	DOWN	1.82662	-0.869174
YMR071C		171.828	207.055	335.3	253.447	294.166	0.0380267	0.0717331	0	189.442	294.304	DOWN	1.55354	-0.635556
YDL150W	RPC53	58.1161	53.7315	89.1067	126.853	105.784	0.0380525	0.0717331	0	55.9238	107.248	DOWN	1.91775	-0.939415
YOR366W		12.0748	17.2883	37.0257	30.7331	24.2814	0.0381407	0.0718383	0	14.6815	30.6801	DOWN	2.0897	-1.0633
YML074C	FPR3	104.248	95.6167	160.042	231.29	219.426	0.0381816	0.0718546	0	99.9323	203.586	DOWN	2.03724	-1.02661
YMR012W	CLU1	114.944	51.5243	297.511	187.978	326.595	0.0382652	0.0719509	0	83.2341	270.695	DOWN	3.25221	-1.70142
snR77	SNR77	445.284	398.193	87.0915	99.7203	102.882	0.0383639	0.0720212	0	421.738	96.5646	UP	4.36742	2.12678
YPR159W	KRE6	285.79	238.854	136.99	85.0334	108.009	0.0383962	0.0720212	0	262.322	110.011	UP	2.38451	1.25369
YDL091C		47.5999	33.691	92.0634	64.4626	81.1065	0.0384063	0.0720212	0	40.6454	79.2108	DOWN	1.94882	-0.962604
YDR226W	ADK1	1475.53	1199.47	1817.06	2345.56	2122.12	0.0384322	0.0720212	0	1337.5	2094.91	DOWN	1.56629	-0.647352
YMR153W	NUP53	98.8603	58.5567	259.382	253.934	228.762	0.0385198	0.0720697	0	78.7085	247.359	DOWN	3.14273	-1.65202
YHR007C	ERG11	582.289	458.067	1307.1	2180.1	1596.59	0.0385229	0.0720697	0	520.178	1694.6	DOWN	3.25772	-1.70386
YGL164C	YRB30	33.3637	31.113	54.2539	72.414	54.5255	0.0387667	0.0723884	0	32.2383	60.3978	DOWN	1.87348	-0.905718
YLR400W		29.0189	43.3581	66.8822	72.8185	87.5717	0.0387854	0.0723884	0	36.1885	75.7575	DOWN	2.09341	-1.06586
YKL143W	LTV1	59.2498	45.0202	159.69	156.842	156.244	0.038791	0.0723884	0	52.135	157.592	DOWN	3.02277	-1.59587
YDR418W	RPL12B	3364.92	3908.64	1681.93	2289.26	2493.69	0.0388977	0.0725266	0	3636.78	2154.96	UP	1.68763	0.755001
YPL156C	PRM4	71.8155	65.6702	100.081	135.425	138.611	0.0389702	0.0726008	0	68.7429	124.706	DOWN	1.81409	-0.859245
YLR397C	AFG2	153.215	146.038	123.752	133.038	130.283	0.0391561	0.0728156	0	149.627	129.024	UP	1.15968	0.213723
YBL061C	SKT5	60.9093	28.506	161.951	132.578	120.795	0.0391751	0.0728156	0	44.7077	138.441	DOWN	3.09659	-1.63068
YOR174W	MED4	74.5641	55.1327	480.163	597.821	311.739	0.0391901	0.0728156	0	64.8484	463.241	DOWN	7.14345	-2.83662
YKL153W		25.9897	36.8475	125.038	159.677	226.461	0.0392328	0.0728156	0	31.4186	170.392	DOWN	5.42328	-2.43917
YFL034W		45.089	43.7693	64.5677	87.8551	79.4134	0.0392493	0.0728156	0	44.4291	77.2787	DOWN	1.73937	-0.798565
YDR082W	STN1	29.6485	27.0163	38.8485	38.6593	40.5616	0.0392907	0.0728248	0	28.3324	39.3565	DOWN	1.3891	-0.474148
YKR053C	YSR3	59.8029	77.2975	155.648	143.686	151.507	0.0393198	0.0728248	0	68.5502	150.28	DOWN	2.19227	-1.13242
YDL110C		63.2202	61.7905	147.297	219.968	155.792	0.0394668	0.0730058	0	62.5053	174.352	DOWN	2.7894	-1.47995
YPR094W	RDS3	124.105	109.87	366.491	230.571	343.164	0.0394905	0.0730058	0	116.987	313.409	DOWN	2.67899	-1.42169
YIL008W	URM1	129.003	42.247	230.198	386.534	341.226	0.0395229	0.0730058	0	85.625	319.319	DOWN	3.72928	-1.8989
YMR256C	COX7	349.092	54.8909	1454.29	1562.43	1333.23	0.0395542	0.0730058	0	201.991	1449.98	DOWN	7.17844	-2.84367
YLR026C	SED5	51.3599	45.7671	75.6592	72.7637	59.3179	0.0395817	0.0730058	0	48.5635	69.2469	DOWN	1.4259	-0.511878
YNL131W	TOM22	300.102	159.849	830.704	708.471	747.549	0.0396157	0.0730079	0	229.975	762.241	DOWN	3.31445	-1.72877
YLR171W		36.1244	48.2165	70.1784	89.7622	66.6809	0.0397981	0.073253	0	42.1705	75.5405	DOWN	1.79131	-0.841018
YGR047C	TFC4	62.17	48.5381	88.195	104.75	95.1658	0.0398146	0.073253	0	55.3541	96.0369	DOWN	1.73496	-0.7949
YBR165W	UBS1	48.5445	24.7638	125.071	141.33	122.66	0.0398602	0.0732762	0	36.6542	129.687	DOWN	3.53813	-1.82299
YNR020C		57.7996	47.0389	207.759	158.207	277.501	0.0399156	0.0733175	0	52.4192	214.489	DOWN	4.0918	-2.03274
YBR242W		65.9922	51.6579	161.656	113.793	190.331	0.0399891	0.0733918	0	58.825	155.26	DOWN	2.63935	-1.40018
YPRWsigma2		544.798	478.539	290.164	262.869	332.809	0.0400696	0.0734079	0	511.668	295.281	UP	1.73282	0.793123
YCL061C	MRC1	30.1686	35.1531	53.2083	75.569	57.0154	0.040136	0.0734079	0	32.6609	61.9309	DOWN	1.89618	-0.923097
YMR172C-A		39.6163	53.1276	77.9978	109.517	79.7533	0.0401459	0.0734079	0	46.3719	89.0894	DOWN	1.92119	-0.942001
YLR422W		171.727	198.193	70.8484	52.9112	65.0897	0.0401508	0.0734079	0	184.96	62.9498	UP	2.93822	1.55494
YBR280C		98.1415	98.8215	80.6731	60.1712	64.4887	0.0401943	0.0734079	0	98.4815	68.4443	UP	1.43886	0.524922
YJL218W		56.2065	67.7755	97.8283	103.172	80.395	0.0401961	0.0734079	0	61.991	93.7984	DOWN	1.5131	-0.597505
YIL164C	NIT1	102.135	105.413	275.677	248.515	183.111	0.0402622	0.0734683	0	103.774	235.768	DOWN	2.27193	-1.18392
YPR029C	APL4	134.163	86.4999	329.017	197.828	275.479	0.0403194	0.0735124	0	110.331	267.441	DOWN	2.42398	-1.27738
YDR110W	FOB1	44.8359	38.2674	62.5618	67.2538	86.9066	0.0404171	0.0735589	0	41.5517	72.2407	DOWN	1.73858	-0.797907
YLR033W	RSC58	28.7919	28.3711	65.3178	46.9305	67.4192	0.0404672	0.0735589	0	28.5815	59.8892	DOWN	2.09538	-1.06721
YOR242C	SSP2	24.4233	26.2942	44.3298	38.9592	54.3856	0.0405085	0.0735589	0	25.3588	45.8915	DOWN	1.80969	-0.855744
YIR010W	DSN1	69.4493	38.4229	161.302	147.972	122.888	0.0405163	0.0735589	0	53.9361	144.054	DOWN	2.67083	-1.41729
YLR206W	ENT2	93.0326	55.2847	338.961	275.657	180.516	0.0405218	0.0735589	0	74.1586	265.045	DOWN	3.57402	-1.83755
YLL030C		41.5861	64.4912	104.887	134.889	102.461	0.0406169	0.0735589	0	53.0387	114.079	DOWN	2.15087	-1.10492
YEL041W		71.626	77.457	53.5589	60.3693	41.1586	0.0406182	0.0735589	0	74.5415	51.6956	UP	1.44193	0.528002
YLL020C		204.513	185.884	499.489	329.644	452.201	0.0406546	0.0735589	0	195.198	427.111	DOWN	2.18809	-1.12967
YBR186W	PCH2	24.0427	28.7859	43.7026	33.8336	41.9264	0.0406638	0.0735589	0	26.4143	39.8209	DOWN	1.50755	-0.592205
YPR151C		79.079	72.8723	205.344	246.385	153.888	0.0407356	0.0735589	0	75.9757	201.872	DOWN	2.65707	-1.40983
YER048C	CAJ1	96.2423	40.5943	233.121	287.834	254.436	0.0407417	0.0735589	0	68.4183	258.464	DOWN	3.7777	-1.91751
YHR130C		62.5629	45.6762	118.342	129.854	128.992	0.0407421	0.0735589	0	54.1196	125.729	DOWN	2.32318	-1.2161
YOL097C	WRS1	398.588	136.507	907.352	1203.01	768.977	0.0408156	0.0735801	0	267.548	959.78	DOWN	3.58732	-1.84291
tE(UUC)C		394.254	312.571	183.117	79.3907	106.17	0.0408201	0.0735801	0	353.413	122.893	UP	2.87578	1.52396
YPL126W	NAN1	47.2732	20.219	109.991	125.452	137.356	0.0409013	0.0736668	0	33.7461	124.266	DOWN	3.68239	-1.88064
YGR274C	TAF1	53.3292	39.0961	196.003	214.547	118.649	0.0410643	0.0738757	0	46.2126	176.4	DOWN	3.81713	-1.93249
YKL028W	TFA1	96.4137	93.1418	590.502	658.43	354.645	0.0410963	0.0738757	0	94.7777	534.526	DOWN	5.63978	-2.49564
YMR270C	RRN9	64.2046	27.5928	142.435	181.694	164.289	0.041117	0.0738757	0	45.8987	162.806	DOWN	3.54707	-1.82663
YOR062C		76.3617	83.8166	112.475	102.043	131.485	0.041201	0.0739113	0	80.0891	115.334	DOWN	1.44007	-0.526143
YHR106W	TRR2	95.4228	120.086	155.815	191.318	176.27	0.0412227	0.0739113	0	107.754	174.468	DOWN	1.61912	-0.695213
snR31	SNR31	32.0684	31.8885	55.1891	63.6312	79.6193	0.0412366	0.0739113	0	31.9784	66.1465	DOWN	2.06847	-1.04857
YBL056W	PTC3	90.598	47.0918	259.098	224.039	244.357	0.0412797	0.0739289	0	68.8449	242.498	DOWN	3.52238	-1.81655
YBR278W	DPB3	65.2631	49.1475	116.192	83.137	104.089	0.0413448	0.0739675	0	57.2053	101.139	DOWN	1.76801	-0.822123
YLR001C		56.531	39.4723	234.638	128.866	224.498	0.0413902	0.0739675	0	48.0016	196.001	DOWN	4.08321	-2.0297
YOL137W	BSC6	35.2478	43.6333	79.0887	54.7766	73.0497	0.0414058	0.0739675	0	39.4406	68.9717	DOWN	1.74875	-0.806324
YLL007C		30.3744	35.4706	47.8593	50.5987	44.2196	0.0414464	0.0739675	0	32.9225	47.5592	DOWN	1.44458	-0.530651
YER121W		41.822	46.4217	57.856	60.3431	62.2282	0.0414676	0.0739675	0	44.1219	60.1424	DOWN	1.3631	-0.44689
YELWdelta1		23.8437	20.416	31.1389	35.1765	28.0748	0.0415189	0.0739995	0	22.1298	31.4634	DOWN	1.42176	-0.507681
YMR079W	SEC14	580.946	592.452	425.844	244.121	351.859	0.0415976	0.0740735	0	586.699	340.608	UP	1.72251	0.784508
YIR031C	DAL7	43.021	51.4487	76.9941	62.6903	68.2197	0.0416329	0.0740735	0	47.2349	69.3014	DOWN	1.46717	-0.553032
YBL059W		374.068	314.19	228.292	149.273	165.289	0.0416638	0.0740735	0	344.129	180.952	UP	1.90177	0.927345
YML126C	ERG13	1573.48	1857.52	532.696	555.526	367.29	0.0416937	0.0740735	0	1715.5	485.171	UP	3.53587	1.82206
YLR151C	PCD1	36.9429	54.0654	124.169	121.83	112.445	0.0417502	0.0741146	0	45.5041	119.481	DOWN	2.62572	-1.39272
YGR158C	MTR3	69.3856	56.0662	152.552	223.829	143.468	0.0418185	0.0741766	0	62.7259	173.283	DOWN	2.76254	-1.466
RDN37-1	RDN37-1	3455.55	4636.61	14433	12909.7	21907.5	0.0419855	0.074349	0	4046.08	16416.7	DOWN	4.05744	-2.02057
YKL118W		22.1108	24.9065	32.2534	34.7353	32.7037	0.0419889	0.074349	0	23.5087	33.2308	DOWN	1.41356	-0.499329
YGR222W	PET54	113.225	53.1346	410.998	428.668	398.718	0.042016	0.074349	0	83.1798	412.795	DOWN	4.96268	-2.31112
YOR078W	BUD21	67.3157	38.4325	112.8	150.093	136.886	0.0422361	0.0745915	0	52.8741	133.26	DOWN	2.52032	-1.33361
YGR223C		60.2491	54.8815	88.4673	84.019	69.437	0.0422841	0.0745915	0	57.5653	80.6411	DOWN	1.40086	-0.486316
YPR102C	RPL11A	1399.6	1151.91	2178.51	1671.35	1980.42	0.0422874	0.0745915	0	1275.76	1943.43	DOWN	1.52335	-0.607251
YGR228W		53.4776	73.2041	198.498	282.599	163.525	0.0423624	0.0745915	0	63.3409	214.874	DOWN	3.39234	-1.76228
YPL263C	KEL3	50.8164	39.0234	90.1329	78.1777	121.281	0.0423678	0.0745915	0	44.9199	96.5305	DOWN	2.14895	-1.10363
YAL035W	FUN12	473.464	572.359	872.355	685.133	790.49	0.0424299	0.0745915	0	522.912	782.659	DOWN	1.49673	-0.581818
YNL327W	EGT2	929.588	924.166	672.479	590.821	405.289	0.0424487	0.0745915	0	926.877	556.196	UP	1.66646	0.736784
YDR097C	MSH6	78.5743	45.8222	166.717	139.336	175.18	0.0425142	0.0745915	0	62.1983	160.411	DOWN	2.57903	-1.36683
YKL215C		80.5526	78.1937	183.803	162.239	126.33	0.0425182	0.0745915	0	79.3732	157.457	DOWN	1.98376	-0.988238
YCL055W	KAR4	74.4842	64.4715	105.439	128.773	94.6789	0.0425305	0.0745915	0	69.4779	109.63	DOWN	1.57792	-0.658022
YNL064C	YDJ1	773.545	299.768	2436.52	2005.06	2219.65	0.0425486	0.0745915	0	536.656	2220.41	DOWN	4.13749	-2.04876
YKR098C	UBP11	38.3162	33.0725	49.8563	44.2804	54.6144	0.0425558	0.0745915	0	35.6944	49.5837	DOWN	1.38912	-0.47417
YGR112W	SHY1	77.0561	89.329	50.9572	56.4476	40.5178	0.0426197	0.074593	0	83.1925	49.3075	UP	1.68722	0.754646
YNL167C	SKO1	88.0052	54.2981	209.116	180.248	198.156	0.042647	0.074593	0	71.1517	195.84	DOWN	2.75243	-1.46071
YJL089W	SIP4	29.8831	27.0748	34.7799	33.918	39.2189	0.0426573	0.074593	0	28.4789	35.9723	DOWN	1.26312	-0.336989
YPR199C	ARR1	60.2161	71.7276	134.902	130.279	130.678	0.0427211	0.0746457	0	65.9718	131.953	DOWN	2.00014	-1.0001
YOL076W	MDM20	40.3642	33.8917	63.3395	47.4488	59.0508	0.0427915	0.0747101	0	37.1279	56.613	DOWN	1.52481	-0.608629
YAL003W	EFB1	275.197	244.947	382.953	558.05	481.527	0.0428819	0.0748006	0	260.072	474.177	DOWN	1.82325	-0.866512
YMR251W-A	HOR7	1540.1	937.018	12519.5	6743.18	8015.34	0.0429107	0.0748006	0	1238.56	9092.67	DOWN	7.34133	-2.87604
YDR201W	SPC19	54.6788	33.6174	145.294	85.1221	111.094	0.0429989	0.0748956	0	44.1481	113.837	DOWN	2.57852	-1.36654
YEL028W		47.0553	44.1161	60.5865	68.6319	55.2145	0.0431496	0.0750513	0	45.5857	61.4776	DOWN	1.34862	-0.43148
YDR484W	VPS52	39.0937	33.0317	48.7816	69.3604	61.1043	0.0432031	0.0750513	0	36.0627	59.7488	DOWN	1.6568	-0.728402
YGR261C	APL6	71.557	39.5148	178.432	176.537	198.733	0.0432167	0.0750513	0	55.5359	184.567	DOWN	3.32339	-1.73265
YAL001C	TFC3	116.732	128.744	152.303	163.963	145.94	0.0432234	0.0750513	0	122.738	154.069	DOWN	1.25527	-0.327995
YOLCdelta1		18.5331	12.4423	28.2275	28.2946	36.99	0.0433473	0.0752057	0	15.4877	31.1707	DOWN	2.01261	-1.00907
YDR444W		70.0603	72.9522	105.876	146.782	123.387	0.0433799	0.0752057	0	71.5062	125.348	DOWN	1.75297	-0.809802
YBR188C	NTC20	46.1675	29.5728	72.7686	86.727	119.516	0.0434182	0.0752092	0	37.8701	93.0039	DOWN	2.45586	-1.29623
YBR001C	NTH2	112.689	97.7458	156.54	141.548	134.962	0.0434821	0.0752092	0	105.217	144.35	DOWN	1.37192	-0.456198
YDR057W	YOS9	27.112	29.1099	47.8464	41.2721	36.5054	0.0434835	0.0752092	0	28.1109	41.8746	DOWN	1.48962	-0.574944
YBR149W	ARA1	189.967	216.758	528.829	359.823	389.575	0.0435688	0.0752981	0	203.363	426.076	DOWN	2.09515	-1.06706
YJL172W	CPS1	339.796	400.347	90.895	67.5449	57.1177	0.0436496	0.0753791	0	370.072	71.8525	UP	5.15043	2.36469
YMR289W		55.3775	41.4732	91.086	101.904	89.1985	0.0437085	0.0754072	0	48.4253	94.0628	DOWN	1.94243	-0.957862
YKL021C	MAK11	46.1177	21.2505	74.9224	131.245	101.943	0.0437337	0.0754072	0	33.6841	102.703	DOWN	3.04902	-1.60835
YJL015C		25.6008	17.7471	37.4534	49.2218	38.7367	0.0438367	0.0754932	0	21.6739	41.804	DOWN	1.92877	-0.947678
YGL035C	MIG1	108.559	100.081	158.412	160.683	126.679	0.0438515	0.0754932	0	104.32	148.591	DOWN	1.42438	-0.510334
YAL017W	PSK1	91.9931	69.9127	144.067	139.941	162.249	0.0439353	0.0755789	0	80.9529	148.752	DOWN	1.83752	-0.877758
YLR210W	CLB4	55.312	44.91	84.8398	85.0778	92.7925	0.0440609	0.0756387	0	50.111	87.57	DOWN	1.74752	-0.80531
YKL139W	CTK1	44.7584	42.0273	70.37	71.5301	55.2189	0.0440626	0.0756387	0	43.3928	65.7063	DOWN	1.51422	-0.598575
YNL155W		78.4384	30.3457	156.09	271.858	172.486	0.0440777	0.0756387	0	54.392	200.145	DOWN	3.67967	-1.87958
YDL081C	RPP1A	2283.36	1690.3	10897.8	5774.73	9853.56	0.0441061	0.0756387	0	1986.83	8842.03	DOWN	4.45032	-2.15391
YPL032C	SVL3	168.688	140.042	520.225	306.369	456.537	0.0441439	0.075645	0	154.365	427.71	DOWN	2.77077	-1.47029
YBL085W	BOI1	69.1933	58.8667	143.745	95.7297	137.688	0.0441984	0.0756633	0	64.03	125.721	DOWN	1.96347	-0.973405
YBR031W	RPL4A	340.709	404.106	69.5117	50.1032	87.3664	0.0442227	0.0756633	0	372.408	68.9938	UP	5.3977	2.43234
YAL037C-A		22.8614	22.7977	30.3377	36.3819	39.7686	0.0442759	0.0756656	0	22.8295	35.4961	DOWN	1.55483	-0.636757
YLR461W	PAU4	86.4995	91.4113	236.025	178.507	160.538	0.0443382	0.0756656	0	88.9554	191.69	DOWN	2.1549	-1.10762
YLL041C	SDH2	223.526	272.322	375.214	423.938	326.792	0.0443693	0.0756656	0	247.924	375.315	DOWN	1.51383	-0.598203
YDR322C-A	TIM11	294.737	96.1946	961.237	831.115	986.464	0.0444406	0.0756656	0	195.466	926.272	DOWN	4.73879	-2.24452
YML061C	PIF1	68.2974	44.2618	107.021	158.367	109.546	0.0444835	0.0756656	0	56.2796	124.978	DOWN	2.22066	-1.15099
YDR109C		49.7214	47.8378	79.9214	70.9838	96.6877	0.044489	0.0756656	0	48.7796	82.531	DOWN	1.69192	-0.758658
YHL018W		30.6713	43.8443	68.239	94.8732	64.6636	0.0444892	0.0756656	0	37.2578	75.9253	DOWN	2.03784	-1.02704
YKL059C	MPE1	101.97	149.444	274.173	280.25	228.497	0.0445163	0.0756656	0	125.707	260.973	DOWN	2.07604	-1.05384
YMR013C	SEC59	62.7608	43.9349	106.853	82.1321	115.674	0.0445304	0.0756656	0	53.3479	101.553	DOWN	1.9036	-0.928731
YNL275W		47.9162	53.6127	93.3615	68.4756	94.5529	0.0445765	0.0756861	0	50.7644	85.4633	DOWN	1.68353	-0.751487
YPR023C	EAF3	335.518	409.885	176.333	100.559	135.988	0.0446139	0.0756918	0	372.702	137.627	UP	2.70806	1.43726
YGR135W	PRE9	147.831	53.6004	357.689	701.898	452.172	0.0446698	0.0757289	0	100.716	503.92	DOWN	5.00339	-2.32291
YLR107W	REX3	34.3566	20.195	84.5891	91.8445	82.1707	0.0447501	0.0758071	0	27.2758	86.2014	DOWN	3.16036	-1.66009
YBR148W	YSW1	29.6965	36.1669	56.0347	50.7165	49.0325	0.0447954	0.0758261	0	32.9317	51.9279	DOWN	1.57684	-0.657033
YHR057C	CPR2	167.708	236.86	461.104	410.842	394.329	0.0449402	0.0759895	0	202.284	422.092	DOWN	2.08663	-1.06117
YHR196W	UTP9	49.2102	20.8837	106.352	133.53	129.51	0.044983	0.0759895	0	35.047	123.131	DOWN	3.51331	-1.81283
YKL127W	PGM1	263.582	274.782	388.847	473.728	368.275	0.0449945	0.0759895	0	269.182	410.283	DOWN	1.52419	-0.608039
YHR012W	VPS29	77.8136	44.8979	137.515	239.835	164.232	0.045113	0.0761317	0	61.3558	180.527	DOWN	2.94231	-1.55695
YDR540C		36.3644	38.237	53.3431	69.1961	75.0638	0.0453805	0.0765251	0	37.3007	65.8677	DOWN	1.76586	-0.820368
YPL124W	SPC29	36.4883	29.9716	43.8787	53.1874	52.1869	0.045429	0.0765338	0	33.23	49.751	DOWN	1.49717	-0.582241
YGL183C	MND1	13.3223	15.7494	25.0004	23.3071	23.4597	0.0454546	0.0765338	0	14.5358	23.9224	DOWN	1.64575	-0.718747
YGR262C	BUD32	121.349	121.386	153.883	191.307	167.389	0.0455627	0.0766577	0	121.368	170.86	DOWN	1.40779	-0.49343
YKR102W	FLO10	78.5092	110.636	153.816	205.996	166.241	0.0456832	0.0767173	0	94.5726	175.351	DOWN	1.85414	-0.890751
YHR147C	MRPL6	113.931	49.605	243.901	311.006	280.985	0.0456973	0.0767173	0	81.768	278.631	DOWN	3.40758	-1.76875
YDR176W	NGG1	48.3019	27.7685	101.283	115.473	96.2728	0.0457602	0.0767173	0	38.0352	104.343	DOWN	2.74333	-1.45593
YLR297W		50.2949	51.1469	63.9155	63.2304	56.3556	0.0457916	0.0767173	0	50.7209	61.1672	DOWN	1.20596	-0.270177
YDR017C	KCS1	68.229	47.0684	92.0825	127.301	113.018	0.0458001	0.0767173	0	57.6487	110.8	DOWN	1.92199	-0.942604
YOL013W-A		26.7081	33.5333	42.949	53.4401	45.5518	0.0458052	0.0767173	0	30.1207	47.3136	DOWN	1.5708	-0.651501
YJR042W	NUP85	120.172	53.1626	275.851	311.565	230.522	0.0458796	0.0767841	0	86.6673	272.646	DOWN	3.14589	-1.65347
YBR048W	RPS11B	3289.92	4055.14	6857.61	4913.16	5971.67	0.0459238	0.0768001	0	3672.53	5914.15	DOWN	1.61037	-0.687396
YMRWdelta16		10.689	16.6343	23.8746	28.2517	33.5983	0.0460356	0.0768942	0	13.6616	28.5749	DOWN	2.09161	-1.06462
YNL229C	URE2	78.274	41.457	172.764	195.874	202.753	0.0460531	0.0768942	0	59.8655	190.464	DOWN	3.18153	-1.66972
tE(UUC)M		384.918	304.708	194.986	87.1994	123.632	0.0461344	0.0768942	0	344.813	135.272	UP	2.54903	1.34995
YNL231C	PDR16	85.2826	82.7848	313.321	442.893	252.382	0.0461474	0.0768942	0	84.0337	336.199	DOWN	4.00076	-2.00027
YDR354W	TRP4	427.424	486.554	305.184	356.97	263.138	0.046153	0.0768942	0	456.989	308.431	UP	1.48166	0.567213
YDR169C	STB3	54.8121	51.1043	80.2604	74.2726	63.2844	0.046326	0.0770694	0	52.9582	72.6058	DOWN	1.371	-0.455231
YOR273C	TPO4	133.906	149.657	432.745	299.222	289.922	0.0463697	0.0770694	0	141.781	340.63	DOWN	2.4025	-1.26453
YER051W		36.6494	38.6182	45.6106	57.2408	56.3127	0.0464215	0.0770694	0	37.6338	53.0547	DOWN	1.40976	-0.495452
YKL162C-A		39.0182	56.3946	90.8324	101.119	108.975	0.0464264	0.0770694	0	47.7064	100.309	DOWN	2.10263	-1.07219
YMR258C		83.4208	81.6487	152.95	122.849	117.793	0.0464555	0.0770694	0	82.5348	131.197	DOWN	1.5896	-0.668665
YJR054W		44.0773	34.3073	66.4058	69.8448	54.5233	0.0464662	0.0770694	0	39.1923	63.5913	DOWN	1.62255	-0.698259
YHR120W	MSH1	46.3614	32.6096	77.7594	78.6187	90.1768	0.0465413	0.0771151	0	39.4855	82.185	DOWN	2.0814	-1.05755
YER002W	NOP16	52.3495	30.2202	102.069	161.189	201.771	0.0466232	0.0771151	0	41.2848	155.01	DOWN	3.75464	-1.90867
YPL197C		31.1417	41.5577	94.0442	79.8039	134.931	0.0466414	0.0771151	0	36.3497	102.926	DOWN	2.83156	-1.5016
YER183C	FAU1	135.9	161.269	201.99	234.267	208.312	0.0466433	0.0771151	0	148.584	214.856	DOWN	1.44602	-0.532089
YMR192W	APP2	29.947	24.8995	52.4026	38.9143	58.6724	0.0466672	0.0771151	0	27.4232	49.9964	DOWN	1.82314	-0.866426
YGL100W	SEH1	128.177	114.68	220.359	317.498	225.374	0.0467957	0.0772085	0	121.428	254.41	DOWN	2.09515	-1.06705
YJR069C	HAM1	103.2	81.2203	166.161	138.232	146.887	0.0468043	0.0772085	0	92.2101	150.427	DOWN	1.63135	-0.706063
YNL020C	ARK1	64.8942	72.1766	57.4979	44.7655	39.1374	0.046828	0.0772085	0	68.5354	47.1336	UP	1.45407	0.540093
snR13	SNR13	347.05	284.671	194.92	121.28	131.846	0.0469065	0.0772255	0	315.861	149.349	UP	2.11492	1.0806
YLR167W	RPS31	2840.98	956.536	7443.49	5199.03	7541.51	0.0469813	0.0772255	0	1898.76	6728.01	DOWN	3.54337	-1.82512
YKL138C	MRPL31	289.82	327.888	100.858	97.9072	113.066	0.0469995	0.0772255	0	308.854	103.944	UP	2.97136	1.57112
YOR037W	CYC2	67.0376	62.0141	76.2351	81.4902	73.2733	0.0470357	0.0772255	0	64.5258	76.9995	DOWN	1.19331	-0.254972
YLR023C		171.004	101.45	337.758	373.034	294.814	0.0470433	0.0772255	0	136.227	335.202	DOWN	2.46061	-1.29902
YHR118C	ORC6	24.9263	20.0482	42.6688	39.9128	43.1563	0.0470468	0.0772255	0	22.4873	41.9126	DOWN	1.86384	-0.898278
YLL055W		76.4955	34.848	194.806	209.102	170.636	0.0471176	0.0772847	0	55.6718	191.515	DOWN	3.44007	-1.78244
YJR079W		255.276	232.618	137.388	138.419	149.526	0.047194	0.077353	0	243.947	141.778	UP	1.72063	0.782935
YAL056W	GPB2	61.4851	40.9231	118.986	101.632	89.7682	0.0472815	0.0774184	0	51.2041	103.462	DOWN	2.02058	-1.01477
YKR054C	DYN1	116.242	103.507	58.131	67.8274	61.1463	0.0473036	0.0774184	0	109.875	62.3682	UP	1.76171	0.816973
YEL055C	POL5	70.4513	63.4011	77.3228	94.5677	92.9587	0.0473387	0.0774187	0	66.9262	88.2831	DOWN	1.31911	-0.399566
YGL217C		25.6982	30.9982	38.353	40.062	46.1987	0.0474149	0.0774323	0	28.3482	41.5379	DOWN	1.46527	-0.551171
YDR309C	GIC2	165.111	205.159	372.194	348.676	352.117	0.0474166	0.0774323	0	185.135	357.662	DOWN	1.9319	-0.950021
YBR257W	POP4	48.9845	30.2315	79.6235	89.2534	102.457	0.0475135	0.0775309	0	39.608	90.4446	DOWN	2.28349	-1.19124
YDR287W		64.7673	86.9147	140.953	140.881	112.93	0.0476464	0.0775309	0	75.841	131.588	DOWN	1.73505	-0.794978
YBR276C	PPS1	100.82	70.2251	178.663	154.24	186.845	0.04768	0.0775309	0	85.5225	173.249	DOWN	2.02577	-1.01847
YBL015W	ACH1	209.76	313.756	609.635	466.333	493.427	0.0477076	0.0775309	0	261.758	523.132	DOWN	1.99853	-0.99894
YPRCdelta13		29.2143	37.698	47.4916	55.4309	60.5846	0.0477606	0.0775309	0	33.4562	54.5024	DOWN	1.62907	-0.704047
YLR211C		36.418	25.5518	58.4554	94.4451	65.5043	0.0478282	0.0775309	0	30.9849	72.8016	DOWN	2.34958	-1.2324
YJL009W		83.9478	93.3553	103.822	119.838	111.825	0.0478519	0.0775309	0	88.6516	111.828	DOWN	1.26144	-0.335068
YHR157W	REC104	30.2938	27.5213	41.5457	36.8489	48.8635	0.0478625	0.0775309	0	28.9076	42.4194	DOWN	1.46741	-0.553277
YBL102W	SFT2	271.688	227.39	446.413	426.17	416.875	0.047909	0.0775309	0	249.539	429.819	DOWN	1.72245	-0.784465
YOR075W	UFE1	43.3187	50.6252	116.158	173.122	108.883	0.0479161	0.0775309	0	46.9719	132.721	DOWN	2.82554	-1.49853
YML041C	VPS71	72.2304	50.6091	100.648	123.833	127.296	0.0479482	0.0775309	0	61.4198	117.259	DOWN	1.90914	-0.932924
YJL076W	NET1	202.621	162.1	353.814	429.662	274.805	0.0479536	0.0775309	0	182.361	352.76	DOWN	1.93441	-0.951895
YMR168C	CEP3	48.662	50.4356	67.864	58.4334	59.0517	0.0479855	0.0775309	0	49.5488	61.783	DOWN	1.24691	-0.318361
YNL272C	SEC2	74.7821	40.701	167.714	115.202	143.706	0.0479913	0.0775309	0	57.7416	142.207	DOWN	2.46283	-1.30031
YML002W		45.327	54.5183	88.7311	83.0028	82.5236	0.0480337	0.0775309	0	49.9227	84.7525	DOWN	1.69768	-0.763561
YLR345W		58.7533	37.7533	113.944	106.173	86.2863	0.0480622	0.0775309	0	48.2533	102.134	DOWN	2.11663	-1.08177
YER073W	ALD5	136.982	86.6049	397.243	402.061	412.63	0.04807	0.0775309	0	111.793	403.978	DOWN	3.61361	-1.85344
YER019C-A	SBH2	639.739	380.798	1524.2	1451.12	1315.46	0.0481284	0.0775687	0	510.269	1430.26	DOWN	2.80296	-1.48695
YIL062C	ARC15	380.608	543.392	1049.59	760.191	797.873	0.0481667	0.0775742	0	462	869.218	DOWN	1.88142	-0.911825
YPR101W	SNT309	43.1552	27.2575	77.2509	92.3217	86.5652	0.0482185	0.0776015	0	35.2064	85.3793	DOWN	2.42511	-1.27805
YBR231C		88.0925	99.4219	63.6196	52.8993	61.7641	0.048265	0.07762	0	93.7572	59.4277	UP	1.57767	0.657795
YER135C		26.46	32.2739	40.4827	48.7535	42.1095	0.048394	0.0777712	0	29.3669	43.7819	DOWN	1.49086	-0.576141
YPL225W		170.31	43.1642	337.556	518.822	421.718	0.0485129	0.0778849	0	106.737	426.032	DOWN	3.99141	-1.9969
YDR509W		37.8863	51.2483	77.6977	120.431	84.9417	0.0485519	0.0778849	0	44.5673	94.3568	DOWN	2.11718	-1.08214
YGR254W	ENO1	6449.29	7374.63	5490.83	4618.73	3664.71	0.0485699	0.0778849	0	6911.96	4591.42	UP	1.50541	0.590153
YNL331C	AAD14	49.8705	60.1879	98.4979	104.308	102.041	0.0487032	0.0780288	0	55.0292	101.616	DOWN	1.84658	-0.884853
YKR002W	PAP1	118.903	70.3961	256.788	198.479	210.514	0.0487298	0.0780288	0	94.6496	221.927	DOWN	2.34472	-1.22942
YJL141C	YAK1	89.2312	86.9194	111.058	97.4108	103.039	0.048873	0.0782018	0	88.0753	103.836	DOWN	1.17894	-0.237496
YKR034W	DAL80	24.803	31.7877	49.8799	55.5887	51.6261	0.0490274	0.0783501	0	28.2953	52.3649	DOWN	1.85065	-0.888035
YNR051C	BRE5	42.9447	39.4548	85.2821	146.008	118.12	0.0490362	0.0783501	0	41.1997	116.47	DOWN	2.82696	-1.49925
YDR436W	PPZ2	75.7748	95.0677	134.842	124.057	148.526	0.0490948	0.0783873	0	85.4213	135.808	DOWN	1.58987	-0.668905
YKL144C	RPC25	59.5693	27.8752	171.055	170.039	187.855	0.0493818	0.0786611	0	43.7223	176.316	DOWN	4.03265	-2.01173
YLR162W		55.2995	58.0327	208.708	141.825	258.844	0.0493978	0.0786611	0	56.6661	203.126	DOWN	3.58461	-1.84181
YML006C	GIS4	71.2762	37.3914	138.313	168.721	131.01	0.0494046	0.0786611	0	54.3338	146.015	DOWN	2.68736	-1.42619
YMR161W	HLJ1	156.338	134.312	436.187	268.808	329.415	0.0494132	0.0786611	0	145.325	344.803	DOWN	2.37264	-1.24649
YBR288C	APM3	74.5057	45.9048	110.473	143.181	144.564	0.0494432	0.0786611	0	60.2053	132.739	DOWN	2.20478	-1.14063
YCR020C	PET18	52.9549	56.2992	78.646	99.0558	75.7289	0.0495149	0.0787188	0	54.627	84.4769	DOWN	1.54643	-0.628941
YKL061W		24.5746	15.6175	44.0771	32.8547	49.2509	0.0495864	0.0787761	0	20.096	42.0609	DOWN	2.09299	-1.06557
YLL006W	MMM1	65.3029	74.8302	50.7236	49.3362	38.6148	0.049672	0.0787769	0	70.0666	46.2249	UP	1.51578	0.600057
YJR022W	LSM8	51.827	36.8225	73.4155	104.888	75.5794	0.0497106	0.0787769	0	44.3247	84.6276	DOWN	1.90926	-0.933016
YIL071C	PCI8	57.2769	68.946	105.275	94.2595	98.602	0.0497278	0.0787769	0	63.1114	99.3788	DOWN	1.57466	-0.655037
YOL160W		36.9724	47.8225	74.0251	73.498	60.2817	0.0497428	0.0787769	0	42.3974	69.2683	DOWN	1.63378	-0.708217
YDL005C	MED2	36.3442	31.3039	47.8638	63.8957	48.4884	0.0497768	0.0787769	0	33.824	53.416	DOWN	1.57923	-0.659222
YOR227W		78.8954	75.4761	203.602	129.599	174.109	0.049819	0.0787769	0	77.1857	169.103	DOWN	2.19086	-1.1315
YER045C	ACA1	50.222	44.3961	57.1773	67.7731	59.8456	0.049835	0.0787769	0	47.309	61.5987	DOWN	1.30205	-0.380783
YPL097W	MSY1	74.2576	54.2093	183.372	187.089	183.725	0.0499092	0.0788381	0	64.2335	184.729	DOWN	2.8759	-1.52401
YDR370C		65.6777	34.6905	110.941	118.016	152.021	0.0500298	0.0789725	0	50.1841	126.993	DOWN	2.53054	-1.33944
YDL172C		59.4256	88.5049	135.718	220.882	154.339	0.050186	0.0789969	0	73.9652	170.313	DOWN	2.30261	-1.20327
YDR508C	GNP1	328.183	385.946	155.951	142.195	189.601	0.0502625	0.0789969	0	357.065	162.582	UP	2.19621	1.13501
YDL037C	BSC1	106.493	108.216	81.9918	73.7999	51.8342	0.0502696	0.0789969	0	107.355	69.2086	UP	1.55117	0.633359
YGR072W	UPF3	36.0957	47.9406	101.993	192.733	183.438	0.050366	0.0789969	0	42.0182	159.388	DOWN	3.79331	-1.92346
YDR098C	GRX3	146.951	84.8827	333.72	208.101	377.376	0.0503893	0.0789969	0	115.917	306.399	DOWN	2.64327	-1.40232
YDR284C	DPP1	137.731	79.1913	231.978	301.719	252.316	0.0503986	0.0789969	0	108.461	262.004	DOWN	2.41565	-1.27241
YLR279W		75.1542	114.083	177.367	249.756	166.807	0.0503996	0.0789969	0	94.6186	197.977	DOWN	2.09237	-1.06513
YIL111W	COX5B	35.1468	37.3258	53.2474	47.5738	42.7282	0.0504274	0.0789969	0	36.2363	47.8498	DOWN	1.32049	-0.401077
YLR280C		113.272	136.608	205.925	183.312	197.074	0.0504689	0.0789969	0	124.94	195.437	DOWN	1.56425	-0.645468
YKR033C		32.2964	46.2127	75.6629	73.6238	87.349	0.0505011	0.0789969	0	39.2545	78.8786	DOWN	2.00941	-1.00677
YKR095W	MLP1	40.5672	49.9641	73.9461	105.959	74.4436	0.0505049	0.0789969	0	45.2657	84.7829	DOWN	1.87301	-0.905357
YAL068C		66.5112	93.0901	177.891	134.434	126.977	0.0505517	0.0789969	0	79.8007	146.434	DOWN	1.835	-0.875778
YMR158W	MRPS8	65.7852	28.4461	180.044	152.619	145.216	0.0505562	0.0789969	0	47.1157	159.293	DOWN	3.38089	-1.7574
YBR141C		65.331	66.046	49.4038	52.4557	37.6024	0.0505757	0.0789969	0	65.6885	46.4873	UP	1.41304	0.498804
YHRCdelta11		16.4228	13.9061	22.9151	28.4556	35.3277	0.0505784	0.0789969	0	15.1644	28.8995	DOWN	1.90574	-0.93035
YDR539W		71.3352	77.841	113.997	94.4031	92.2878	0.0507213	0.0791385	0	74.5881	100.229	DOWN	1.34377	-0.426287
YJL050W	MTR4	95.1415	41.5646	151.538	202.279	273.63	0.0507403	0.0791385	0	68.353	209.149	DOWN	3.05983	-1.61345
YMR224C	MRE11	60.1136	61.2272	69.3179	78.8715	82.3569	0.0508712	0.0792747	0	60.6704	76.8488	DOWN	1.26666	-0.341029
YML036W		97.4064	54.0492	166.245	217.87	169.554	0.0509314	0.0792747	0	75.7278	184.556	DOWN	2.4371	-1.28517
YNLWTy1-2		291.314	214.799	515.33	872.555	600.568	0.0510217	0.0792747	0	253.057	662.818	DOWN	2.61925	-1.38915
YKL193C	SDS22	66.9781	43.4737	136.47	197.049	112.246	0.0510452	0.0792747	0	55.2259	148.588	DOWN	2.69056	-1.4279
YHR035W		31.1361	26.5	38.076	48.2341	55.1276	0.0510538	0.0792747	0	28.818	47.1459	DOWN	1.63599	-0.71016
YPR161C	SGV1	84.5724	99.996	169.918	162.798	166.764	0.0510659	0.0792747	0	92.2842	166.493	DOWN	1.80414	-0.851309
YML133C		92.1909	78.7712	67.8464	41.3528	45.9197	0.0510779	0.0792747	0	85.481	51.7063	UP	1.6532	0.725265
YHR146W	CRP1	34.7271	30.5071	144.802	295.536	211.859	0.051113	0.0792747	0	32.6171	217.399	DOWN	6.66518	-2.73664
YGR039W		39.8281	43.8815	55.3687	78.4933	71.6732	0.0512081	0.0793169	0	41.8548	68.5117	DOWN	1.63689	-0.710958
YLR085C	ARP6	95.8455	72.1426	156.551	145.717	120.225	0.051231	0.0793169	0	83.9941	140.831	DOWN	1.67668	-0.745606
YOR070C	GYP1	99.1747	93.232	122.711	116.723	144.217	0.0512497	0.0793169	0	96.2034	127.884	DOWN	1.32931	-0.410673
YDRCdelta9		16.4615	21.4427	26.9309	38.8886	31.5021	0.0512829	0.0793169	0	18.9521	32.4405	DOWN	1.71171	-0.77544
YLR289W	GUF1	42.4527	40.6258	50.981	47.3159	56.3964	0.0514512	0.0794874	0	41.5392	51.5644	DOWN	1.24134	-0.311901
YDL143W	CCT4	413.179	341.127	930.264	1182.05	692.148	0.051495	0.0794874	0	377.153	934.821	DOWN	2.47862	-1.30954
YFR001W	LOC1	82.8595	38.1955	137.11	282.365	259.295	0.0515349	0.0794874	0	60.5275	226.257	DOWN	3.73808	-1.9023
YNL193W		87.9345	74.314	145.448	151.212	148.66	0.0515825	0.0794874	0	81.1242	148.44	DOWN	1.82979	-0.871675
YPR041W	TIF5	207.205	53.7207	421.064	661.041	414.422	0.0516268	0.0794874	0	130.463	498.842	DOWN	3.82364	-1.93494
YMR215W	GAS3	163.006	157.92	358.01	240.422	331.963	0.0516748	0.0794874	0	160.463	310.132	DOWN	1.93273	-0.95064
YGR120C	COG2	62.843	67.1227	50.6853	50.6112	34.8583	0.0516823	0.0794874	0	64.9828	45.3849	UP	1.43182	0.517846
YOR236W	DFR1	203.578	242.503	70.4859	79.5696	98.964	0.0518191	0.0794874	0	223.041	83.0065	UP	2.68702	1.42601
YDR238C	SEC26	146.163	80.9122	317.586	261.517	321.764	0.0518433	0.0794874	0	113.538	300.289	DOWN	2.64484	-1.40318
YPL227C	ALG5	62.1519	28.5187	117.351	127.551	155.923	0.0518467	0.0794874	0	45.3353	133.608	DOWN	2.94711	-1.5593
YIR011C	STS1	109.231	60.6611	320.471	338.604	334.259	0.0518817	0.0794874	0	84.946	331.111	DOWN	3.8979	-1.9627
YOR104W	PIN2	63.3001	73.0295	110.18	126.02	88.4966	0.0519285	0.0794874	0	68.1648	108.232	DOWN	1.5878	-0.667031
YCR016W		45.4751	45.4325	59.9839	74.6372	81.273	0.0519322	0.0794874	0	45.4538	71.9647	DOWN	1.58325	-0.662889
YGL109W		45.803	66.8689	102.476	172.134	122.206	0.0519434	0.0794874	0	56.3359	132.272	DOWN	2.34791	-1.23138
YNL267W	PIK1	39.7234	47.2272	74.9052	69.8599	71.5837	0.0519566	0.0794874	0	43.4753	72.1163	DOWN	1.65879	-0.730129
YHR207C	SET5	54.018	35.3045	69.4153	111.976	110.063	0.0519654	0.0794874	0	44.6613	97.1514	DOWN	2.1753	-1.12121
YLR051C		49.4739	31.1622	73.3724	109.852	77.1738	0.0521406	0.0797005	0	40.318	86.7994	DOWN	2.15287	-1.10626
YHR001W	OSH7	138.169	70.1207	240.929	361.66	226.52	0.0522519	0.0797652	0	104.145	276.37	DOWN	2.6537	-1.40801
YDR084C		150.654	157.924	280.781	363.404	247.239	0.0522875	0.0797652	0	154.289	297.141	DOWN	1.92588	-0.945514
YER054C	GIP2	24.2612	20.1133	31.9474	28.7254	37.9685	0.0523021	0.0797652	0	22.1872	32.8804	DOWN	1.48195	-0.567498
YOR322C		86.5164	102.359	142.526	120.386	135.387	0.0523684	0.0797652	0	94.4377	132.766	DOWN	1.40586	-0.491455
YKR047W		50.8975	83.8352	122.896	168.509	151.177	0.0523717	0.0797652	0	67.3663	147.527	DOWN	2.18993	-1.13088
YLR198C		47.0325	59.4584	166.273	183.14	292.358	0.0524122	0.0797652	0	53.2454	213.924	DOWN	4.01769	-2.00637
YFR014C	CMK1	58.37	44.8466	84.7973	95.1593	78.6427	0.0524341	0.0797652	0	51.6083	86.1998	DOWN	1.67027	-0.740081
YDL089W		87.7828	57.9358	163.653	145.008	173.736	0.0525048	0.0798181	0	72.8593	160.799	DOWN	2.20698	-1.14207
YCR095C		28.8195	30.805	39.1866	51.7665	54.3884	0.0526298	0.0798487	0	29.8122	48.4472	DOWN	1.62508	-0.700507
YNR034W-A		45.8881	55.4696	79.4669	86.3672	79.088	0.0526352	0.0798487	0	50.6788	81.6407	DOWN	1.61094	-0.687905
YGR028W	MSP1	98.1147	54.7355	162.646	216.934	162.27	0.0526828	0.0798487	0	76.4251	180.617	DOWN	2.36332	-1.24081
YPL139C	UME1	62.31	59.1732	46.718	37.8536	51.9104	0.0526889	0.0798487	0	60.7416	45.494	UP	1.33516	0.417009
YMR138W	CIN4	57.256	88.5885	145.539	123.552	172.317	0.0527319	0.0798487	0	72.9222	147.136	DOWN	2.01771	-1.01272
YNL157W		222.574	150.302	609.029	603.196	596.096	0.0528036	0.0798487	0	186.438	602.774	DOWN	3.23311	-1.69292
YER179W	DMC1	38.942	25.4433	72.252	56.035	69.5283	0.0528071	0.0798487	0	32.1927	65.9384	DOWN	2.04824	-1.03439
YLR243W		82.0092	42.6344	177.315	312.396	182.373	0.0528124	0.0798487	0	62.3218	224.028	DOWN	3.5947	-1.84587
YNL003C	PET8	78.4066	68.4037	162.381	108.172	129.195	0.0529042	0.0799332	0	73.4051	133.249	DOWN	1.81526	-0.860175
YER067W		53.5792	42.684	84.0882	72.7562	64.7419	0.0531069	0.0801732	0	48.1316	73.8621	DOWN	1.53459	-0.61785
YIL118W	RHO3	64.6777	30.6862	102.715	159.46	120.711	0.0531352	0.0801732	0	47.682	127.629	DOWN	2.67667	-1.42044
YDR375C	BCS1	132.209	119.687	98.6735	84.9097	95.9675	0.0531806	0.0801873	0	125.948	93.1836	UP	1.35161	0.434681
YNL242W	ATG2	59.1335	67.5096	44.5919	40.9517	35.6246	0.0532738	0.0802734	0	63.3216	40.3894	UP	1.56778	0.64872
YMR281W	GPI12	124.169	111.687	96.0559	71.862	93.1715	0.0533229	0.0802928	0	117.928	87.0298	UP	1.35503	0.438325
YKR100C		65.9766	43.4843	113.644	89.4483	121.377	0.0533712	0.0803111	0	54.7305	108.156	DOWN	1.97617	-0.982704
YDR267C		67.8643	74.9263	100.417	81.6264	100.491	0.0534353	0.080349	0	71.3953	94.1781	DOWN	1.31911	-0.399563
YFRWdelta10		14.5891	21.2476	28.1777	33.654	38.8182	0.0534686	0.080349	0	17.9184	33.55	DOWN	1.87238	-0.904874
YNL099C	OCA1	142.467	150.686	620.494	964.021	521.224	0.0535717	0.0803642	0	146.577	701.913	DOWN	4.78871	-2.25964
YBR189W	RPS9B	982.315	896.089	534.927	668.98	795.138	0.0535774	0.0803642	0	939.202	666.348	UP	1.40948	0.495159
YLL008W	DRS1	53.2118	41.8956	73.3906	83.8625	70.1183	0.053614	0.0803642	0	47.5537	75.7905	DOWN	1.59379	-0.672459
YNL079C	TPM1	279.229	63.3462	1132.49	1012.62	1043.55	0.0536651	0.0803642	0	171.288	1062.89	DOWN	6.20528	-2.6335
YMR029C	FAR8	46.8095	31.2702	75.772	92.8334	61.4783	0.0536668	0.0803642	0	39.0399	76.6946	DOWN	1.96452	-0.974177
YNL188W	KAR1	28.2984	27.0666	45.6822	72.9881	62.2058	0.0536957	0.0803642	0	27.6825	60.292	DOWN	2.17798	-1.12299
YDR522C	SPS2	33.7903	50.6343	96.1227	107.968	104.166	0.0538317	0.0805097	0	42.2123	102.752	DOWN	2.43418	-1.28343
YPR165W	RHO1	282.627	121.218	542.177	721.602	544.598	0.053874	0.0805097	0	201.923	602.792	DOWN	2.98527	-1.57786
YER006W	NUG1	144.715	105.405	193.194	229.609	242.564	0.0539016	0.0805097	0	125.06	221.789	DOWN	1.77346	-0.826567
YPL202C	AFT2	48.4552	41.0498	54.3611	65.2312	66.9008	0.0542348	0.0808895	0	44.7525	62.1644	DOWN	1.38907	-0.47412
YLR308W	CDA2	25.8815	35.9905	52.0881	63.2311	48.846	0.0542552	0.0808895	0	30.936	54.7217	DOWN	1.76887	-0.822827
YMR190C	SGS1	60.8971	53.8849	45.5891	31.9427	43.2983	0.05428	0.0808895	0	57.391	40.2767	UP	1.42492	0.510879
YGL244W	RTF1	31.7096	16.6403	58.3715	89.2099	52.0252	0.0543015	0.0808895	0	24.1749	66.5355	DOWN	2.75225	-1.46061
YLR300W	EXG1	534.299	508.994	704.422	635.849	590.043	0.0543468	0.0809028	0	521.647	643.438	DOWN	1.23348	-0.302729
YBR271W		78.6486	65.3396	93.2384	112.607	104.361	0.0544366	0.0809316	0	71.9941	103.402	DOWN	1.43626	-0.522315
YNL308C	KRI1	78.9408	112.828	156.714	262.038	199.145	0.0544389	0.0809316	0	95.8844	205.966	DOWN	2.14806	-1.10304
YPL026C	SKS1	57.8384	36.3192	92.4534	116.858	81.9491	0.0545008	0.0809694	0	47.0788	97.0868	DOWN	2.06222	-1.0442
YDR468C	TLG1	68.1127	34.6901	190.357	183.288	201.349	0.0546296	0.0810585	0	51.4014	191.665	DOWN	3.72878	-1.8987
YPL037C	EGD1	1434.67	1024.04	2804.25	1772.13	2529.88	0.0546337	0.0810585	0	1229.36	2368.75	DOWN	1.92683	-0.946226
YCRWdelta11		42.4764	48.6273	26.4026	31.85	26.5529	0.0546941	0.081094	0	45.5519	28.2685	UP	1.6114	0.688314
YLR148W	PEP3	34.6549	45.3797	74.5201	75.5564	53.2132	0.0547429	0.0811121	0	40.0173	67.7632	DOWN	1.69335	-0.759879
YNL266W		28.4109	45.5275	66.2729	92.0967	71.6792	0.0548843	0.0812675	0	36.9692	76.6829	DOWN	2.07424	-1.05258
YLR141W	RRN5	70.8222	81.5434	109.771	103.369	97.0633	0.0551937	0.0816173	0	76.1828	103.401	DOWN	1.35728	-0.440714
YJL199C	MBB1	68.9644	89.8659	150.701	108.238	129.76	0.0551944	0.0816173	0	79.4151	129.566	DOWN	1.63151	-0.706205
YPL161C	BEM4	54.3389	45.1871	65.3781	86.4409	69.7214	0.0552307	0.0816173	0	49.763	73.8468	DOWN	1.48397	-0.569462
YIL116W	HIS5	327.989	151.132	560.508	842.18	554.397	0.0554344	0.0818639	0	239.56	652.362	DOWN	2.72316	-1.44528
YAL037W		46.9323	42.4871	74.6697	64.5568	55.3531	0.055491	0.0818797	0	44.7097	64.8599	DOWN	1.45069	-0.536738
YKL151C		112.171	125.947	75.6548	66.1891	68.8767	0.0555188	0.0818797	0	119.059	70.2402	UP	1.69503	0.761308
YNL163C	RIA1	52.1248	39.9426	81.9295	88.2309	77.2476	0.0556542	0.0820078	0	46.0337	82.4693	DOWN	1.7915	-0.841167
YGL252C	RTG2	109.458	71.4412	193.448	223.572	216.573	0.0556794	0.0820078	0	90.4496	211.198	DOWN	2.33498	-1.22341
YLR411W	CTR3	50.7605	51.9255	91.3318	94.6101	68.279	0.0557222	0.0820165	0	51.343	84.7403	DOWN	1.65047	-0.722881
YOR267C	HRK1	233.617	257.674	329.869	322.613	275.281	0.0558401	0.0821357	0	245.645	309.254	DOWN	1.25895	-0.332216
YDR014W	RAD61	30.268	39.6509	47.734	68.1554	58.1465	0.0559674	0.0821375	0	34.9595	58.012	DOWN	1.65941	-0.730668
YNL170W		34.9614	55.6758	126.6	86.5722	165.229	0.0559764	0.0821375	0	45.3186	126.134	DOWN	2.78327	-1.47678
YGLWsigma2		167.36	144.855	37.723	40.1614	43.9843	0.0560295	0.0821375	0	156.107	40.6229	UP	3.84284	1.94217
YCL031C	RRP7	72.9781	58.9535	137.514	172.428	103.938	0.0560443	0.0821375	0	65.9658	137.96	DOWN	2.09139	-1.06446
YPL266W	DIM1	210.358	190.034	251.121	265.227	324.603	0.0560655	0.0821375	0	200.196	280.317	DOWN	1.40021	-0.485646
CEN15	CEN15	16.4548	12.7938	23.7003	29.5352	20.313	0.0560712	0.0821375	0	14.6243	24.5162	DOWN	1.6764	-0.745366
YGL153W	PEX14	87.3443	83.4054	135.558	188.314	137.747	0.056134	0.0821375	0	85.3749	153.873	DOWN	1.80232	-0.849857
YOL103W	ITR2	213.456	101.67	774.889	757.256	770.671	0.0561495	0.0821375	0	157.563	767.605	DOWN	4.87174	-2.28444
YDR181C	SAS4	40.0398	20.2727	68.92	93.3287	64.4713	0.056174	0.0821375	0	30.1562	75.5733	DOWN	2.50606	-1.32542
YMR054W	STV1	145.9	105.447	236.883	243.671	198.341	0.0562525	0.0821905	0	125.674	226.298	DOWN	1.80068	-0.848545
YDR427W	RPN9	118.714	48.1813	387.874	366.591	401.351	0.0562842	0.0821905	0	83.4476	385.272	DOWN	4.61693	-2.20693
YLR295C	ATP14	131.607	130.38	285.747	259.837	410.719	0.0563584	0.0822448	0	130.993	318.768	DOWN	2.43346	-1.28301
YNL217W		92.5808	48.0401	167.358	210.098	155.107	0.0564222	0.0822624	0	70.3105	177.521	DOWN	2.52482	-1.33618
YJL202C		33.8608	39.7874	57.0328	44.4549	52.1669	0.0564445	0.0822624	0	36.8241	51.2182	DOWN	1.39089	-0.476006
YMR099C		209.803	107.31	358.923	469.899	440.357	0.0565427	0.0822796	0	158.556	423.06	DOWN	2.6682	-1.41586
YDR168W	CDC37	136.5	38.5368	393.134	290.341	359.076	0.0565555	0.0822796	0	87.5184	347.517	DOWN	3.97079	-1.98943
YJR088C		170.108	144.517	102.447	99.2476	75.3917	0.0565673	0.0822796	0	157.312	92.3621	UP	1.70321	0.76826
YML037C		31.2634	32.225	41.7294	53.2259	43.0879	0.0566601	0.0822967	0	31.7442	46.0144	DOWN	1.44954	-0.535592
YBR237W	PRP5	35.6689	31.1947	41.8755	41.1332	47.9244	0.0566985	0.0822967	0	33.4318	43.6444	DOWN	1.30547	-0.384574
YHR166C	CDC23	48.5801	54.0394	78.2834	77.2131	76.272	0.0567203	0.0822967	0	51.3098	77.2562	DOWN	1.50568	-0.590417
YLR006C	SSK1	79.9239	92.5219	158.819	118.811	120.048	0.0568062	0.0822967	0	86.2229	132.559	DOWN	1.5374	-0.620495
YGR207C		113.432	41.1186	186.005	324.137	229.151	0.0568215	0.0822967	0	77.2753	246.431	DOWN	3.189	-1.6731
YBL088C	TEL1	55.5944	59.5501	95.939	77.2177	110.629	0.0568372	0.0822967	0	57.5722	94.5952	DOWN	1.64307	-0.716394
YJR159W	SOR1	103.84	100.574	210.856	170.494	147.129	0.0568717	0.0822967	0	102.207	176.16	DOWN	1.72356	-0.78539
YLR408C		40.456	32.6519	61.327	60.8626	45.7944	0.0568753	0.0822967	0	36.554	55.9947	DOWN	1.53184	-0.615262
YBL086C		43.2805	37.4055	61.778	64.0359	60.2805	0.0569321	0.0823181	0	40.343	62.0315	DOWN	1.5376	-0.620682
YOR298W		23.8176	23.3632	30.2805	35.0548	40.4332	0.0569642	0.0823181	0	23.5904	35.2562	DOWN	1.49451	-0.579676
YDL060W	TSR1	194.43	145.501	303.445	315.376	261.428	0.0570229	0.0823494	0	169.966	293.416	DOWN	1.72633	-0.787707
YPL078C	ATP4	139.746	66.4222	470.074	487.978	482.044	0.0571058	0.0823603	0	103.084	480.032	DOWN	4.6567	-2.21931
YFR055W		55.513	56.3448	61.5626	67.0359	61.0426	0.0571465	0.0823603	0	55.9289	63.2137	DOWN	1.13025	-0.176643
YBL072C	RPS8A	4128.86	4147.58	4543.29	5138.53	5167.49	0.0571741	0.0823603	0	4138.22	4949.77	DOWN	1.19611	-0.258351
YMR209C		66.5816	48.3789	93.0513	116.341	87.2706	0.0571787	0.0823603	0	57.4802	98.8876	DOWN	1.72038	-0.782724
YLR069C	MEF1	136.331	62.5669	360.211	387.534	337.661	0.0573635	0.0825261	0	99.4489	361.802	DOWN	3.63807	-1.86317
YDR045C	RPC11	103.067	46.9958	281.12	294.329	312.785	0.057368	0.0825261	0	75.0314	296.078	DOWN	3.94605	-1.98041
YPR150W		38.5301	60.1365	97.3361	115.598	85.5241	0.0574809	0.082566	0	49.3333	99.4861	DOWN	2.01661	-1.01193
YGL086W	MAD1	32.5028	26.722	48.9304	81.191	61.6137	0.057506	0.082566	0	29.6124	63.9117	DOWN	2.15827	-1.10988
YPLWdelta6		79.7178	70.8724	104.422	133.225	157.426	0.0575358	0.082566	0	75.2951	131.691	DOWN	1.749	-0.806529
YLR046C		40.7774	43.1833	60.2644	48.1449	56.0621	0.0575444	0.082566	0	41.9804	54.8238	DOWN	1.30594	-0.385088
YGR225W	AMA1	19.9953	26.4983	43.9684	40.4147	45.7047	0.057822	0.0829107	0	23.2468	43.3626	DOWN	1.86531	-0.899419
YER068W	MOT2	84.1144	78.1755	56.1487	44.2327	68.634	0.0580259	0.0831495	0	81.1449	56.3385	UP	1.44031	0.526381
YDR386W	MUS81	24.7115	26.148	29.5067	33.6891	37.1973	0.0581999	0.0833452	0	25.4297	33.4644	DOWN	1.31595	-0.396108
YBL011W	SCT1	96.3165	103.127	80.0312	90.0367	82.7985	0.0583557	0.0835145	0	99.7218	84.2888	UP	1.1831	0.242567
YER078C		88.8755	78.4604	40.0996	44.7239	39.897	0.0584083	0.0835359	0	83.668	41.5735	UP	2.01253	1.00901
YPR097W		63.8679	49.2222	184.776	103.557	189.164	0.0585143	0.0835406	0	56.5451	159.166	DOWN	2.81485	-1.49306
YOL116W	MSN1	51.5655	34.7758	97.4844	80.9222	84.6693	0.0585425	0.0835406	0	43.1706	87.692	DOWN	2.03129	-1.02239
YDR188W	CCT6	369.044	244.442	731.405	680.513	623.939	0.0585722	0.0835406	0	306.743	678.619	DOWN	2.21234	-1.14557
YKL208W	CBT1	105.775	107.832	166.4	151.458	129.183	0.0585816	0.0835406	0	106.803	149.014	DOWN	1.39521	-0.480486
YDL181W	INH1	74.8906	63.2005	172.447	104.381	147.39	0.0585995	0.0835406	0	69.0456	141.406	DOWN	2.04801	-1.03422
YHL014C	YLF2	40.9359	29.9917	48.5299	65.697	67.364	0.0586749	0.0835859	0	35.4638	60.5303	DOWN	1.70682	-0.77131
YPR142C		34.4538	57.7925	83.2467	119.141	93.4569	0.0587108	0.0835859	0	46.1231	98.6149	DOWN	2.13808	-1.09631
YER001W	MNN1	118.066	54.4316	306.014	256.982	293.551	0.0587441	0.0835859	0	86.2488	285.516	DOWN	3.31037	-1.72699
YGR145W		68.9235	44.4972	86.4131	137.894	121.136	0.0587851	0.0835906	0	56.7104	115.148	DOWN	2.03045	-1.0218
YOR143C	THI80	41.1038	32.1203	57.2144	65.8895	61.0106	0.0588527	0.0836334	0	36.612	61.3715	DOWN	1.67627	-0.74525
YGRWdelta24		27.0042	30.2892	34.0429	36.6831	42.8319	0.058895	0.08364	0	28.6467	37.8526	DOWN	1.32136	-0.402025
YJL115W	ASF1	75.1956	61.2659	136.505	259.551	216.179	0.0590581	0.0838181	0	68.2308	204.078	DOWN	2.991	-1.58063
YDR413C		43.332	51.7446	60.0525	84.2308	71.7055	0.0591145	0.0838446	0	47.5383	71.9963	DOWN	1.51449	-0.598832
YDL101C	DUN1	72.6704	44.761	146.008	110.18	108.347	0.0591783	0.0838814	0	58.7157	121.512	DOWN	2.06949	-1.04928
YJR063W	RPA12	202.08	230.704	132.566	139.846	163.946	0.0593548	0.084078	0	216.392	145.453	UP	1.48771	0.573097
YKL083W		47.3316	67.1766	196.761	360.011	208.419	0.0594995	0.084204	0	57.2541	255.064	DOWN	4.45494	-2.15541
YOR353C	SOG2	45.7658	24.3543	81.7292	77.9939	101.647	0.0595195	0.084204	0	35.06	87.1234	DOWN	2.48498	-1.31323
YPL213W	LEA1	51.6029	35.1308	80.4643	92.7533	70.0921	0.0596059	0.084253	0	43.3668	81.1032	DOWN	1.87017	-0.903167
YMR087W		60.0176	60.5816	97.5541	109.004	78.5088	0.0596446	0.084253	0	60.2996	95.0223	DOWN	1.57584	-0.656118
YOR277C		65.2573	54.1611	107.23	121.143	174.465	0.0597036	0.084253	0	59.7092	134.279	DOWN	2.24889	-1.16921
YER148W	SPT15	194.937	93.2972	441.598	513.127	490.203	0.0597268	0.084253	0	144.117	481.643	DOWN	3.34202	-1.74072
YERCdelta10		25.2411	24.9392	31.6843	42.094	36.607	0.0597437	0.084253	0	25.0902	36.7951	DOWN	1.46652	-0.552393
YDR248C		53.5335	29.5671	90.7017	116.477	96.465	0.0597922	0.084268	0	41.5503	101.215	DOWN	2.43595	-1.28449
YGL181W	GTS1	66.9111	69.707	129.927	92.6438	106.957	0.0598692	0.0843231	0	68.309	109.843	DOWN	1.60802	-0.685289
YMR186W	HSC82	1817.02	1424.06	3073.52	2800.49	2867.47	0.0600522	0.0845272	0	1620.54	2913.83	DOWN	1.79806	-0.84644
YLR095C	IOC2	121.325	189.953	365.565	275.735	293.625	0.0603212	0.0847998	0	155.639	311.642	DOWN	2.00234	-1.00168
YILCdelta3		0.52465	6.5044	58.2849	28.3303	29.3106	0.060349	0.0847998	0	3.51453	38.6419	DOWN	10.9949	-3.45877
YGL159W		66.9635	35.5281	87.0307	151.989	140.866	0.0603713	0.0847998	0	51.2458	126.629	DOWN	2.471	-1.3051
YGL116W	CDC20	68.7579	61.3835	129.514	151.216	95.0603	0.0603985	0.0847998	0	65.0707	125.263	DOWN	1.92504	-0.944885
YDL228C		49.7873	65.2267	154.298	121.788	223.495	0.0604523	0.0848169	0	57.507	166.527	DOWN	2.89577	-1.53395
YLR019W	PSR2	82.2197	91.458	53.0251	49.5072	48.4788	0.060496	0.0848169	0	86.8389	50.337	UP	1.72515	0.78672
YNL329C	PEX6	79.8338	66.1908	117.179	104.735	106.437	0.0605252	0.0848169	0	73.0123	109.45	DOWN	1.49907	-0.584065
YJL207C		55.7677	38.3209	83.7916	71.3384	103.396	0.0606153	0.0848897	0	47.0443	86.1753	DOWN	1.83179	-0.873255
YJR010C-A	SPC1	68.2304	49.4367	117.113	95.242	89.1189	0.0606698	0.0849125	0	58.8336	100.491	DOWN	1.70806	-0.77236
YLR153C	ACS2	1610.35	1081.3	2689.71	2966.27	2395.14	0.0607212	0.084931	0	1345.83	2683.71	DOWN	1.9941	-0.995736
YDL082W	RPL13A	2990.02	3402.12	1594.26	1850.89	1752.15	0.0608275	0.0850194	0	3196.07	1732.43	UP	1.84484	0.883499
YML087C		31.6412	28.7931	35.1808	36.8062	42.8065	0.0608647	0.0850194	0	30.2172	38.2645	DOWN	1.26632	-0.340639
YFR003C	YPI1	98.2253	91.7651	116.491	146.005	120.158	0.0609913	0.0850194	0	94.9952	127.551	DOWN	1.34271	-0.425151
YCR014C	POL4	14.4875	22.8701	61.8259	63.7654	113.114	0.0610345	0.0850194	0	18.6788	79.5684	DOWN	4.25983	-2.09079
YMR137C	PSO2	29.7484	31.2259	59.4315	40.89	56.514	0.0610406	0.0850194	0	30.4871	52.2785	DOWN	1.71477	-0.778016
YBL060W		33.4411	26.9103	50.2551	40.9566	62.116	0.0610435	0.0850194	0	30.1757	51.1092	DOWN	1.69372	-0.760197
YLR064W		239.09	156.521	564.176	347.102	381.874	0.0610522	0.0850194	0	197.805	431.051	DOWN	2.17916	-1.12377
YKL219W	COS9	66.5135	55.4389	77.3956	92.887	87.0982	0.0614096	0.0852032	0	60.9762	85.7936	DOWN	1.407	-0.492624
YOR304W	ISW2	46.7618	29.8089	114.28	114.517	119.065	0.0614386	0.0852032	0	38.2854	115.954	DOWN	3.02868	-1.59869
YJL164C	TPK1	91.4606	93.9296	76.5812	50.9432	47.9395	0.0614519	0.0852032	0	92.6951	58.488	UP	1.58486	0.664353
YDL165W	CDC36	144.543	113.069	168.042	239.442	206.954	0.0614731	0.0852032	0	128.806	204.813	DOWN	1.59009	-0.669105
YJR091C	JSN1	164.21	156.713	227.094	219.543	182.582	0.0615058	0.0852032	0	160.462	209.74	DOWN	1.3071	-0.386373
YGR187C	HGH1	131.06	61.1413	321.273	572.459	299.415	0.0615488	0.0852032	0	96.1007	397.716	DOWN	4.13853	-2.04912
YLR221C		67.1831	29.1343	97.1372	177.962	135.713	0.0615597	0.0852032	0	48.1587	136.937	DOWN	2.84346	-1.50765
YBR080C	SEC18	184.501	152.762	85.385	59.829	73.6082	0.0615825	0.0852032	0	168.632	72.9407	UP	2.3119	1.20908
YPL260W		75.8866	44.5113	176.909	185.406	192.319	0.0616074	0.0852032	0	60.1989	184.878	DOWN	3.07112	-1.61876
YHR085W		61.9881	48.798	79.5429	92.5683	91.8164	0.0616115	0.0852032	0	55.3931	87.9759	DOWN	1.58821	-0.667403
YNL250W	RAD50	31.9599	28.8748	41.152	34.6922	44.2848	0.0616349	0.0852032	0	30.4173	40.043	DOWN	1.31645	-0.396656
YCR066W	RAD18	28.7418	29.6564	41.2959	38.8108	33.3675	0.0616442	0.0852032	0	29.1991	37.8247	DOWN	1.29541	-0.373406
YDR056C		86.1912	44.9712	170.52	128.629	179.679	0.061692	0.0852163	0	65.5812	159.609	DOWN	2.43377	-1.28319
YLR135W	SLX4	38.5991	44.9867	76.808	74.5891	52.7783	0.0617434	0.0852343	0	41.7929	68.0585	DOWN	1.62847	-0.703517
YOL073C		83.0271	105.695	256.138	148.991	198.647	0.0622537	0.0858355	0	94.3611	201.259	DOWN	2.13286	-1.09279
YNL182C	IPI3	73.9215	31.6636	160.017	193.878	181.664	0.0623438	0.0858355	0	52.7925	178.52	DOWN	3.38153	-1.75768
YJLWsigma1		11.1652	12.3171	16.4266	22.0467	25.4727	0.0623729	0.0858355	0	11.7412	21.3153	DOWN	1.81544	-0.860318
YGR288W	MAL13	65.2896	56.0703	84.4968	86.906	71.5187	0.0623793	0.0858355	0	60.6799	80.9738	DOWN	1.33444	-0.416236
YPR146C		143.573	148.127	110.657	73.4164	112.603	0.0623868	0.0858355	0	145.85	98.8921	UP	1.47484	0.560558
YBLWtau1		99.5647	76.134	130.533	159.893	127.038	0.0624443	0.0858355	0	87.8494	139.155	DOWN	1.58401	-0.663586
YOR351C	MEK1	21.6259	26.2785	36.7303	33.4648	37.9665	0.0624579	0.0858355	0	23.9522	36.0539	DOWN	1.50524	-0.589996
tN(GUU)C		37.7847	44.3321	60.3746	63.953	59.0698	0.0625102	0.0858355	0	41.0584	61.1325	DOWN	1.48891	-0.574261
YLR016C		61.0219	53.3891	79.2949	70.5826	76.4368	0.0625265	0.0858355	0	57.2055	75.4381	DOWN	1.31872	-0.399139
YPL110C		91.0721	88.129	152.072	111.545	140.345	0.0625726	0.0858458	0	89.6005	134.654	DOWN	1.50283	-0.587678
YNL320W		166.551	140.438	94.4155	76.9284	72.0423	0.0626501	0.0858979	0	153.494	81.1287	UP	1.89199	0.919902
YLR348C	DIC1	228.667	245.156	485.012	385.388	332.395	0.0626879	0.0858979	0	236.911	400.932	DOWN	1.69233	-0.759008
YPL153C	RAD53	45.3634	32.864	62.9442	67.7134	76.9589	0.0627943	0.0859385	0	39.1137	69.2055	DOWN	1.76934	-0.823213
tE(UUC)E1		371.924	284.29	177.148	88.461	90.3215	0.0627948	0.0859385	0	328.107	118.644	UP	2.76549	1.46753
YOR039W	CKB2	163.879	59.6497	297.388	444.877	276.949	0.0628352	0.0859408	0	111.764	339.738	DOWN	3.03977	-1.60396
YMR107W		17.5089	18.5982	24.687	30.3904	23.0298	0.0628953	0.0859455	0	18.0536	26.0357	DOWN	1.44214	-0.52821
YOL026C		297.973	307.823	446.532	352.203	414.958	0.062927	0.0859455	0	302.898	404.564	DOWN	1.33565	-0.417537
YLL016W	SDC25	21.5201	27.206	51.7254	40.5839	33.7724	0.0629662	0.0859455	0	24.3631	42.0272	DOWN	1.72504	-0.78663
YER029C	SMB1	71.3079	46.4268	115.186	138.303	123.359	0.0630235	0.0859455	0	58.8674	125.616	DOWN	2.13388	-1.09348
YOR336W	KRE5	233.52	270.496	326.305	363.808	322.368	0.0630475	0.0859455	0	252.008	337.494	DOWN	1.33922	-0.421391
YOL045W	PSK2	86.9494	66.668	140.787	98.7154	138.104	0.0631023	0.0859455	0	76.8087	125.869	DOWN	1.63873	-0.712579
YNL318C	HXT14	26.7794	35.2976	48.488	54.7332	56.4776	0.0631094	0.0859455	0	31.0385	53.2329	DOWN	1.71506	-0.77826
YML072C		344.393	188.329	658.773	696.749	460.139	0.0631752	0.0859826	0	266.361	605.22	DOWN	2.27218	-1.18408
YLR260W	LCB5	73.8959	62.7096	98.4998	97.0294	85.2043	0.0633755	0.0861732	0	68.3028	93.5778	DOWN	1.37004	-0.454223
YCL059C	KRR1	104.339	55.576	175.082	358.57	245.734	0.0633929	0.0861732	0	79.9575	259.795	DOWN	3.24917	-1.70007
YDR412W		45.8142	29.6106	81.0637	94.975	149.209	0.0634738	0.0862305	0	37.7124	108.416	DOWN	2.87481	-1.52347
YGR253C	PUP2	317.153	162.979	640.082	1046.14	556.02	0.0636494	0.0863932	0	240.066	747.414	DOWN	3.11337	-1.63848
YPR166C	MRP2	174.242	54.5895	341.197	373.556	475.152	0.0637174	0.0863932	0	114.416	396.635	DOWN	3.46661	-1.79353
YNL050C		40.7667	29.5179	61.3117	67.357	49.7445	0.0637744	0.0863932	0	35.1423	59.4711	DOWN	1.69229	-0.758979
YDL057W		73.1751	65.8435	97.0406	92.4776	94.425	0.0638059	0.0863932	0	69.5093	94.6477	DOWN	1.36166	-0.445362
YNR025C		139.594	95.1258	222.609	183.313	242.608	0.0638078	0.0863932	0	117.36	216.177	DOWN	1.842	-0.881271
YBR204C		69.8269	42.4714	162.054	156.942	146.952	0.0638268	0.0863932	0	56.1491	155.316	DOWN	2.76613	-1.46787
YKL071W		40.8771	40.0867	49.6064	48.3918	43.5151	0.0638975	0.0864363	0	40.4819	47.1711	DOWN	1.16524	-0.220626
YDR448W	ADA2	58.0819	31.9315	99.9839	126.469	79.3906	0.064041	0.0865412	0	45.0067	101.948	DOWN	2.26517	-1.17962
YLL040C	VPS13	150.747	176.778	88.8585	71.0716	78.5117	0.0640615	0.0865412	0	163.762	79.4806	UP	2.06041	1.04293
YMR003W		72.8192	34.9685	189.822	170.725	164.372	0.0640919	0.0865412	0	53.8939	174.973	DOWN	3.24662	-1.69894
YDR529C	QCR7	694.486	72.7453	2427.77	2369.57	1988.73	0.0641508	0.0865681	0	383.616	2262.02	DOWN	5.89659	-2.55988
YBR194W		65.0654	37.7172	94.017	109.783	131.421	0.064248	0.0866088	0	51.3913	111.74	DOWN	2.1743	-1.12055
YBR270C		37.4809	45.5589	63.8305	52.9268	60.9798	0.0643211	0.0866088	0	41.5199	59.2457	DOWN	1.42692	-0.512907
YNL136W		36.7514	41.6535	73.0892	137.65	117.02	0.0643394	0.0866088	0	39.2024	109.253	DOWN	2.78689	-1.47866
YDL068W		38.8652	41.5949	44.3584	53.9574	52.9721	0.0643708	0.0866088	0	40.2301	50.4293	DOWN	1.25352	-0.325989
YFL062W	COS4	293.024	190.94	725.056	731.658	739.799	0.0643905	0.0866088	0	241.982	732.171	DOWN	3.02573	-1.59728
YKL160W		386.215	267.853	457.872	717.139	643.197	0.0644969	0.0866088	0	327.034	606.069	DOWN	1.85323	-0.890042
YGL243W	TAD1	42.6006	24.9713	69.0339	87.2719	71.7437	0.0645219	0.0866088	0	33.7859	76.0165	DOWN	2.24994	-1.16989
YPR144C	NOC4	117.978	127.38	103.808	94.5227	108.982	0.0645537	0.0866088	0	122.679	102.438	UP	1.1976	0.260143
YLR032W	RAD5	59.3248	46.9816	88.5837	70.7042	80.6167	0.0646001	0.0866088	0	53.1532	79.9682	DOWN	1.50449	-0.58927
YIR030C	DCG1	56.0021	40.9842	100.892	65.3354	102.47	0.0646006	0.0866088	0	48.4931	89.5658	DOWN	1.84698	-0.885167
YLR065C		215.691	110.54	1059.29	457.728	775.345	0.0646095	0.0866088	0	163.115	764.121	DOWN	4.68454	-2.22791
YBR297W	MAL33	98.2088	120.602	63.2426	76.0684	43.3804	0.0646635	0.0866288	0	109.405	60.8971	UP	1.79656	0.845238
YDR252W	BTT1	59.0982	67.2185	46.4662	52.4685	37.399	0.0648293	0.0867987	0	63.1583	45.4446	UP	1.38979	0.474866
YCR013C		29.1767	43.0265	175.182	253.881	397.156	0.0649056	0.0868485	0	36.1016	275.406	DOWN	7.62865	-2.93143
YFL057C	AAD16	116.944	139.42	356.889	258.069	213.444	0.065131	0.0870045	0	128.182	276.134	DOWN	2.15423	-1.10717
YLR086W	SMC4	44.7403	42.2679	84.2009	94.9058	61.0646	0.0651315	0.0870045	0	43.5041	80.0571	DOWN	1.84022	-0.879878
YNL030W	HHF2	1015.23	219.565	4226.62	4385.95	4314.77	0.0651397	0.0870045	0	617.398	4309.11	DOWN	6.97948	-2.80312
YER044C-A	MEI4	20.2214	17.3165	32.408	31.5701	47.9576	0.0651872	0.0870157	0	18.769	37.3119	DOWN	1.98796	-0.991288
YAL051W	OAF1	90.666	96.5891	68.4461	69.4934	70.8345	0.0653341	0.0871595	0	93.6275	69.5913	UP	1.34539	0.428025
YDR124W		29.4416	39.6674	47.6349	65.0105	56.641	0.0654672	0.0872274	0	34.5545	56.4288	DOWN	1.63304	-0.707558
YOR100C	CRC1	71.1332	102.713	203.503	213.614	216.776	0.0654807	0.0872274	0	86.9231	211.298	DOWN	2.43086	-1.28147
YPR143W		32.8584	22.6027	140.785	320.43	202.533	0.0655028	0.0872274	0	27.7306	221.249	DOWN	7.97854	-2.99612
YJL022W		21.0605	23.5832	30.4852	39.9535	29.685	0.0657071	0.0873209	0	22.3219	33.3746	DOWN	1.49515	-0.580293
YGR200C	ELP2	114.46	59.119	159.716	229.065	229.144	0.0657978	0.0873209	0	86.7895	205.975	DOWN	2.37327	-1.24688
YGL228W	SHE10	183.296	106.074	312.629	607.051	390.481	0.0658049	0.0873209	0	144.685	436.72	DOWN	3.01842	-1.59379
YPL038W	MET31	106.561	99.8134	169.477	124.294	155.696	0.0658267	0.0873209	0	103.187	149.822	DOWN	1.45195	-0.537989
YBR157C	ICS2	41.399	39.3574	62.5963	64.1636	48.2662	0.0658358	0.0873209	0	40.3782	58.342	DOWN	1.44489	-0.530959
YPL239W	YAR1	146.09	90.0829	237.863	276.712	286.108	0.0658629	0.0873209	0	118.086	266.894	DOWN	2.26016	-1.17643
YMR239C	RNT1	60.8	39.0173	88.4302	133.816	87.3222	0.0659213	0.0873209	0	49.9086	103.189	DOWN	2.06757	-1.04793
YMR025W	CSI1	39.5938	51.8148	85.2252	92.0766	88.9994	0.0660246	0.0873209	0	45.7043	88.7671	DOWN	1.9422	-0.957695
YIL039W		301.403	248.04	371.885	440.554	353.163	0.0660828	0.0873209	0	274.721	388.534	DOWN	1.41428	-0.500071
YDR255C	RMD5	56.882	68.4724	105.656	104.697	109.842	0.0660908	0.0873209	0	62.6772	106.732	DOWN	1.70288	-0.767976
YFR020W		488.149	493.653	1677.01	2213.45	1110.47	0.0661151	0.0873209	0	490.901	1666.98	DOWN	3.39575	-1.76373
YGL232W		49.1029	27.4075	73.9281	100.938	86.0115	0.0661296	0.0873209	0	38.2552	86.9592	DOWN	2.27313	-1.18468
YDR496C	PUF6	91.6274	37.3891	196.385	165.619	223.786	0.066135	0.0873209	0	64.5083	195.263	DOWN	3.02695	-1.59787
YPL109C		60.8617	59.7505	103.497	86.6441	76.7535	0.0661436	0.0873209	0	60.3061	88.9649	DOWN	1.47522	-0.560932
YBR142W	MAK5	65.616	39.8341	117.197	120.986	84.5788	0.0661785	0.0873209	0	52.725	107.587	DOWN	2.04053	-1.02895
YKL222C		29.1215	34.5147	53.1375	51.0223	50.5223	0.0662016	0.0873209	0	31.8181	51.5607	DOWN	1.62048	-0.696424
YBRCdelta19		25.1897	31.6514	44.1224	46.3539	49.4335	0.066247	0.087329	0	28.4205	46.6366	DOWN	1.64095	-0.714528
YGR246C	BRF1	60.1265	48.9604	91.7845	111.374	72.1635	0.0664248	0.0874299	0	54.5434	91.774	DOWN	1.68259	-0.75068
YGL084C	GUP1	238.742	245.251	389.507	428.239	305.366	0.0664348	0.0874299	0	241.996	374.371	DOWN	1.54701	-0.629481
YOL058W	ARG1	4562.51	5628.38	1579.96	2167.8	1493.57	0.0664534	0.0874299	0	5095.44	1747.11	UP	2.9165	1.54424
YIL028W		31.5609	47.4963	64.6024	85.8572	72.247	0.0664809	0.0874299	0	39.5286	74.2355	DOWN	1.87802	-0.909213
YOL029C		76.4783	53.0627	120.032	138.058	117.989	0.0665285	0.0874407	0	64.7705	125.36	DOWN	1.93544	-0.952664
YDR214W	AHA1	481.772	504.906	456.893	397.887	368.47	0.0667113	0.0876047	0	493.339	407.75	UP	1.20991	0.274894
YER146W	LSM5	426.215	162.994	1079.07	807.173	929.163	0.0667321	0.0876047	0	294.604	938.469	DOWN	3.18552	-1.67153
YIL068C	SEC6	79.3102	70.628	112.456	113.205	110.656	0.0668235	0.0876729	0	74.9691	112.106	DOWN	1.49536	-0.580491
YPR128C	ANT1	161.514	191.085	130.339	82.1126	126.802	0.0669197	0.0877088	0	176.3	113.085	UP	1.55901	0.640627
YPL069C	BTS1	43.8063	49.6277	62.1237	55.4703	61.4035	0.066978	0.0877088	0	46.717	59.6658	DOWN	1.27718	-0.352957
YIL016W	SNL1	84.4647	101.808	121.361	189.711	179.984	0.0669956	0.0877088	0	93.1363	163.685	DOWN	1.75748	-0.813509
YMR227C	TAF7	34.7482	37.3246	64.2078	62.989	45.2757	0.0670475	0.0877088	0	36.0364	57.4908	DOWN	1.59535	-0.673877
YMR317W		23.4098	29.2746	39.1386	44.1381	42.8468	0.0670482	0.0877088	0	26.3422	42.0412	DOWN	1.59596	-0.674427
YCR071C	IMG2	155.98	164.626	445.842	257.889	420.82	0.0670917	0.0877141	0	160.303	374.85	DOWN	2.33839	-1.22551
YHR117W	TOM71	167.803	136.863	71.3137	48.7425	66.7622	0.0671502	0.0877185	0	152.333	62.2728	UP	2.44622	1.29055
YJR057W	CDC8	56.3773	39.0478	74.719	95.4887	89.2731	0.067174	0.0877185	0	47.7126	86.4936	DOWN	1.81281	-0.858225
YMR085W		35.7254	43.1753	60.4606	61.2644	54.9865	0.0673411	0.087885	0	39.4504	58.9038	DOWN	1.49311	-0.578323
YOL006C	TOP1	46.0339	29.9387	105.559	205.829	122.267	0.0674689	0.0880002	0	37.9863	144.552	DOWN	3.80536	-1.92803
YHR170W	NMD3	122.931	41.749	190.405	462.394	397.464	0.0675363	0.0880129	0	82.34	350.088	DOWN	4.25173	-2.08805
YOL120C	RPL18A	2592.25	3044.12	1040.15	1140.81	1257.23	0.067575	0.0880129	0	2818.18	1146.06	UP	2.45901	1.29808
YLR223C	IFH1	71.3701	46.592	127.52	222.238	132.022	0.0675981	0.0880129	0	58.981	160.593	DOWN	2.7228	-1.44509
YOL118C		30.9775	37.7329	62.5569	64.2089	63.97	0.067637	0.0880129	0	34.3552	63.5786	DOWN	1.85063	-0.888013
YDL134C	PPH21	144.359	74.1104	251.56	288.234	319.377	0.0676857	0.0880247	0	109.235	286.39	DOWN	2.62179	-1.39055
YMR232W	FUS2	32.8198	33.2779	43.8487	53.0313	63.1947	0.0678076	0.0881317	0	33.0489	53.3582	DOWN	1.61453	-0.691111
YPR186C	PZF1	22.3264	30.9625	49.8486	52.09	44.1906	0.0678614	0.0881386	0	26.6444	48.7097	DOWN	1.82814	-0.870375
YER092W	IES5	162.788	65.1501	389.725	452.891	400.121	0.067905	0.0881386	0	113.969	414.246	DOWN	3.63472	-1.86184
YLR004C		53.6412	59.1869	73.4954	69.2386	62.6284	0.0679623	0.0881386	0	56.4141	68.4541	DOWN	1.21342	-0.279083
YML094W	GIM5	146.97	115.839	229.328	204.637	205.611	0.0680001	0.0881386	0	131.404	213.192	DOWN	1.62241	-0.698139
YKR099W	BAS1	88.1716	74.7934	165.544	110.507	178.837	0.0680112	0.0881386	0	81.4825	151.629	DOWN	1.86088	-0.895987
YKR070W		80.526	73.8726	217.377	123.651	201.686	0.0681952	0.0883018	0	77.1993	180.905	DOWN	2.34335	-1.22857
YBL028C		51.9006	21.9576	93.1561	110.103	124.118	0.0682551	0.0883018	0	36.9291	109.126	DOWN	2.95501	-1.56316
YNL293W	MSB3	56.6483	46.3949	83.3027	74.2085	78.1377	0.0682564	0.0883018	0	51.5216	78.5496	DOWN	1.5246	-0.608427
YGL170C	SPO74	16.6036	22.7249	29.8034	29.0809	39.9243	0.0683315	0.0883476	0	19.6643	32.9362	DOWN	1.67493	-0.744099
YOL004W	SIN3	178.448	106.568	312.888	284.129	356.239	0.0685713	0.0884249	0	142.508	317.752	DOWN	2.22971	-1.15686
YOR047C	STD1	94.0751	75.4726	137.815	130.834	104.599	0.0686148	0.0884249	0	84.7739	124.416	DOWN	1.46762	-0.553481
YNL024C		55.2521	38.6108	85.4569	98.7089	94.7269	0.0686313	0.0884249	0	46.9314	92.9642	DOWN	1.98085	-0.986121
YLR273C	PIG1	40.6048	37.4135	51.4726	73.5273	58.6797	0.0686464	0.0884249	0	39.0091	61.2265	DOWN	1.56954	-0.650344
YOR318C		26.3078	33.9237	49.1724	38.9353	57.7772	0.068665	0.0884249	0	30.1157	48.6283	DOWN	1.61471	-0.691278
YLR142W	PUT1	52.2066	60.4292	100.01	155.94	102.153	0.0686884	0.0884249	0	56.3179	119.368	DOWN	2.11953	-1.08375
YPL027W	SMA1	35.3093	46.7499	73.9764	64.1359	59.6093	0.0687457	0.0884249	0	41.0296	65.9072	DOWN	1.60633	-0.683771
YPR018W	RLF2	45.8623	41.9978	67.7374	104.049	75.7323	0.0687472	0.0884249	0	43.93	82.5062	DOWN	1.87813	-0.909295
YOR051C		81.9722	35.9451	147.261	187.595	184.624	0.0687494	0.0884249	0	58.9586	173.16	DOWN	2.93697	-1.55433
YOL104C	NDJ1	17.899	25.7911	36.7505	34.168	44.7904	0.0687902	0.0884263	0	21.8451	38.5696	DOWN	1.7656	-0.820159
YPL120W	VPS30	63.1489	37.4737	91.7273	123.419	105.079	0.0690362	0.0886286	0	50.3113	106.742	DOWN	2.12163	-1.08517
YNL145W	MFA2	1833.33	689.593	5004.79	3336.69	2845.79	0.0690466	0.0886286	0	1261.46	3729.09	DOWN	2.95617	-1.56373
YLR106C	MDN1	64.4965	41.0329	110.914	128.681	121.143	0.0690986	0.0886286	0	52.7647	120.246	DOWN	2.27891	-1.18834
YMR028W	TAP42	31.3615	23.945	50.2775	44.2015	48.5383	0.0691071	0.0886286	0	27.6532	47.6724	DOWN	1.72394	-0.785706
YCR087W		47.5571	79.4907	110.783	139.678	149.328	0.0691985	0.0886946	0	63.5239	133.263	DOWN	2.09784	-1.0689
YPL174C	NIP100	19.9892	27.3353	36.3693	45.8518	62.3825	0.0692434	0.088701	0	23.6623	48.2012	DOWN	2.03705	-1.02648
YGR093W		79.1344	43.4849	115.034	163.935	130.914	0.0692937	0.0887143	0	61.3097	136.628	DOWN	2.22849	-1.15606
YLR035C	MLH2	40.139	57.9487	96.0757	95.9573	79.2095	0.0693995	0.0887986	0	49.0439	90.4142	DOWN	1.84354	-0.882477
YGL078C	DBP3	112.241	118.178	225.666	357.224	228.335	0.069461	0.0888261	0	115.209	270.408	DOWN	2.3471	-1.23088
YJL160C		55.2007	74.3893	111.815	121.096	102.116	0.0696295	0.0889905	0	64.795	111.676	DOWN	1.72352	-0.78536
YPR070W	MED1	56.2329	69.1517	95.6249	152.372	108.252	0.0699394	0.0893013	0	62.6923	118.75	DOWN	1.89417	-0.921563
YDL180W		124.385	82.5149	179.3	215.134	217.149	0.0699531	0.0893013	0	103.45	203.861	DOWN	1.97062	-0.978653
YGR170W	PSD2	53.1243	45.2517	64.167	100.389	85.8959	0.0700129	0.0893263	0	49.188	83.484	DOWN	1.69724	-0.763193
YNR069C	BSC5	19.7733	27.8333	38.4222	47.1652	39.5029	0.0701742	0.0894808	0	23.8033	41.6968	DOWN	1.75172	-0.808774
YPL146C		26.5406	9.7379	38.1362	53.4262	73.3649	0.0703185	0.0895355	0	18.1393	54.9758	DOWN	3.03076	-1.59968
YDL195W	SEC31	386.591	361.283	330.84	226.925	228.805	0.070337	0.0895355	0	373.937	262.19	UP	1.42621	0.512183
YDR524W-A		53.6013	81.2541	119.752	190.081	244.798	0.070338	0.0895355	0	67.4277	184.877	DOWN	2.74186	-1.45515
YBL036C		74.0653	39.5379	131.078	161.116	148.475	0.0704097	0.0895756	0	56.8016	146.89	DOWN	2.58601	-1.37073
YDR376W	ARH1	71.6555	72.7985	84.9465	111.047	101.851	0.0705856	0.0897479	0	72.227	99.2815	DOWN	1.37458	-0.458987
YNL164C	IBD2	58.7563	40.5457	88.4526	104.251	89.2002	0.0707111	0.0898561	0	49.651	93.9679	DOWN	1.89257	-0.920346
YDL184C	RPL41A	115.393	27.0482	180.007	277.185	304.643	0.0708186	0.0899165	0	71.2206	253.945	DOWN	3.56561	-1.83415
YDR494W		106.191	48.3995	227.66	236.905	182.701	0.0708977	0.0899165	0	77.2953	215.755	DOWN	2.79131	-1.48094
YIR043C		31.3613	26.7072	43.2428	45.6554	45.1429	0.0709032	0.0899165	0	29.0343	44.6804	DOWN	1.53888	-0.621885
YPR141C	KAR3	47.3393	48.7406	82.2845	138.766	100.151	0.0710564	0.0899165	0	48.04	107.067	DOWN	2.22871	-1.15621
YER143W	DDI1	109.605	131.828	190.83	183.017	173.576	0.0710738	0.0899165	0	120.716	182.474	DOWN	1.51159	-0.596071
YLRWdelta4		11.7231	16.7834	20.4557	28.1398	25.3748	0.0711476	0.0899165	0	14.2533	24.6568	DOWN	1.7299	-0.790693
YHR198C		90.8474	87.3785	83.9069	70.233	72.7274	0.071169	0.0899165	0	89.1129	75.6224	UP	1.17839	0.236821
YMR001C	CDC5	62.7566	40.8186	109.091	122.454	121.441	0.071184	0.0899165	0	51.7876	117.662	DOWN	2.27201	-1.18397
YBR283C	SSH1	832.982	1017.47	2140.39	1270.38	1858.07	0.0711868	0.0899165	0	925.226	1756.28	DOWN	1.89822	-0.924645
YDR440W	DOT1	53.8171	59.2996	70.7203	73.4295	68.7858	0.0711972	0.0899165	0	56.5584	70.9785	DOWN	1.25496	-0.327643
YEL057C		30.6594	35.5221	44.5846	43.0335	58.4203	0.0712293	0.0899165	0	33.0907	48.6795	DOWN	1.47109	-0.556885
YLR414C		202.937	134.838	363.938	285.18	300.649	0.0712639	0.0899165	0	168.887	316.589	DOWN	1.87456	-0.906549
YPL210C	SRP72	75.617	37.1505	200.954	193.109	208.544	0.0712846	0.0899165	0	56.3837	200.869	DOWN	3.56253	-1.8329
YLR372W	SUR4	1258.45	1170.36	2025	2740.58	1804.6	0.0713396	0.0899348	0	1214.4	2190.06	DOWN	1.8034	-0.850721
YNL235C		39.2923	47.595	90.6383	57.6896	93.4827	0.071495	0.090062	0	43.4436	80.6035	DOWN	1.85536	-0.891698
YOR352W		57.2106	37.5216	84.8079	104.7	91.3402	0.0715215	0.090062	0	47.3661	93.616	DOWN	1.97644	-0.982901
YOL014W		131.645	53.1795	307.937	222.982	279.614	0.0716547	0.0901697	0	92.4123	270.178	DOWN	2.92361	-1.54775
YER099C	PRS2	135.146	129.2	181.006	256.89	197.965	0.0716882	0.0901697	0	132.173	211.954	DOWN	1.60361	-0.681321
YGR003W	CUL3	61.4364	46.3758	77.0919	95.7578	85.8315	0.0720451	0.0905674	0	53.9061	86.2271	DOWN	1.59958	-0.677692
YNL111C	CYB5	228.172	179.389	378.546	384.139	361.786	0.0721087	0.0905945	0	203.781	374.824	DOWN	1.83935	-0.879196
YKL167C	MRP49	212.32	146.044	520.406	277.732	405.768	0.0721663	0.0905945	0	179.182	401.302	DOWN	2.23963	-1.16326
YNL225C	CNM67	55.5	35.03	84.7677	103.563	79.9252	0.0721982	0.0905945	0	45.265	89.4186	DOWN	1.97545	-0.98218
YML019W	OST6	188.339	88.2027	377.308	277.022	396.686	0.0722297	0.0905945	0	138.271	350.339	DOWN	2.53371	-1.34125
YBR226C		45.139	60.6507	88.2113	115.511	73.8274	0.0722905	0.0906105	0	52.8949	92.5166	DOWN	1.74907	-0.806584
YMR160W		53.7277	56.7015	114.67	75.1503	93.9957	0.0723352	0.0906105	0	55.2146	94.6053	DOWN	1.71341	-0.776872
YAL063C	FLO9	82.8407	109.257	200.741	133.976	150.282	0.072386	0.0906105	0	96.0489	161.666	DOWN	1.68317	-0.751179
YJLWdelta8		16.6107	10.114	27.7606	21.4792	37.7251	0.0724055	0.0906105	0	13.3624	28.9883	DOWN	2.1694	-1.1173
YNL141W	AAH1	151.867	176.403	95.5815	120.868	105.296	0.0724515	0.090617	0	164.135	107.248	UP	1.53042	0.613925
YMR112C	MED11	69.5245	31.0761	119.433	157.85	144.47	0.0725048	0.0906326	0	50.3003	140.584	DOWN	2.7949	-1.4828
YFRCdelta9		10.1789	16.0683	28.6456	32.5586	29.4428	0.0725481	0.0906358	0	13.1236	30.2157	DOWN	2.30239	-1.20313
YOR334W	MRS2	46.2412	36.8186	61.5152	69.6192	62.3005	0.0725934	0.0906414	0	41.5299	64.4783	DOWN	1.55258	-0.634663
YML070W	DAK1	508.287	439.312	268.18	309.904	263.138	0.0726853	0.0907053	0	473.799	280.407	UP	1.68968	0.756753
YEL001C		383.794	275.755	632.888	637.891	696.184	0.0727702	0.0907602	0	329.774	655.654	DOWN	1.98819	-0.991456
snR38	SNR38	65.5488	80.1683	35.4119	31.0518	44.3818	0.07292	0.090896	0	72.8586	36.9485	UP	1.97189	0.979582
YOL138C		55.2771	94.2097	179.038	142.664	174.705	0.0730057	0.0909519	0	74.7434	165.469	DOWN	2.21383	-1.14654
YLR039C	RIC1	52.1792	33.0598	101.891	86.809	91.0007	0.0731898	0.0911301	0	42.6195	93.2336	DOWN	2.18758	-1.12934
YLR265C	NEJ1	26.2406	27.6687	37.3338	41.5569	54.3379	0.073443	0.0912019	0	26.9547	44.4095	DOWN	1.64756	-0.720335
YOR289W		49.8595	36.8862	79.7876	56.9026	73.1562	0.0734509	0.0912019	0	43.3728	69.9488	DOWN	1.61273	-0.689507
YJL148W	RPA34	92.1349	43.1972	125.903	178.237	196.607	0.0734745	0.0912019	0	67.666	166.916	DOWN	2.46676	-1.30262
YER122C	GLO3	150.289	67.3854	319.094	232.919	314.662	0.0734784	0.0912019	0	108.837	288.892	DOWN	2.65435	-1.40836
YNL032W	SIW14	77.4519	50.0356	168.945	167.973	159.49	0.0735011	0.0912019	0	63.7437	165.469	DOWN	2.59585	-1.37621
YOR377W	ATF1	38.2364	37.8067	42.3873	44.4413	49.6858	0.0735883	0.0912019	0	38.0216	45.5048	DOWN	1.19682	-0.259201
YLR251W		61.7477	59.1826	85.6427	75.1563	68.8401	0.0736697	0.0912019	0	60.4652	76.5464	DOWN	1.26596	-0.34023
YML046W	PRP39	61.6294	33.1191	139.907	141.334	125.68	0.0736808	0.0912019	0	47.3743	135.64	DOWN	2.86317	-1.51761
YDR461W	MFA1	789.651	1395.58	4838.54	2369.56	3045.62	0.0737044	0.0912019	0	1092.62	3417.91	DOWN	3.12819	-1.64533
YKR019C	IRS4	45.8014	53.6859	71.1708	75.6198	70.6235	0.0737218	0.0912019	0	49.7437	72.4714	DOWN	1.4569	-0.542899
YOL034W	SMC5	64.8437	42.7148	84.327	98.8105	114.662	0.0737277	0.0912019	0	53.7792	99.2665	DOWN	1.84581	-0.884257
YDR148C	KGD2	239.057	267.605	180.315	160.586	173.161	0.0737399	0.0912019	0	253.331	171.354	UP	1.47841	0.564044
YER149C	PEA2	63.8766	47.0635	108.846	116.899	113.416	0.0738193	0.0912131	0	55.4701	113.054	DOWN	2.0381	-1.02723
YLL002W	RTT109	42.7932	32.5241	67.1316	47.1048	67.1107	0.073887	0.0912131	0	37.6586	60.449	DOWN	1.60518	-0.682738
YLR421C	RPN13	178.526	65.4153	522.373	276.83	327.52	0.0739003	0.0912131	0	121.971	375.574	DOWN	3.07922	-1.62256
YDR321W	ASP1	885.868	1074.38	441.744	462.357	590.324	0.0739131	0.0912131	0	980.124	498.142	UP	1.96756	0.976408
YMRCdelta14		19.7564	24.2925	26.2592	34.2703	34.5307	0.0740201	0.0912245	0	22.0245	31.6867	DOWN	1.43871	-0.524773
YLR417W	VPS36	75.758	44.2367	146.732	113.716	134.074	0.0740267	0.0912245	0	59.9973	131.507	DOWN	2.19189	-1.13217
YER068C-A		43.6031	45.4269	27.5389	29.4066	39.5938	0.0740454	0.0912245	0	44.515	32.1798	UP	1.38332	0.468138
YBL030C	PET9	1566.1	1078.01	2849.75	1966.77	2168.86	0.074127	0.0912744	0	1322.06	2328.46	DOWN	1.76124	-0.816594
YMR021C	MAC1	53.3548	42.8423	67.01	77.9238	67.7955	0.0741841	0.0912941	0	48.0986	70.9098	DOWN	1.47426	-0.559991
YPL070W	MUK1	68.0149	58.8348	89.3974	79.5599	77.6574	0.0743701	0.0914538	0	63.4248	82.2049	DOWN	1.2961	-0.374176
YOL136C	PFK27	47.3397	55.1553	43.0669	32.2857	31.184	0.074401	0.0914538	0	51.2475	35.5122	UP	1.4431	0.529167
YFR056C		21.7695	26.6904	31.2062	38.0483	33.4144	0.0744373	0.0914538	0	24.23	34.223	DOWN	1.41242	-0.498173
YDR400W	URH1	141.831	128.101	114.473	98.8179	103.099	0.0744853	0.0914622	0	134.966	105.463	UP	1.27974	0.355855
YGR202C	PCT1	92.0027	77.3358	105.966	130.815	107.667	0.0745781	0.0915256	0	84.6693	114.816	DOWN	1.35605	-0.439414
YBR282W	MRPL27	142.278	65.729	284.254	182.608	309.136	0.0746204	0.091527	0	104.004	258.666	DOWN	2.48709	-1.31446
YOR061W	CKA2	106.094	70.8235	211.633	204.587	219.994	0.0746765	0.0915452	0	88.4587	212.071	DOWN	2.3974	-1.26147
YNR019W	ARE2	92.2541	109.415	84.3618	47.4503	57.9176	0.0747178	0.0915454	0	100.835	63.2432	UP	1.59439	0.673007
YMR171C		83.7645	98.5437	59.9236	48.6486	62.823	0.0748838	0.0916553	0	91.1541	57.1317	UP	1.59551	0.674015
YLR310C	CDC25	61.4456	46.3806	96.0589	133.513	80.0815	0.0749649	0.0916553	0	53.9131	103.218	DOWN	1.91452	-0.936984
YHR026W	PPA1	1316.27	1497.47	2236.89	2445.14	1682.11	0.0749797	0.0916553	0	1406.87	2121.38	DOWN	1.50787	-0.592514
YNL211C		56.2056	41.1743	93.6688	92.1171	83.2253	0.0750289	0.0916553	0	48.6899	89.6704	DOWN	1.84166	-0.881008
YPR118W		148.991	45.4353	305.402	246.278	381.042	0.075039	0.0916553	0	97.2132	310.907	DOWN	3.1982	-1.67726
YGR151C		95.6359	47.489	128.286	208.999	166.959	0.0750549	0.0916553	0	71.5624	168.081	DOWN	2.34874	-1.23188
YKR063C	LAS1	49.8158	26.3269	92.8686	103.816	80.3545	0.075301	0.0919053	0	38.0714	92.3464	DOWN	2.42561	-1.27835
YKLCsigma1		314.253	286.198	136.507	218.955	243.3	0.0753609	0.091928	0	300.226	199.587	UP	1.50423	0.589026
YOR013W		138.15	164.75	202.002	225.671	186.501	0.0755168	0.0920052	0	151.45	204.725	DOWN	1.35176	-0.434843
YKL050C		29.6972	35.4252	52.2831	44.9376	38.9728	0.075528	0.0920052	0	32.5612	45.3978	DOWN	1.39423	-0.47947
YAR018C	KIN3	64.263	64.7404	131.34	186.565	260.526	0.0755484	0.0920052	0	64.5017	192.81	DOWN	2.98923	-1.57977
YOL020W	TAT2	200.678	251.438	151.49	95.717	105.876	0.0757085	0.0921496	0	226.058	117.694	UP	1.92072	0.941648
YDR219C		33.8315	23.9066	42.1671	47.4713	56.5266	0.0759559	0.0924002	0	28.8691	48.7217	DOWN	1.68768	-0.75504
YGR113W	DAM1	49.7482	50.6031	65.3341	98.7658	95.949	0.0760495	0.0924114	0	50.1756	86.683	DOWN	1.72759	-0.788761
YDR515W	SLF1	29.6424	20.7871	34.5388	44.3202	50.002	0.0762355	0.0924114	0	25.2147	42.9537	DOWN	1.70351	-0.768513
YOR137C	SIA1	65.7883	53.3568	86.3455	96.6311	89.8886	0.0762438	0.0924114	0	59.5726	90.9551	DOWN	1.52679	-0.610506
YPR116W		34.9514	43.4047	52.0129	61.2565	58.8774	0.0762587	0.0924114	0	39.178	57.3823	DOWN	1.46465	-0.550559
YPL235W	RVB2	120.22	52.436	328.182	347.821	326.44	0.0762946	0.0924114	0	86.328	334.148	DOWN	3.87068	-1.95259
YNL150W		134.337	71.4812	194.503	249.229	264.887	0.0763316	0.0924114	0	102.909	236.206	DOWN	2.29529	-1.19868
YBR164C	ARL1	130.85	41.2835	337.85	388.047	368.192	0.0763623	0.0924114	0	86.0667	364.696	DOWN	4.23737	-2.08317
YCL033C		166.14	121.395	267.933	268.972	236.495	0.0763729	0.0924114	0	143.768	257.8	DOWN	1.79317	-0.842515
YFR010W	UBP6	130.71	53.0068	218.485	334.51	197.213	0.076377	0.0924114	0	91.8584	250.069	DOWN	2.72233	-1.44484
YGL250W		42.5512	42.9642	53.3098	62.1802	49.9471	0.0764206	0.0924114	0	42.7577	55.1457	DOWN	1.28973	-0.367064
YGR103W	NOP7	81.2556	68.0518	194.208	469.966	410.162	0.0764225	0.0924114	0	74.6537	358.112	DOWN	4.79698	-2.26213
YML098W	TAF13	48.3822	34.9006	122.95	216.855	112.051	0.0766583	0.0926461	0	41.6414	150.619	DOWN	3.61704	-1.85481
YML113W	DAT1	88.9629	117.08	204.066	141.235	153.501	0.0767331	0.0926699	0	103.021	166.267	DOWN	1.61391	-0.69056
YMR228W	MTF1	52.4371	30.0063	113.747	106.799	118.466	0.0767614	0.0926699	0	41.2217	113.004	DOWN	2.74137	-1.4549
YHR063C	PAN5	136.481	35.9195	293.859	380.593	321.356	0.0768484	0.0926748	0	86.2002	331.936	DOWN	3.85075	-1.94514
YGL171W	ROK1	75.0744	44.3456	183.296	185.705	181.277	0.0768761	0.0926748	0	59.71	183.426	DOWN	3.07195	-1.61915
YGR043C		50.0242	49.5564	70.701	81.29	59.9672	0.0769084	0.0926748	0	49.7903	70.6527	DOWN	1.41901	-0.504881
YMR292W	GOT1	348.465	411.273	762.498	479.598	697.76	0.076959	0.0926748	0	379.869	646.619	DOWN	1.70221	-0.767413
YELCtau1		16.8431	24.0117	29.1554	35.6158	39.3376	0.0770065	0.0926748	0	20.4274	34.7029	DOWN	1.69884	-0.764552
YLR147C	SMD3	89.995	69.6898	154.202	154.821	147.981	0.0770157	0.0926748	0	79.8424	152.335	DOWN	1.90794	-0.932017
YJL075C		40.3408	36.5727	53.3068	53.6799	52.9462	0.0770779	0.0926996	0	38.4567	53.311	DOWN	1.38626	-0.471195
YPL192C	PRM3	63.8048	85.5893	119.56	100.283	133.4	0.0771691	0.092759	0	74.697	117.748	DOWN	1.57634	-0.656575
YNL022C		99.5461	105.308	73.5275	86.7812	93.3245	0.0772617	0.0927654	0	102.427	84.5444	UP	1.21152	0.276816
YPR036W	VMA13	455.512	559.367	1300.46	843.458	830.697	0.0772931	0.0927654	0	507.439	991.538	DOWN	1.954	-0.966433
YDR058C	TGL2	53.4936	34.124	78.5094	98.0216	85.5129	0.0773036	0.0927654	0	43.8088	87.348	DOWN	1.99385	-0.995553
YCL037C	SRO9	285.001	349.216	977.462	513.496	986.378	0.0773414	0.0927654	0	317.108	825.779	DOWN	2.60409	-1.38078
YML119W		40.7674	38.7744	79.2489	67.3918	51.8425	0.077564	0.0929337	0	39.7709	66.1611	DOWN	1.66355	-0.734269
YGR107W		32.3216	44.4244	54.4538	59.0586	79.3962	0.0775653	0.0929337	0	38.373	64.3029	DOWN	1.67573	-0.744791
YER047C	SAP1	69.4566	62.436	73.1409	82.2071	83.9893	0.0776832	0.0930249	0	65.9463	79.7791	DOWN	1.20976	-0.274719
YPL172C	COX10	109.087	117.786	198.133	143.487	156.447	0.0777343	0.0930359	0	113.436	166.022	DOWN	1.46357	-0.549492
YER065C	ICL1	56.1057	58.3982	71.9007	79.9207	64.0242	0.0777939	0.0930571	0	57.252	71.9485	DOWN	1.2567	-0.32964
YDL192W	ARF1	3381.23	2062.13	7688.14	7430.02	7224.86	0.0778717	0.0931	0	2721.68	7447.67	DOWN	2.73643	-1.45229
YIR042C		48.8138	45.1453	61.6548	63.8702	51.2076	0.0780837	0.0933033	0	46.9796	58.9109	DOWN	1.25397	-0.326501
YKL088W		48.3837	45.3842	91.7338	64.4541	68.1843	0.0781728	0.0933596	0	46.8839	74.7907	DOWN	1.59523	-0.673765
YKL155C	RSM22	73.2623	32.3809	109.469	141.07	159.354	0.078428	0.0935879	0	52.8216	136.631	DOWN	2.58665	-1.37108
YER118C	SHO1	90.2358	54.1119	158.198	162.665	125.089	0.0784481	0.0935879	0	72.1739	148.651	DOWN	2.05962	-1.04238
YKL063C		46.5982	28.3485	103.259	95.588	98.0013	0.0785089	0.0936101	0	37.4733	98.9494	DOWN	2.64053	-1.40083
YNL220W	ADE12	705.245	235.795	1699.39	1914.43	1579.57	0.0786212	0.0936937	0	470.52	1731.13	DOWN	3.67918	-1.87939
YGL076C	RPL7A	5494.08	6830.65	2292.62	1870.01	1620.15	0.0786845	0.0937189	0	6162.36	1927.59	UP	3.19692	1.67668
YHR065C	RRP3	91.2217	31.7101	201.723	242.844	206.191	0.0787823	0.0937851	0	61.4659	216.919	DOWN	3.5291	-1.8193
YJR065C	ARP3	495.435	708.452	1482.24	1033.1	908.385	0.0789935	0.093973	0	601.943	1141.24	DOWN	1.89593	-0.922904
tH(GUG)E1		66.1655	62.5036	105.255	78.3477	86.0971	0.0790247	0.093973	0	64.3345	89.8999	DOWN	1.39738	-0.482726
YNL294C	RIM21	58.5264	57.9344	70.6901	87.3189	71.2025	0.0791932	0.0941231	0	58.2304	76.4038	DOWN	1.3121	-0.391872
YKL062W	MSN4	67.7124	60.9874	118.404	81.9723	93.2456	0.0792784	0.0941739	0	64.3499	97.874	DOWN	1.52097	-0.604987
YIL059C		41.7375	41.1115	61.0582	63.5235	47.9091	0.0795445	0.0944396	0	41.4245	57.4969	DOWN	1.38799	-0.473001
YLL039C	UBI4	232.063	109.727	789.948	440.058	402.779	0.0796688	0.0945266	0	170.895	544.262	DOWN	3.18477	-1.67119
YJR011C		21.3615	27.3258	36.9284	51.1459	67.915	0.0797029	0.0945266	0	24.3437	51.9964	DOWN	2.13593	-1.09487
YJL020C	BBC1	64.05	66.9489	75.9258	85.4693	71.966	0.079772	0.0945459	0	65.4994	77.787	DOWN	1.1876	-0.248047
YPR131C	NAT3	72.182	40.5833	91.4678	151.63	115.638	0.0798202	0.0945459	0	56.3826	119.579	DOWN	2.12084	-1.08464
YPL080C		52.0874	54.3044	109.461	73.4411	122.785	0.0798468	0.0945459	0	53.1959	101.896	DOWN	1.91548	-0.937706
YHL007C	STE20	75.5382	78.3732	94.6451	100.222	83.1475	0.0799573	0.0946264	0	76.9557	92.6715	DOWN	1.20422	-0.268098
YDL226C	GCS1	164.471	97.3563	436.079	224.622	296.573	0.0800795	0.0946995	0	130.914	319.091	DOWN	2.43742	-1.28535
YDR485C	VPS72	75.5794	90.0295	115.128	186.011	139.022	0.0801043	0.0946995	0	82.8045	146.72	DOWN	1.77189	-0.825289
YDR026C		58.2206	40.4322	86.7289	99.0535	82.4028	0.0801841	0.0947434	0	49.3264	89.3951	DOWN	1.81232	-0.857835
YGR085C	RPL11B	1925.39	953.426	4807.2	4828.08	4479.4	0.0804456	0.095002	0	1439.41	4704.89	DOWN	3.26863	-1.70869
YBR256C	RIB5	193.639	40.1136	280.861	598.159	416.173	0.0806	0.0951137	0	116.876	431.731	DOWN	3.69391	-1.88515
YOL142W	RRP40	187.129	198.004	148.769	126.66	175.034	0.0806659	0.0951137	0	192.566	150.154	UP	1.28246	0.358911
YDR231C	COX20	136.219	130.38	264.384	175.883	211.305	0.0806984	0.0951137	0	133.299	217.191	DOWN	1.62934	-0.704291
YDL212W	SHR3	358.592	92.0251	601.536	1149.05	645.522	0.0807115	0.0951137	0	225.309	798.703	DOWN	3.54493	-1.82576
YIL019W		42.3689	31.4938	58.9631	120.939	99.5905	0.0808377	0.095212	0	36.9313	93.1642	DOWN	2.52263	-1.33493
YLR215C		83.5794	98.2685	68.4949	69.8068	49.5177	0.0810211	0.0953775	0	90.924	62.6065	UP	1.45231	0.538349
YFL012W		16.8534	22.0097	24.1911	32.6852	37.2085	0.0811731	0.0954633	0	19.4316	31.3616	DOWN	1.61395	-0.690598
YLR196W	PWP1	148.176	88.1115	274.269	301.003	259.593	0.0811937	0.0954633	0	118.144	278.288	DOWN	2.35551	-1.23604
YDL236W	PHO13	340.21	407.367	154.077	190.845	173.86	0.0812229	0.0954633	0	373.788	172.927	UP	2.16154	1.11206
YPL189W	GUP2	33.4937	33.3784	37.1191	45.7731	42.1531	0.0813752	0.0955918	0	33.436	41.6818	DOWN	1.24661	-0.318012
YOR313C	SPS4	24.424	38.9184	76.8062	81.2332	74.577	0.0816253	0.095835	0	31.6712	77.5388	DOWN	2.44824	-1.29175
YPR089W		31.645	30.5823	38.7494	33.9248	34.5139	0.0817189	0.0958781	0	31.1136	35.7294	DOWN	1.14835	-0.199563
YIL086C		32.3392	38.386	44.6511	47.0194	51.5627	0.0817483	0.0958781	0	35.3626	47.7444	DOWN	1.35014	-0.433107
YPL255W	BBP1	31.3547	32.3683	43.258	40.0862	54.4262	0.0818898	0.0959934	0	31.8615	45.9235	DOWN	1.44135	-0.527417
YNL299W	TRF5	27.3714	38.1358	47.2737	67.9652	49.3264	0.0820934	0.0960985	0	32.7536	54.8551	DOWN	1.67478	-0.743972
YBL087C	RPL23A	3761.88	3671.43	4977.91	4401.94	5847.66	0.0821108	0.0960985	0	3716.65	5075.84	DOWN	1.3657	-0.449641
YGR006W	PRP18	40.3744	40.6469	29.4374	21.7718	34.3819	0.0821421	0.0960985	0	40.5106	28.5304	UP	1.41991	0.505803
YGL096W	TOS8	39.8414	38.3607	45.7248	52.8663	43.9623	0.0821525	0.0960985	0	39.1011	47.5178	DOWN	1.21526	-0.281261
YDR020C		26.3568	21.185	28.6062	35.0643	37.8979	0.0823036	0.0961877	0	23.7709	33.8561	DOWN	1.42427	-0.510221
YER070W	RNR1	510.603	434.747	223.925	233.676	204.716	0.0823153	0.0961877	0	472.675	220.772	UP	2.14101	1.09829
YGR272C		36.1653	23.0124	51.3758	116.399	94.6642	0.0823778	0.0962101	0	29.5889	87.4797	DOWN	2.95651	-1.56389
YGL133W	ITC1	103.164	64.1398	219.631	229.281	222.967	0.082471	0.0962499	0	83.6519	223.96	DOWN	2.67728	-1.42077
YGR165W	MRPS35	159.098	109.863	238.975	271.695	227.975	0.0824984	0.0962499	0	134.481	246.215	DOWN	1.83086	-0.872522
YBR012C		42.8036	25.1789	87.1277	75.149	78.8163	0.0827923	0.0963649	0	33.9913	80.3643	DOWN	2.36427	-1.24139
YLR324W		52.7201	48.6978	46.0795	41.6646	35.0039	0.0828076	0.0963649	0	50.709	40.916	UP	1.23934	0.309575
YNL151C	RPC31	109.928	54.1962	155.379	234.978	175.288	0.0828447	0.0963649	0	82.0621	188.548	DOWN	2.29763	-1.20015
YEL003W	GIM4	81.0381	30.833	104.073	175.734	175.52	0.0828616	0.0963649	0	55.9355	151.776	DOWN	2.7134	-1.4401
YPL115C	BEM3	128.834	93.287	181.089	204.485	162.254	0.0828666	0.0963649	0	111.061	182.609	DOWN	1.64423	-0.717415
YGR142W	BTN2	72.2705	41.7654	105.66	138.267	119.346	0.0828708	0.0963649	0	57.0179	121.091	DOWN	2.12373	-1.0866
YMR288W	HSH155	46.9461	50.5525	45.2564	40.6102	39.7319	0.0829005	0.0963649	0	48.7493	41.8662	UP	1.16441	0.219597
YMR157C		130.844	83.2946	273.32	161.15	199.132	0.0829988	0.0964287	0	107.069	211.201	DOWN	1.97256	-0.98007
YNL110C	NOP15	148.703	42.8438	239.917	435.94	253.07	0.0831584	0.0965385	0	95.7734	309.642	DOWN	3.23307	-1.69291
YMR290C	HAS1	205.46	159.708	247.289	302.994	270.517	0.0831801	0.0965385	0	182.584	273.6	DOWN	1.49849	-0.583508
YDR355C		32.2192	46.0014	59.5932	66.7693	75.2937	0.0833339	0.0966664	0	39.1103	67.2187	DOWN	1.7187	-0.781315
YMR316C-B		42.752	71.725	146.72	131.372	129.806	0.0834096	0.0967039	0	57.2385	135.966	DOWN	2.37543	-1.24819
YLR363C	NMD4	55.5662	33.1972	110.866	98.6127	95.539	0.0834642	0.0967166	0	44.3817	101.673	DOWN	2.29087	-1.19589
YOR114W		40.9749	26.6765	52.6478	55.2477	76.984	0.0835229	0.0967342	0	33.8257	61.6265	DOWN	1.82188	-0.865431
YGR275W	RTT102	148.677	204.809	271.951	333.71	244.364	0.0836438	0.096786	0	176.743	283.342	DOWN	1.60313	-0.68089
YPL093W	NOG1	257.308	113.241	456.095	568.265	404.664	0.0836547	0.096786	0	185.274	476.341	DOWN	2.571	-1.36233
YOR164C		72.93	30.5055	145.542	120.167	162.731	0.0837886	0.0968491	0	51.7178	142.813	DOWN	2.7614	-1.4654
YER188W		49.5611	53.5828	66.2341	65.7202	55.1137	0.0837964	0.0968491	0	51.572	62.356	DOWN	1.20911	-0.273942
YLR020C		71.3243	48.0444	111.127	146.64	84.9541	0.0838612	0.0968737	0	59.6843	114.24	DOWN	1.91408	-0.936648
YEL048C		44.781	38.8927	58.3144	60.8638	57.9216	0.0839305	0.0968956	0	41.8368	59.0333	DOWN	1.41104	-0.496754
YJL214W	HXT8	43.4691	54.9169	62.9246	76.914	74.3836	0.0840827	0.0968956	0	49.193	71.4074	DOWN	1.45158	-0.537621
YJRWTy1-1		137.685	69.9781	177.023	278.936	240.113	0.0841042	0.0968956	0	103.832	232.024	DOWN	2.23462	-1.16003
YNL010W		184.505	73.0169	332.835	431.274	329.772	0.0841191	0.0968956	0	128.761	364.627	DOWN	2.83181	-1.50173
YDR118W	APC4	41.2243	30.5201	54.5504	48.8742	64.9719	0.0841282	0.0968956	0	35.8722	56.1322	DOWN	1.56478	-0.645962
YPL271W	ATP15	501.213	748.163	1214.88	889.927	1178.14	0.0841418	0.0968956	0	624.688	1094.32	DOWN	1.75178	-0.808821
YGR182C		423.445	62.0036	1285.85	1360.92	1154.84	0.0843212	0.097052	0	242.724	1267.2	DOWN	5.22075	-2.38426
YKL212W	SAC1	170.289	146.146	355.601	239.747	235.512	0.0844906	0.0971966	0	158.218	276.953	DOWN	1.75046	-0.807734
YKL091C		68.2258	51.7259	107.133	120.678	74.7039	0.0845691	0.0972365	0	59.9759	100.838	DOWN	1.68132	-0.74959
YNL236W	SIN4	112.258	96.4087	250.4	143.154	204.462	0.0846687	0.0972531	0	104.333	199.339	DOWN	1.91059	-0.934021
YDL049C	KNH1	66.994	66.4162	80.1466	73.0427	71.7692	0.084671	0.0972531	0	66.7051	74.9862	DOWN	1.12414	-0.168827
YLR097C	HRT3	52.5285	43.2942	65.6244	71.6987	72.4751	0.0847406	0.0972827	0	47.9113	69.9327	DOWN	1.45963	-0.5456
YPL181W	CTI6	35.1211	20.0342	72.53	78.4402	76.5645	0.0849753	0.0975018	0	27.5776	75.8449	DOWN	2.75023	-1.45955
YDR153C	ENT5	146.758	154.499	193.651	167.665	167.367	0.0850319	0.0975161	0	150.629	176.228	DOWN	1.16995	-0.226446
YNLWsigma3		189.04	158.776	93.0884	124.255	121.416	0.0851128	0.0975161	0	173.908	112.92	UP	1.5401	0.623026
YPR006C	ICL2	97.5016	57.2509	210.855	207.503	194.899	0.0851194	0.0975161	0	77.3762	204.419	DOWN	2.64188	-1.40157
YAL027W		57.9398	45.0157	75.2651	86.8163	78.9846	0.0852186	0.0975795	0	51.4778	80.3553	DOWN	1.56097	-0.642445
YLR067C	PET309	25.568	17.3766	43.3228	34.8669	35.5156	0.0852903	0.0976113	0	21.4723	37.9018	DOWN	1.76515	-0.819788
YGR042W		37.0127	21.7177	66.1488	112.783	58.461	0.0853419	0.0976201	0	29.3652	79.1309	DOWN	2.69472	-1.43013
YER071C		70.7519	40.4807	87.5867	123.957	126.655	0.0854185	0.0976574	0	55.6163	112.733	DOWN	2.02698	-1.01933
YDR409W	SIZ1	48.8897	56.7361	34.9275	31.8677	38.9449	0.0855263	0.0977304	0	52.8129	35.2467	UP	1.49838	0.583402
YORCdelta11		45.4123	68.413	97.2757	118.856	105.35	0.0855878	0.0977505	0	56.9126	107.161	DOWN	1.8829	-0.912953
YIL015W	BAR1	265.848	203.032	65.5069	115.213	78.9115	0.0857618	0.0978309	0	234.44	86.5438	UP	2.70892	1.43772
YHR163W	SOL3	670.913	1028.03	1935.57	1450.47	1253.02	0.0858189	0.0978309	0	849.471	1546.35	DOWN	1.82037	-0.864233
YKL058W	TOA2	152.952	39.9092	293.058	349.78	396.953	0.0858679	0.0978309	0	96.4306	346.597	DOWN	3.59426	-1.8457
YKL204W	EAP1	144.972	152.211	277.388	189.473	220.647	0.0859149	0.0978309	0	148.591	229.169	DOWN	1.54228	-0.625062
YNL200C		86.2931	91.2046	144.174	134.105	102.906	0.08596	0.0978309	0	88.7489	127.062	DOWN	1.4317	-0.517729
YJR134C	SGM1	318.836	397.923	212.932	148.294	165.727	0.0859825	0.0978309	0	358.38	175.651	UP	2.04029	1.02878
YER180C	ISC10	44.8081	46.8146	63.3519	50.8444	65.7497	0.0859885	0.0978309	0	45.8114	59.982	DOWN	1.30933	-0.388825
YGL196W		88.8553	73.7356	124.425	200.09	133.19	0.0860394	0.0978309	0	81.2955	152.568	DOWN	1.87671	-0.908209
YER094C	PUP3	1086.25	250.015	2702.87	2633.58	1931.86	0.0861812	0.0978309	0	668.133	2422.77	DOWN	3.62618	-1.85845
YNL303W		60.0528	70.2829	106.564	75.9355	91.2711	0.0861997	0.0978309	0	65.1679	91.2569	DOWN	1.40034	-0.485773
YNL304W	YPT11	67.8722	79.9533	60.6436	51.4276	41.9438	0.0862274	0.0978309	0	73.9128	51.3383	UP	1.43972	0.525787
snR72	SNR72	183.661	141.096	84.6549	51.36	103.718	0.0862689	0.0978309	0	162.379	79.911	UP	2.03199	1.0229
YPL028W	ERG10	1084.85	1630.25	2703.56	2764.19	2328.03	0.0863006	0.0978309	0	1357.55	2598.59	DOWN	1.91418	-0.936726
YDR218C	SPR28	33.7554	46.7251	65.3712	75.3492	72.6101	0.0863079	0.0978309	0	40.2403	71.1102	DOWN	1.76714	-0.821417
YOR086C		86.0379	58.051	137.985	96.3211	140.617	0.0863185	0.0978309	0	72.0444	124.974	DOWN	1.73468	-0.794673
YPR176C	BET2	201.275	133.066	269.94	347.766	280.602	0.0864383	0.0978671	0	167.171	299.436	DOWN	1.7912	-0.840927
YMR015C	ERG5	408.349	300.763	675.657	608.28	643.632	0.0864385	0.0978671	0	354.556	642.523	DOWN	1.81219	-0.857735
YGR070W	ROM1	50.5834	61.6978	76.7953	86.365	81.1467	0.0865903	0.097989	0	56.1406	81.4357	DOWN	1.45057	-0.536616
YLR183C	TOS4	50.9849	35.4599	68.0629	91.3534	61.5838	0.0866743	0.0980342	0	43.2224	73.6667	DOWN	1.70436	-0.769233
YBL010C		34.343	27.3342	52.8674	61.4061	37.9988	0.0867678	0.09809	0	30.8386	50.7574	DOWN	1.64591	-0.718882
YDR166C	SEC5	105.425	71.165	188.413	169.877	186.644	0.0868383	0.0981179	0	88.295	181.645	DOWN	2.05725	-1.04072
YER134C		143.44	136.447	184.893	190.089	151.917	0.0868808	0.0981179	0	139.944	175.633	DOWN	1.25503	-0.327719
YLR169W		71.8435	100.918	186.431	187.594	191.503	0.087022	0.098211	0	86.3808	188.509	DOWN	2.18231	-1.12585
YJLWdelta9		11.8718	17.8676	35.5918	33.9082	35.1791	0.0870516	0.098211	0	14.8697	34.893	DOWN	2.34659	-1.23056
YHR138C		83.8103	43.636	104.267	170.083	140.973	0.087371	0.0985093	0	63.7232	138.441	DOWN	2.17254	-1.11938
YLR276C	DBP9	93.2571	41.5581	140.595	197.865	174.139	0.0874295	0.0985093	0	67.4076	170.866	DOWN	2.53482	-1.34188
YHR049W	FSH1	298.882	333.173	777.554	1030.86	519.554	0.0874843	0.0985093	0	316.027	775.989	DOWN	2.45545	-1.29599
YLR195C	NMT1	96.2066	40.2042	231.508	193.947	208.977	0.0875065	0.0985093	0	68.2054	211.477	DOWN	3.1006	-1.63255
YKL130C	SHE2	102.97	90.6708	65.0378	70.5609	77.2338	0.0875394	0.0985093	0	96.8204	70.9442	UP	1.36474	0.448627
YBR045C	GIP1	25.507	18.9624	40.7101	32.1772	30.3746	0.087652	0.0985093	0	22.2347	34.4206	DOWN	1.54806	-0.630461
YDR524C-A		7000.92	5077.68	12528.2	11834.4	12115.1	0.0877289	0.0985093	0	6039.3	12159.2	DOWN	2.01335	-1.0096
YLR096W	KIN2	125.846	68.6438	203.738	169.637	243.865	0.0877292	0.0985093	0	97.2449	205.747	DOWN	2.11576	-1.08117
YPL036W	PMA2	113.008	142.262	234.837	152.108	216.293	0.0877304	0.0985093	0	127.635	201.079	DOWN	1.57542	-0.655741
YLR238W	FAR10	56.4586	47.2664	73.5494	72.7123	60.4224	0.0877593	0.0985093	0	51.8625	68.8947	DOWN	1.32841	-0.409701
YML088W		70.6061	54.3682	182.797	93.5071	139.452	0.0878566	0.0985152	0	62.4871	138.585	DOWN	2.21782	-1.14914
YCL041C		159.768	208.105	30.0812	24.4404	16.2433	0.0878934	0.0985152	0	183.936	23.5883	UP	7.79779	2.96306
YDL007W	RPT2	140.199	56.1046	276.797	335.907	311.06	0.0878975	0.0985152	0	98.1518	307.921	DOWN	3.13719	-1.64948
YNL007C	SIS1	368.405	165.69	954.153	490.554	633.561	0.0880723	0.0986136	0	267.048	692.756	DOWN	2.59413	-1.37525
YMR231W	PEP5	36.0826	26.9371	63.1693	60.6155	61.0505	0.088074	0.0986136	0	31.5099	61.6118	DOWN	1.95532	-0.967403
YDRCTy1-1		82.6292	95.7496	102.159	145.822	146.154	0.0881243	0.0986203	0	89.1894	131.378	DOWN	1.47302	-0.558779
YML010W	SPT5	58.7063	53.0413	239.49	107.299	247.983	0.0883264	0.0987906	0	55.8738	198.257	DOWN	3.54831	-1.82713
YGR234W	YHB1	756.335	231.198	2193.17	2302.06	2304.51	0.0883654	0.0987906	0	493.767	2266.58	DOWN	4.59039	-2.19862
YLL053C		206.297	362.62	842.656	827.013	819.154	0.0885416	0.0988328	0	284.459	829.608	DOWN	2.91645	-1.54421
YGL029W	CGR1	56.7443	39.4163	105.691	277.523	236.411	0.0885564	0.0988328	0	48.0803	206.542	DOWN	4.29576	-2.10292
YJR023C		28.8021	35.6692	48.1576	47.4268	39.2933	0.0885629	0.0988328	0	32.2356	44.9592	DOWN	1.39471	-0.47996
YHR002W	LEU5	63.7629	73.0944	181.053	326.041	168.868	0.088581	0.0988328	0	68.4287	225.321	DOWN	3.29278	-1.71931
YOL032W		64.4182	45.0769	84.826	104.321	95.2494	0.0886936	0.0989088	0	54.7476	94.7988	DOWN	1.73156	-0.792074
YHR131C		49.8934	39.4067	71.7799	59.052	63.1032	0.0889219	0.0990895	0	44.6501	64.645	DOWN	1.44782	-0.533878
YJL140W	RPB4	80.01	38.1359	152.551	179.523	168.599	0.0889449	0.0990895	0	59.073	166.891	DOWN	2.82517	-1.49834
YGL056C	SDS23	163.234	176.347	159.423	124.942	124.886	0.089065	0.0991737	0	169.791	136.417	UP	1.24464	0.315732
YJL169W		32.6104	38.2927	50.3265	45.7364	44.6082	0.0891807	0.0991949	0	35.4515	46.8904	DOWN	1.32266	-0.403443
YNL081C		185.563	74.9998	418.658	305.283	336.24	0.089181	0.0991949	0	130.281	353.394	DOWN	2.71254	-1.43965
[truncated: 4,683 more rows]

## Sheet: RPtest
Additional Genes found to be significant by Rank Product test
RDN5-1
RPR1
YARCdelta8
YBL045C
YBL077W
YBL083C
YBR010W
YBR011C
YBR031W
YBR105C
YBR126C
YBR154C
YBR243C
YCL040W
YCL041C
YCL044C
YCR013C
YCR061W
YCRWdelta8
YDL050C
YDL124W
YDL237W
YDR077W
YDR093W
YDR156W
YDR194C
YDR204W
YDR246W
YDR367W
YDR441C
YDR529C
YDRWdelta11
YDRWdelta7
YEL021W
YER064C
YER072W
YER083C
YER089C
YER120W
YFL031W
YGL022W
YGL026C
YGL077C
YGL102C
YGLWdelta2
YGLWsigma2
YGR182C
YGR229C
YGR259C
YHL004W
YHL040C
YHL050C
YHR013C
YHR025W
YHR094C
YHR135C
YHR146W
YHR175W
YIL027C
YIL035C
YIL038C
YIL041W
YIL050W
YIL063C
YILCdelta1
YILCdelta3
YJL055W
YJL172W
YJR017C
YJR064W
YKL028W
YKL046C
YKL085W
YKL113C
YKL137W
YKR045C
YKR065C
YKR080W
YKR091W
YLL044W
YLR038C
YLR264W
YLR325C
YLR359W
YML012W
YML025C
YML058W
YML097C
YML105C
YML129C
YMR058W
YMR193W
YMR203W
YMR251W-A
YMR256C
YMR321C
YMRWdelta17
YNL030W
YNL079C
YNL175C
YNL239W
YNL241C
YNL259C
YOL038W
YOL052C
YOL080C
YOL109W
YOL126C
YOL155C
YOR074C
YOR174W
YOR203W
YOR302W
YOR382W
YPL095C
YPL142C
YPL198W
YPR133W-A
YPR143W
YPR154W
YPR167C
YPR172W
snR35
snR61
snR75
snR77
tQ(UUG)E2
