# Supplementary material for: Global transcriptional response of Saccharomyces cerevisiae to the deletion of SDH3
Source: BMC Syst Biol. 2009 Feb 6;3:17. doi: 10.1186/1752-0509-3-17 (PMC2661886; doi:10.1186/1752-0509-3-17)
Supplement: Additional File 2 — Reporter features. Complete list of reporter TFs, reporter GOs and reporter metabolites. [file 1752-0509-3-17-S2.xls]

## Sheet: Reporter-TFs
Transcription Factor/Regulator	Number of neighbors	P-value	SGD definition
Complete list of reporter TFs
HAP5	22	0.00156301	Subunit of the heme-activated, glucose-repressed Hap2/3/4/5 CCAAT-binding complex, a transcriptional activator and global regulator of respiratory gene expression; required for assembly and DNA binding activity of the complex
HAP4	26	0.00227342	Subunit of the heme-activated, glucose-repressed Hap2p/3p/4p/5p CCAAT-binding complex, a transcriptional activator and global regulator of respiratory gene expression; provides the principal activation function of the complex
SLY1	12	0.00332625	Hydrophilic protein involved in vesicle trafficking between the ER and Golgi; SM (Sec1/Munc-18) family protein that binds the tSNARE Sed5p and stimulates its assembly into a trans-SNARE membrane-protein complex
HAP3	25	0.00422258	Subunit of the heme-activated, glucose-repressed Hap2p/3p/4p/5p CCAAT-binding complex, a transcriptional activator and global regulator of respiratory gene expression; contains sequences contributing to both complex assembly and DNA binding
SLN1	2	0.00570855	Histidine kinase osmosensor that regulates a MAP kinase cascade; transmembrane protein with an intracellular kinase domain that signals to Ypd1p and Ssk1p, thereby forming a phosphorelay system similar to bacterial two-component regulators
TRS130	1	0.0109075	One of 10 subunits of the transport protein particle (TRAPP) complex of the cis-Golgi which mediates vesicle docking and fusion; involved in ER to Golgi membrane traffic; mutation activates transcription of OCH1
HAP2	28	0.0138842	Subunit of the heme-activated, glucose-repressed Hap2p/3p/4p/5p CCAAT-binding complex, a transcriptional activator and global regulator of respiratory gene expression; contains sequences sufficient for both complex assembly and DNA binding
FAR1	2	0.0147143	Cyclin-dependent kinase inhibitor that mediates cell cycle arrest in response to pheromone; also forms a complex with Cdc24p, Ste4p, and Ste18p that may specify the direction of polarized growth during mating; potential Cdc28p substrate
HYM1	2	0.0193607	Component of the RAM signaling network that is involved in regulation of Ace2p activity and cellular morphogenesis, interacts with Kic1p and Sog2p, localizes to sites of polarized growth during budding and during the mating response
THI2	8	0.0229733	Zinc finger protein of the Zn(II)2Cys6 type, probable transcriptional activator of thiamine biosynthetic genes
RAP1	26	0.0244595	DNA-binding protein involved in either activation or repression of transcription, depending on binding site context; also binds telomere sequences and plays a role in telomeric position effect (silencing) and telomere structure
SWI6	31	0.0292031	Transcription cofactor, forms complexes with DNA-binding proteins Swi4p and Mbp1p to regulate transcription at the G1/S transition; involved in meiotic gene expression; localization regulated by phosphorylation; potential Cdc28p substrate
YHP1	1	0.0305562	One of two homeobox transcriptional repressors (see also Yox1p), that bind to Mcm1p and to early cell cycle box (ECB) elements of cell cycle regulated genes, thereby restricting ECB-mediated transcription to the M/G1 interval
YOX1	1	0.0305562	Homeodomain-containing transcriptional repressor, binds to Mcm1p and to early cell cycle boxes (ECBs) in the promoters of cell cycle-regulated genes expressed in M/G1 phase; expression is cell cycle-regulated; potential Cdc28p substrate
GCR1	18	0.0344583	Transcriptional activator of genes involved in glycolysis; DNA-binding protein that interacts and functions with the transcriptional activator Gcr2p
THI3	9	0.0359599	Probable decarboxylase, required for expression of enzymes involved in thiamine biosynthesis; may have a role in catabolism of amino acids to long-chain and complex alcohols
CMD1	1	0.038662	Calmodulin; Ca++ binding protein that regulates Ca++ independent processes (mitosis, bud growth, actin organization, endocytosis, etc.) and Ca++ dependent processes (stress-activated pathways), targets include Nuf1p, Myo2p and calcineurin
GCD1	4	0.0526356	Gamma subunit of the translation initiation factor eIF2B, the guanine-nucleotide exchange factor for eIF2; activity subsequently regulated by phosphorylated eIF2; first identified as a negative regulator of GCN4 expression
MSN5	3	0.0568373	Karyopherin involved in nuclear import and export; shown to be responsible for nuclear import of replication protein A and for export of several proteins including Swi6p, Far1p, and Pho4p; cargo dissociation involves binding to RanGTP
SEC7	1	0.057285	Guanine nucleotide exchange factor (GEF) for ADP ribosylation factors involved in proliferation of the Golgi, intra-Golgi transport and ER-to-Golgi transport; found in the cytoplasm and on Golgi-associated coated vesicles
CDC39	4	0.0725667	Component of the CCR4-NOT complex, which has multiple roles in regulating mRNA levels including regulation of transcription and destabilizing mRNAs by deadenylation; basal transcription factor
SSA3	1	0.0839827	ATPase involved in protein folding and the response to stress; plays a role in SRP-dependent cotranslational protein-membrane targeting and translocation; member of the heat shock protein 70 (HSP70) family; localized to the cytoplasm
CUP2	3	0.0858998	Copper-binding transcription factor; activates transcription of the metallothionein genes CUP1-1 and CUP1-2 in response to elevated copper concentrations
VDE1	1	0.0875253	#N/A
KAR4	2	0.0909326	Transcription factor required for induction of KAR3 and CIK1 during mating, also required during meiosis; exists in two forms, a slower-migrating form more abundant during vegetative growth and a faster-migrating form induced by pheromone
MBP1	23	0.0911786	Transcription factor involved in regulation of cell cycle progression from G1 to S phase, forms a complex with Swi6p that binds to MluI cell cycle box regulatory element in promoters of DNA synthesis genes
MET1	3	0.0985389	S-adenosyl-L-methionine uroporphyrinogen III transmethylase, involved in sulfate assimilation, methionine metabolism, and siroheme biosynthesis
ZAP1	17	0.107986	Zinc-regulated transcription factor, binds to zinc-responsive promoter elements to induce transcription of certain genes in the presence of zinc; regulates its own transcription; contains seven zinc-finger domains
SRP101	4	0.111179	Signal recognition particle (SRP) receptor - alpha subunit; contain GTPase domains; involved in SRP-dependent protein targeting; interacts with SRP102p
RPN4	7	0.115888	Transcription factor that stimulates expression of proteasome genes; Rpn4p levels are in turn regulated by the 26S proteasome in a negative feedback control mechanism; RPN4 is transcriptionally regulated by various stress responses
BUD14	1	0.119054	Protein involved in bud-site selection, Bud14p-Glc7p complex functions as a cortical regulator of dynein; diploid mutants display a random budding pattern instead of the wild-type bipolar pattern
CDC36	1	0.119054	Component of the CCR4-NOT complex, which has multiple roles in regulating mRNA levels including regulation of transcription and destabilizing mRNAs by deadenylation; basal transcription factor
RGA1	1	0.119054	GTPase-activating protein for the polarity-establishment protein Cdc42p; implicated in control of septin organization, pheromone response, and haploid invasive growth
STE4	1	0.119054	G protein beta subunit, forms a dimer with Ste18p to activate the mating signaling pathway, forms a heterotrimer with Gpa1p and Ste18p to dampen signaling; may recruit Rho1p to the polarized growth site during mating; contains WD40 repeats
UBP3	1	0.119054	Ubiquitin-specific protease that interacts with Bre5p to co-regulate anterograde and retrograde transport between endoplasmic reticulum and Golgi compartments; inhibitor of gene silencing; cleaves ubiquitin fusions but not polyubiquitin
SUT2	2	0.121244	Putative transcription factor; multicopy suppressor of mutations that cause low activity of the cAMP/protein kinase A pathway; highly similar to Sut1p
BCK2	2	0.124726	Protein rich in serine and threonine residues involved in protein kinase C signaling pathway, which controls cell integrity; overproduction suppresses pkc1 mutations
SPO1	3	0.127807	Meiosis-specific protein with similarity to phospholipase B, required for meiotic spindle pole body duplication and separation; required for spore formation
SDS3	3	0.131718	Component of the Rpd3p/Sin3p deacetylase complex required for its structural integrity and catalytic activity, involved in transcriptional silencing and required for sporulation; cells defective in SDS3 display pleiotropic phenotypes
CTK1	1	0.132049	Catalytic (alpha) subunit of C-terminal domain kinase I (CTDK-I), which phosphorylates the C-terminal repeated domain of the RNA polymerase II large subunit (Rpo21p) to affect both transcription and pre-mRNA 3' end processing
RIM8	1	0.136578	Protein of unknown function, involved in the proteolytic activation of Rim101p in response to alkaline pH; has similarity to A. nidulans PalF
YVH1	1	0.136578	Protein phosphatase involved in vegetative growth at low temperatures, sporulation, and glycogen accumulation; transcription induced by low temperature and nitrogen starvation; member of the dual-specificity family of protein phosphatases
MOT3	18	0.137591	Nuclear transcription factor with two Cys2-His2 zinc fingers; involved in repression of a subset of hypoxic genes by Rox1p, repression of several DAN/TIR genes during aerobic growth, and repression of ergosterol biosynthetic genes
SNF7	7	0.137745	One of four subunits of the endosomal sorting complex required for transport III (ESCRT-III); involved in the sorting of transmembrane proteins into the multivesicular body (MVB) pathway; recruited from the cytoplasm to endosomal membranes
SLK19	1	0.147821	Kinetochore-associated protein required for normal segregation of chromosomes in meiosis and mitosis; component of the FEAR regulatory network, which promotes Cdc14p release from the nucleolus during anaphase; potential Cdc28p substrate
TPO1	1	0.147821	Polyamine transporter that recognizes spermine, putrescine, and spermidine; catalyzes uptake of polyamines at alkaline pH and excretion at acidic pH; phosphorylation enhances activity and sorting to the plasma membrane
YER064C	1	0.147821	#N/A
CAF16	4	0.15336	Part of the evolutionarily-conserved CCR4-NOT transcriptional regulatory complex involved in controlling mRNA initiation, elongation, and degradation; putative ABC ATPase; interacts with Ssn2p, Ssn3p, and Ssn8p
FET3	2	0.166061	Ferro-O2-oxidoreductase required for high-affinity iron uptake and involved in mediating resistance to copper ion toxicity, belongs to class of integral membrane multicopper oxidases
CLN2	5	0.166096	G1 cyclin involved in regulation of the cell cycle; activates Cdc28p kinase to promote the G1 to S phase transition; late G1 specific expression depends on transcription factor complexes, MBF (Swi6p-Mbp1p) and SBF (Swi6p-Swi4p)
PTR3	5	0.167307	Component of the SPS plasma membrane amino acid sensor system (Ssy1p-Ptr3p-Ssy5p), which senses external amino acid concentration and transmits intracellular signals that result in regulation of expression of amino acid permease genes
CLN1	2	0.17006	G1 cyclin involved in regulation of the cell cycle; activates Cdc28p kinase to promote the G1 to S phase transition; late G1 specific expression depends on transcription factor complexes, MBF (Swi6p-Mbp1p) and SBF (Swi6p-Swi4p)
REB1	9	0.185629	RNA polymerase I enhancer binding protein; DNA binding protein which binds to genes transcribed by both RNA polymerase I and RNA polymerase II; required for termination of RNA polymerase I transcription
SWI4	23	0.197189	DNA binding component of the SBF complex (Swi4p-Swi6p), a transcriptional activator that in concert with MBF (Mbp1-Swi6p) regulates late G1-specific transcription of targets including cyclins and genes required for DNA synthesis and repair
NPR1	2	0.198203	Protein kinase that stabilizes several plasma membrane amino acid transporters by antagonizing their ubiquitin-mediated degradation
NOT3	3	0.198997	Subunit of the CCR4-NOT complex, which is a global transcriptional regulator with roles in transcription initiation and elongation and in mRNA degradation
PTI1	3	0.201236	Pta1p Interacting protein
MGA2	2	0.202589	ER membrane protein involved, with its homolog Spt23p, in regulation of OLE1 transcription; inactive ER form dimerizes and one subunit is then activated by ubiquitin/proteasome-dependent processing followed by nuclear targeting
HAP1	24	0.205216	Zinc finger transcription factor involved in the complex regulation of gene expression in response to levels of heme and oxygen; the S288C sequence differs from other strain backgrounds due to a Ty1 insertion in the carboxy terminus
DUN1	8	0.212325	Cell-cycle checkpoint serine-threonine kinase required for DNA damage-induced transcription of certain target genes, phosphorylation of Rad55p and Sml1p, and transient G2/M arrest after DNA damage; also regulates postreplicative DNA repair
GIS1	2	0.212407	Transcriptional factor, involved in the expression of genes during nutrient limitation; also involved in the negative regulation of DPP1 and PHR1
GAT1	9	0.214292	Transcriptional activator of genes involved in nitrogen catabolite repression, member of the GATA family of DNA binding proteins; activity and localization regulated by nitrogen limitation and Ure2p
NDD1	3	0.21469	Transcriptional activator essential for nuclear division; localized to the nucleus; essential component of the mechanism that activates the expression of a set of late-S-phase-specific genes
CKS1	1	0.215339	Subunit of the Cdc28 protein kinase, required for mitotic proteolysis, may also be involved in the proteolysis of the G1 cyclins
MAC1	8	0.21607	Copper-sensing transcription factor involved in regulation of genes required for high affinity copper transport
KCS1	2	0.216631	Inositol hexaphosphate kinase, phosphorylates inositol hexakisphosphate (InsP6) to diphosphoinositol polyphosphates, required for proper vacuole morphology and involved in salt stress response, contains two leucine heptad repeats
STE20	3	0.21737	Signal transducing kinase of the PAK (p21-activated kinase) family, involved in pheromone response and pseudohyphal/invasive growth pathways, activated by Cdc42p; binds Ste4p at a GBB motif present in noncatalytic domains of PAK kinases
GDI1	1	0.218132	GDP dissociation inhibitor, regulates vesicle traffic in secretory pathways by regulating the dissociation of GDP from the Sec4/Ypt/rab family of GTP binding proteins
STE5	2	0.230968	Scaffold protein that, in response to pheromone, shuttles from the nucleus to the plasma membrane and assembles kinases Ste11p, Ste7p, and Fus3p into a specific signaling complex; active oligomeric form interacts with Ste4p-Ste18p complex
TOM70	1	0.230991	Component of the TOM (translocase of outer membrane) complex responsible for recognition and initial import steps for all mitochondrially directed proteins; acts as a receptor for incoming precursor proteins
CAF4	5	0.233738	WD40 repeat-containing protein associated with the CCR4-NOT complex, interacts in a Ccr4p-dependent manner with Ssn2p
MOT2	4	0.236895	Component of the CCR4-NOT transcription regulatory complex, which represses transcription, at least in part, by inhibiting functional TBP-DNA interactions and also aids in transcription elongation; interacts with C-terminal region of Not1p
YFH1	6	0.239574	Frataxin, regulates mitochondrial iron accumulation; interacts with Isu1p which promotes Fe-S cluster assembly; interacts with electron transport chain components and may influence respiration; human homolog involved in Friedrich's ataxia
KEM1	1	0.239756	Evolutionarily-conserved 5'-3' exonuclease component of cytoplasmic processing (P) bodies involved in mRNA decay; plays a role in microtubule-mediated processes, filamentous growth, ribosomal RNA maturation, and telomere maintenance
HST1	2	0.24238	NAD(+)-dependent histone deacetylase; essential subunit of the Sum1p/Rfm1p/Hst1p complex required for ORC-dependent silencing and mitotic repression; non-essential subunit of the Set3C deacetylase complex; involved in telomere maintenance
TEC1	43	0.244003	Transcription factor required for full Ty1 epxression, Ty1-mediated gene activation, and haploid invasive and diploid pseudohyphal growth; TEA/ATTS DNA-binding domain family member
MED1	5	0.245806	Subunit of the RNA polymerase II mediator complex; associates with core polymerase subunits to form the RNA polymerase II holoenzyme; essential for transcriptional regulation
CMP2	2	0.246675	Calcineurin A; one isoform (the other is CNA1) of the catalytic subunit of calcineurin, a Ca++/calmodulin-regulated protein phosphatase which regulates Crz1p (a stress-response transcription factor), the other calcineurin subunit is CNB1
SPF1	2	0.246675	P-type ATPase, ion transporter of the ER membrane involved in ER function and Ca2+ homeostasis; required for regulating Hmg2p degradation; confers sensitivity to a killer toxin (SMKT) produced by Pichia farinosa KK1
SPT15	4	0.25095	TATA-binding protein, general transcription factor that interacts with other factors to form the preinitiation complex at promoters, essential for viability
PBS2	6	0.254568	MAP kinase kinase that plays a pivotal role in the osmosensing signal-transduction pathway, activated under severe osmotic stress
CCR4	9	0.260551	Component of the CCR4-NOT transcriptional complex, which is involved in regulation of gene expression; component of the major cytoplasmic deadenylase, which is involved in mRNA poly(A) tail shortening
NRM1	1	0.263971	Putative transcriptional repressor of MBF (MCB binding factor) target genes
OPI1	13	0.266288	Transcriptional regulator of a variety of genes; phosphorylation by protein kinase A stimulates Opi1p function in negative regulation of phospholipid biosynthetic genes; involved in telomere maintenance
ELP3	4	0.27326	Histone acetyltransferase subunit of the Elongator complex, which is a component of the RNA polymerase II holoenzyme; activity is directed specifically towards histones H3 and H4; disruption confers resistance to K. lactis zymotoxin
TPK1	2	0.283329	Subunit of cytoplasmic cAMP-dependent protein kinase, which contains redundant catalytic subunits Tpk1p, Tpk2p, and Tpk3p and regulatory subunit Bcy1p; promotes vegetative growth in response to nutrients; inhibits filamentous growth
TPK3	2	0.283329	Subunit of cytoplasmic cAMP-dependent protein kinase, which contains redundant catalytic subunits Tpk1p, Tpk2p, and Tpk3p and regulatory subunit Bcy1p; promotes vegetative growth in response to nutrients; inhibits filamentous growth
LST8	2	0.283891	Protein required for the transport of amino acid permease Gap1p from the Golgi to the cell surface; component of the TOR signaling pathway; associates with both Tor1p and Tor2p; contains a WD-repeat
UBA4	2	0.283891	Protein that activates Urm1p before its conjugation to proteins (urmylation); one target is the thioredoxin peroxidase Ahp1p, suggesting a role of urmylation in the oxidative stress response
URM1	2	0.283891	Ubiquitin-like protein with only weak sequence similarity to ubiquitin; depends on the E1-like activating enzyme Uba4p; molecular function of the Urm1p pathway is unknown, but it is required for normal growth, particularly at high temperature
SAN1	3	0.285724	Ubiquitin-protein ligase, involved in the proteasome-dependent degradation of aberrant nuclear proteins; san1 mutations suppress sir4, spt16, and cdc68 mutations, suggesting a role in chromatin silencing
YHC3	2	0.289083	Vacuolar membrane protein involved in the ATP-dependent transport of arginine into the vacuole and possibly in balancing ion homeostasis; homolog of human CLN3 involved in Batten disease (juvenile onset neuronal ceroid lipofuscinosis)
SEF1	4	0.290192	Putative transcription factor, has homolog in Kluyveromyces lactis
STE50	2	0.290859	Protein involved in mating response, invasive/filamentous growth, and osmotolerance, acts as an adaptor that links G protein-associated Cdc42p-Ste20p complex to the effector Ste11p to modulate signal transduction
GIP1	1	0.291915	Meiosis-specific regulatory subunit of the Glc7p protein phosphatase, regulates spore wall formation and septin organization, required for expression of some late meiotic genes and for normal localization of Glc7p
SSP2	1	0.291915	Sporulation specific protein that localizes to the spore wall; required for sporulation at a point after meiosis II and during spore wall formation; SSP2 expression is induced midway in meiosis
ESA1	4	0.29347	Histone acetyltransferase catalytic subunit of the native multisubunit complex (NuA4) that acetylates four conserved internal lysines of histone H4 N-terminal tail; required for cell cycle progression
SRB2	2	0.294002	General transcription factor, subunit of the RNA polymerase II mediator complex; associates with core polymerase subunits to form the RNA polymerase II holoenzyme; involved in telomere maintenance
SEC23	1	0.294669	GTPase-activating protein; component of the Sec23p-Sec24p heterodimeric complex of the COPII vesicle coat, involved in ER to Golgi transport and autophagy; stimulates the GDP-bound form of Sar1p
CUP9	3	0.298555	Homeodomain-containing transcriptional repressor of PTR2, which encodes a major peptide transporter; imported peptides activate ubiquitin-dependent proteolysis, resulting in degradation of Cup9p and de-repression of PTR2 transcription
SKN7	24	0.308383	Nuclear response regulator and transcription factor, part of a branched two-component signaling system; required for optimal induction of heat-shock genes in response to oxidative stress; involved in osmoregulation
TRR1	1	0.30924	Cytoplasmic thioredoxin reductase, key regulatory enzyme that determines the redox state of the thioredoxin system, which acts as a disulfide reductase system and protects cells against both oxidative and reductive stress
TSA1	1	0.30924	Ubiquitous housekeeping thioredoxin peroxidase, reduces reactive oxygen, nitrogen and sulfur species using thioredoxin as hydrogen donor; mediates redox regulation of the nuclear localization of Yap1p; deletion results in mutator phenotype
YBP1	1	0.30924	Protein required for oxidation of specific cysteine residues of the transcription factor Yap1p, resulting in the nuclear localization of Yap1p in response to stress
NAB3	1	0.309534	Single stranded DNA binding protein; acidic ribonucleoprotein; required for termination of non-poly(A) transcripts and efficient splicing; interacts with Nrd1p
NRD1	1	0.309534	RNA-binding protein that interacts with the C-terminal domain of the RNA polymerase II large subunit (Rpo21p), required for transcription termination and 3' end maturation of nonpolyadenylated RNAs
CDC48	1	0.313095	ATPase in ER, nuclear membrane and cytosol with homology to mammalian p97; in a complex with Npl4p and Ufd1p participates in retrotranslocation of ubiquitinated proteins from the ER into the cytosol for degradation by the proteasome
NMA111	1	0.313095	Protein of unknown function which may contribute to lipid homeostasis and/or apoptosis; sequence similarity to the mammalian Omi/HtrA2 family of serine proteases
NPL4	1	0.313095	Endoplasmic reticulum and nuclear membrane protein, forms a complex with Cdc48p and Ufd1p that recognizes ubiquitinated proteins in the endoplasmic reticulum and delivers them to the proteasome for degradation
SPT23	1	0.313095	ER membrane protein involved, with its homolog Mga2p, in regulation of OLE1 transcription; inactive ER form dimerizes and one subunit is then activated by ubiquitin/proteasome-dependent processing followed by nuclear targeting
UFD1	1	0.313095	Protein that interacts with Cdc48p and Npl4p, involved in recognition of polyubiquitinated proteins and their presentation to the 26S proteasome for degradation; involved in transporting proteins from the ER to the cytosol
SPT8	2	0.31798	Subunit of the SAGA transcriptional regulatory complex but not present in SAGA-like complex SLIK/SALSA, required for SAGA-mediated inhibition at some promoters
SPT3	9	0.325741	Subunit of the SAGA and SAGA-like transcriptional regulatory complexes, interacts with Spt15p to activate transcription of some RNA polymerase II-dependent genes, also functions to inhibit transcription at some promoters
NGG1	4	0.326419	Transcriptional regulator involved in glucose repression of Gal4p-regulated genes; component of transcriptional adaptor and histone acetyltransferase complexes, the ADA complex, the SAGA complex, and the SLIK complex
RPM2	6	0.330732	Protein component of mitochondrial RNase P, along with the mitochondrially-encoded RNA subunit RPM1; Rnase P removes 5' extensions from tRNA precursors; Rpm2p is also involved in maturation of RPM1 and in translation of mitochondrial mRNAs
NOT5	4	0.331692	Subunit of the CCR4-NOT complex, which is a global transcriptional regulator with roles in transcription initiation and elongation and in mRNA degradation
BNI1	1	0.331698	Formin, nucleates the formation of linear actin filaments, involved in cell processes such as budding and mitotic spindle orientation which require the formation of polarized actin cables, functionally redundant with BNR1
DFG5	1	0.332185	Putative mannosidase, essential glycosylphosphatidylinositol (GPI)-anchored membrane protein required for cell wall biogenesis in bud formation, involved in filamentous growth, homologous to Dcw1p
FZF1	1	0.333131	Transcription factor involved in sulfite metabolism, sole identified regulatory target is SSU1, overexpression suppresses sulfite-sensitivity of many unrelated mutants due to hyperactivation of SSU1, contains five zinc fingers
PHO2	24	0.338722	Homeobox transcription factor; regulatory targets include genes involved in phosphate metabolism; binds cooperatively with Pho4p to the PHO5 promoter; phosphorylation of Pho2p facilitates interaction with Pho4p
CDC42	3	0.339435	Small rho-like GTPase, essential for establishment and maintenance of cell polarity; mutants have defects in the organization of actin and septins
CLN3	6	0.342431	G1 cyclin involved in cell cycle progression; activates Cdc28p kinase to promote the G1 to S phase transition; plays a role in regulating transcription of the other G1 cyclins, CLN1 and CLN2; regulated by phosphorylation and proteolysis
RSC1	9	0.343887	One of 15 subunits of the 'Remodel the Structure of Chromatin' (RSC) complex; required for expression of mid-late sporulation-specific genes; contains two essential bromodomains, a bromo-adjacent homology (BAH) domain, and an AT hook
SPT5	2	0.345124	Protein that forms a complex with Spt4p and mediates both activation and inhibition of transcription elongation; Spt4p-Spt5p complex also plays a role in pre-mRNA processing
TAF12	15	0.347242	Subunit (61/68 kDa) of TFIID and SAGA complexes, involved in RNA polymerase II transcription initiation and in chromatin modification, similar to histone H2A
GCN5	19	0.347332	Histone acetyltransferase, acetylates lysine 14 on histone H3; catalytic subunit of the ADA and SAGA histone acetyltransferase complexes; founding member of the Gcn5p-related N-acetyltransferase superfamily
GCR2	7	0.349686	Transcriptional activator of genes involved in glycolysis; interacts and functions with the DNA-binding protein Gcr1p
SNF5	7	0.351367	Subunit of the SWI/SNF chromatin remodeling complex involved in transcriptional regulation; functions interdependently in transcriptional activation with Snf2p and Snf6p
YGL007W	1	0.353815	#N/A
YGR154C	10	0.355719	#N/A
SIT4	4	0.355824	Type 2A-related serine-threonine phosphatase that functions in the G1/S transition of the mitotic cycle; cytoplasmic and nuclear protein that modulates functions mediated by Pkc1p including cell wall and actin cytoskeleton organization
IRA1	2	0.35661	GTPase-activating protein that negatively regulates RAS by converting it from the GTP- to the GDP-bound inactive form, required for reducing cAMP levels under nutrient limiting conditions, mediates membrane association of adenylate cyclase
SFL1	2	0.35661	Transcription repressor involved in regulation of flocculation-related genes, inhibits transcription by recruiting general corepressor Cyc8p-Tup1p to different promoters; negatively regulated by cAMP-dependent protein kinase A subunit Tpk2p
SPT7	6	0.361263	Subunit of the SAGA transcriptional regulatory complex, involved in proper assembly of the complex; also present as a C-terminally truncated form in the SLIK/SALSA transcriptional regulatory complex
SNF6	2	0.364806	Subunit of the SWI/SNF chromatin remodeling complex involved in transcriptional regulation; functions interdependently in transcriptional activation with Snf2p and Snf5p
TYE7	1	0.368143	Serine-rich protein that contains a basic-helix-loop-helix (bHLH) DNA binding motif; binds E-boxes of glycolytic genes and contributes to their activation; may function as a transcriptional activator in Ty1-mediated gene expression
CDC47	4	0.370008	Component of the hexameric MCM complex, which is important for priming origins of DNA replication in G1 and becomes an active ATP-dependent helicase that promotes DNA melting and elongation when activated by Cdc7p-Dbf4p in S-phase
RGT1	8	0.37662	Glucose-responsive transcription factor that regulates expression of several glucose transporter (HXT) genes in response to glucose; binds to promoters and acts both as a transcriptional activator and repressor
DID4	1	0.387428	Class E Vps protein of the ESCRT-III complex, required for sorting of integral membrane proteins into lumenal vesicles of multivesicular bodies, and for delivery of newly synthesized vacuolar enzymes to the vacuole, involved in endocytosis
VPS4	1	0.387428	AAA-type ATPase required for efficient late endosome to vacuole transport; catalyzes the release of an endosomal membrane-associated class E VPS protein complex; cytoplasmic protein that is also associated with an endosomal compartment
RNT1	4	0.387489	RNAase III; cleaves a stem-loop structure at the 3' end of U2 snRNA to ensure formation of the correct U2 3' end
MDH1	1	0.388323	Mitochondrial malate dehydrogenase, catalyzes interconversion of malate and oxaloacetate; involved in the tricarboxylic acid (TCA) cycle
RAS2	20	0.38869	GTP-binding protein that regulates the nitrogen starvation response, sporulation, and filamentous growth; farnesylation and palmitoylation required for activity and localization to plasma membrane; homolog of mammalian Ras proto-oncogenes
IRA2	3	0.38902	GTPase-activating protein that negatively regulates RAS by converting it from the GTP- to the GDP-bound inactive form, required for reducing cAMP levels under nutrient limiting conditions, has similarity to Ira1p and human neurofibromin
NDT80	1	0.390256	Meiosis-specific transcription factor required for exit from pachytene and for full meiotic recombination; activates middle sporulation genes; competes with Sum1p for binding to promoters containing middle sporulation elements (MSE)
VID30	10	0.390838	Protein involved in proteasome-dependent catabolite degradation of fructose-1,6-bisphosphatase (FBPase); shifts the balance of nitrogen metabolism toward the production of glutamate; localized to the nucleus and the cytoplasm
ACA1	1	0.392195	Basic leucine zipper (bZIP) transcription factor of the ATF/CREB family, may regulate transcription of genes involved in utilization of non-optimal carbon sources
CST6	1	0.392195	Basic leucine zipper (bZIP) transcription factor of the ATF/CREB family, activates transcription of genes involved in utilization of non-optimal carbon sources; involved in telomere maintenance
MED2	12	0.393684	Subunit of the RNA polymerase II mediator complex; associates with core polymerase subunits to form the RNA polymerase II holoenzyme; essential for transcriptional regulation
STE12	71	0.395942	Transcription factor that is activated by a MAP kinase signaling cascade, activates genes involved in mating or pseudohyphal/invasive growth pathways; cooperates with Tec1p transcription factor to regulate genes specific for invasive growth
PAF1	15	0.396739	RNA polymerase II-associated protein, defines a large complex that is biochemically and functionally distinct from the Srb-Mediator form of Pol II holoenzyme and is required for full expression of a subset of cell cycle-regulated genes
CSR2	1	0.396934	Nuclear protein with a potential regulatory role in utilization of galactose and nonfermentable carbon sources; overproduction suppresses the lethality at high temperature of a chs5 spa2 double null mutation; potential Cdc28p substrate
PGD1	11	0.397598	Subunit of the Mediator global transcriptional cofactor complex, which is part of the RNA polymerase II holoenzyme and plays an essential role in basal and activated transcription; direct target of the Cyc8p-Tup1p transcriptional corepressor
RPH1	1	0.40014	Transcriptional repressor of PHR1, which is a photolyase induced by DNA damage; binds to AG(4) (C(4)T) sequence upstream of PHR1; Rph1p phosphorylation during DNA damage is under control of the MEC1-RAD53 pathway
POP2	5	0.404563	RNase of the DEDD superfamily, subunit of the Ccr4-Not complex that mediates 3' to 5' mRNA deadenylation
DAT1	1	0.406611	DNA binding protein that recognizes oligo(dA).oligo(dT) tracts; Arg side chain in its N-terminal pentad Gly-Arg-Lys-Pro-Gly repeat is required for DNA-binding; not essential for viability
SSA1	2	0.410951	ATPase involved in protein folding and nuclear localization signal (NLS)-directed nuclear transport; member of heat shock protein 70 (HSP70) family; forms a chaperone complex with Ydj1p; localized to the nucleus, cytoplasm, and cell wall
EAF3	3	0.412517	Esa1p-associated factor, nonessential component of the NuA4 acetyltransferase complex, homologous to Drosophila dosage compensation protein MSL3
HAL9	2	0.416231	Putative transcription factor containing a zinc finger; overexpression increases salt tolerance through increased expression of the ENA1 (Na+/Li+ extrusion pump) gene while gene disruption decreases both salt tolerance and ENA1 expression
RDR1	2	0.416231	Transcriptional repressor involved in the control of multidrug resistance; negatively regulates expression of the PDR5 gene; member of the Gal4p family of zinc cluster proteins
RDS2	2	0.416231	Zinc cluster protein involved in conferring resistance to ketoconazole
RIM9	2	0.417546	Protein of unknown function, involved in the proteolytic activation of Rim101p in response to alkaline pH; has similarity to A. nidulans PalI; putative membrane protein
CAM1	1	0.418662	Translational cofactor elongation factor-1 gamma, participates in the regulation of GTP-binding protein EF-1 alpha, may play a redundant role in the regulation of protein synthesis or another GTP-dependent process
TRX1	1	0.418662	Cytoplasmic thioredoxin isoenzyme of the thioredoxin system which protects cells against both oxidative and reductive stress, forms LMA1 complex with Pbi2p, acts as a cofactor for Tsa1p, required for ER-Golgi transport and vacuole inheritance
CRZ1	5	0.418877	Transcription factor that activates transcription of genes involved in stress response; nuclear localization is positively regulated by calcineurin-mediated dephosphorylation
STO1	3	0.419162	Large subunit of the nuclear mRNA cap-binding protein complex, interacts with Npl3p to carry nuclear poly(A)+ mRNA to cytoplasm; also involved in nuclear mRNA degradation and telomere maintenance; orthologous to mammalian CBP80
MBF1	2	0.422235	Transcriptional coactivator that bridges the DNA-binding region of Gcn4p and TATA-binding protein Spt15p; suppressor of frameshift mutations
CDC50	1	0.422536	Endosomal protein that regulates cell polarity; similar to Ynr048wp and Lem3p
HSP82	1	0.422536	Cytoplasmic chaperone (Hsp90 family) required for pheromone signaling and negative regulation of Hsf1p; docks with the mitochondrial import receptor Tom70p for preprotein delivery; interacts with co-chaperones Cns1p, Cpr6p, Cpr7p, and Sti1p
TAF1	6	0.423283	TFIID subunit (145 kDa), involved in RNA polymerase II transcription initiation, has histone acetyltransferase activity, involved in promoter binding and G1/S progression
RGT2	6	0.425675	Plasma membrane glucose receptor, highly similar to Snf3p; both Rgt2p and Snf3p serve as transmembrane glucose sensors generating an intracellular signal that induces expression of glucose transporter (HXT) genes
STE7	43	0.427343	Signal transducing MAP kinase kinase involved in pheromone response, where it phosphorylates Fus3p, and in the pseudohyphal/invasive growth pathway, through phosphorylation of Kss1p; phosphorylated by Ste11p, degraded by ubiquitin pathway
VPS24	2	0.428585	One of four subunits of the endosomal sorting complex required for transport III (ESCRT-III); forms an ESCRT-III subcomplex with Did4p; involved in the sorting of transmembrane proteins into the multivesicular body (MVB) pathway
RSC3	5	0.42884	One of 15 subunits of the 'Remodel the Structure of Chromatin' (RSC) complex; essential gene required for regulation of ribosomal protein genes and the cell wall/stress response; highly similar to Rsc30p
MET4	13	0.430924	Lecine-zipper transcriptional activator, responsible for the regulation of the sulfur amino acid pathway, requires different combinations of the auxiliary factors Cbf1p, Met28p, Met31p and Met32p
SRB5	2	0.432845	Subunit of the RNA polymerase II mediator complex; associates with core polymerase subunits to form the RNA polymerase II holoenzyme; essential for transcriptional regulation; involved in telomere maintenance
HSF1	37	0.432941	Trimeric heat shock transcription factor, activates multiple genes in response to hyperthermia; recognizes variable heat shock elements (HSEs) consisting of inverted NGAAN repeats; constitutively DNA-bound; posttranslationally regulated
PPR1	4	0.432945	Zinc finger transcription factor containing a Zn(2)-Cys(6) binuclear cluster domain, positively regulates transcription of genes involved in uracil biosynthesis; activity may be modulated by interaction with Tup1p
IWS1	8	0.434819	#N/A
MAL33	1	0.435234	MAL-activator protein, part of complex locus MAL3; nonfunctional in genomic reference strain S288C
MED6	5	0.436042	Subunit of the RNA polymerase II mediator complex; associates with core polymerase subunits to form the RNA polymerase II holoenzyme; essential for transcriptional regulation
RGR1	5	0.436042	Component of RNA polymerase II holoenzyme/mediator complex; affects chromatin structure and transcriptional regulation of diverse genes; required for glucose repression, HO repression, RME1 repression and sporulation
BAS1	16	0.436358	Myb-related transcription factor involved in regulating basal and induced expression of genes of the purine and histidine biosynthesis pathways
SIP4	1	0.442175	C6 zinc cluster transcriptional activator that binds to the carbon source-responsive element (CSRE) of gluconeogenic genes; involved in the positive regulation of gluconeogenesis; regulated by Snf1p protein kinase; localized to the nucleus
CIN5	3	0.447935	Basic leucine zipper transcriptional factor of the yAP-1 family that mediates pleiotropic drug resistance and salt tolerance; localizes constitutively to the nucleus
ALPHA2	8	0.450832	#N/A
RSC2	9	0.453266	One of 15 subunits of the 'Remodel the Structure of Chromatin' (RSC) complex; required for expression of mid-late sporulation-specific genes; involved in telomere maintenance
HMG1	2	0.456124	One of two isozymes of HMG-CoA reductase that catalyzes the conversion of HMG-CoA to mevalonate, which is a rate-limiting step in sterol biosynthesis; localizes to the nuclear envelope; overproduction induces the formation of karmellae
CNA1	3	0.45662	Calcineurin A; one isoform (the other is CMP2) of the catalytic subunit of calcineurin, a Ca++/calmodulin-regulated protein phosphatase which regulates Crz1p (a stress-response transcription factor), the other calcineurin subunit is CNB1
CNB1	3	0.45662	Calcineurin B; the regulatory subunit of calcineurin, a Ca++/calmodulin-regulated protein phosphatase which regulates Crz1p (a stress-response transcription factor), the other calcineurin subunit is encoded by CNA1 and/or CMP1
BCY1	1	0.460384	Regulatory subunit of the cyclic AMP-dependent protein kinase (PKA), a component of a signaling pathway that controls a variety of cellular processes, including metabolism, cell cycle, stress response, stationary phase, and sporulation
SPT4	3	0.466856	Protein that forms a complex with Spt5p and mediates both activation and inhibition of transcription elongation, and plays a role in pre-mRNA processing; in addition, Spt4p is involved in kinetochore function and gene silencing
PHO80	3	0.472105	Cyclin, negatively regulates phosphate metabolism; Pho80p-Pho85p (cyclin-CDK complex) phosphorylates Pho4p and Swi5p; deletion of PHO80 leads to aminoglycoside supersensitivity; truncated form of PHO80 affects vacuole inheritance
GRR1	6	0.472784	F-box protein component of the SCF ubiquitin-ligase complex, required for Cln1p and Cln2p degradation; involved in carbon catabolite repression, glucose-dependent divalent cation transport, high-affinity glucose transport, and morphogenesis
DDC1	1	0.474989	DNA damage checkpoint protein, part of a PCNA-like complex required for DNA damage response, required for pachytene checkpoint to inhibit cell cycle in response to unrepaired recombination intermediates; potential Cdc28p substrate
FBP1	1	0.474989	Fructose-1,6-bisphosphatase, key regulatory enzyme in the gluconeogenesis pathway, required for glucose metabolism
PLC1	4	0.480465	Phosphoinositide-specific phospholipase C, hydrolyzes phosphatidylinositol 4,5-biphosphate (PIP2) to generate inositol 1,4,5-triphosphate (IP3) and 1,2-diacylglycerol (DAG); involved in kinetochore function and pseudohyphal differentiation
RPI1	4	0.48126	Putative transcriptional regulator; overexpression suppresses the heat shock sensitivity of wild-type RAS2 overexpression and also suppresses the cell lysis defect of an mpk1 mutation
SET2	1	0.48188	Histone methyltransferase with a role in transcriptional elongation, methylates a lysine residue of histone H3; associates with the C-terminal domain of Rpo21p; histone methylation activity is regulated by phosphorylation status of Rpo21p
CHA4	2	0.487133	DNA binding transcriptional activator, mediates serine/threonine activation of the catabolic L-serine (L-threonine) deaminase (CHA1); Zinc-finger protein with Zn[2]-Cys[6] fungal-type binuclear cluster domain
DHH1	5	0.488149	Cytoplasmic DExD/H-box helicase, stimulates mRNA decapping, coordinates distinct steps in mRNA function and decay, interacts with both the decapping and deadenylase complexes, may have a role in mRNA export and translation
SPT14	3	0.493823	UDP-GlcNAc-binding and catalytic subunit of the enzyme that mediates the first step in glycosylphosphatidylinositol (GPI) biosynthesis, mutations cause defects in transcription and in biogenesis of cell wall proteins
ROX3	6	0.496186	RNA polymerase II holoenzyme component
IME4	1	0.496656	Probable mRNA N6-adenosine methyltransferase that is required for IME1 transcript accumulation and for sporulation; expression is induced in starved MATa/MAT alpha diploid cells
MCK1	1	0.496656	Protein serine/threonine/tyrosine (dual-specificity) kinase involved in control of chromosome segregation and in regulating entry into meiosis; related to mammalian glycogen synthase kinases of the GSK-3 family
RIM13	1	0.496656	Calpain-like protease involved in proteolytic activation of Ri0m101p in response to alkaline pH; has similarity to A. nidulans palB
RPN1	1	0.496656	Non-ATPase base subunit of the 19S regulatory particle of the 26S proteasome; may participate in the recognition of several ligands of the proteasome; contains a leucine-rich repeat (LRR) domain, a site for protein?protein interactions
TPS1	1	0.496656	Synthase subunit of trehalose-6-phosphate synthase/phosphatase complex, which synthesizes the storage carbohydrate trehalose; also found in a monomeric form; expression is induced by the stress response and repressed by the Ras-cAMP pathway
SPT16	14	0.501436	Subunit of the heterodimeric FACT complex (Spt16p-Pob3p), facilitates RNA Polymerase II transcription elongation through nucleosomes by destabilizing and then reassembling nucleosome structure
MNN4	1	0.501613	Putative positive regulator of mannosylphosphate transferase (Mnn6p), involved in mannosylphosphorylation of N-linked oligosaccharides; expression increases in late-logarithmic and stationary growth phases
CBF1	13	0.501942	Helix-loop-helix protein that binds the motif CACRTG, which is present at several sites including MET gene promoters and centromere DNA element I (CDEI); required for nucleosome positioning at this motif; targets Isw1p to DNA
FKH1	1	0.503903	Transcription factor of the forkhead family that regulates the cell cycle and pseudohyphal growth; also involved in chromatin silencing at HML and HMR
FKH2	1	0.503903	Transcription factor of the forkhead family that regulates the cell cycle and pseudohyphal growth; also involved in chromatin silencing at HML and HMR; potential Cdc28p substrate
SSK1	1	0.505768	Cytoplasmic response regulator, part of a two-component signal transducer that mediates osmosensing via a phosphorelay mechanism; dephosphorylated form is degraded by the ubiquitin-proteasome system; potential Cdc28p substrate
SOK2	2	0.506598	Nuclear protein that plays a regulatory role in the cyclic AMP (cAMP)-dependent protein kinase (PKA) signal transduction pathway; negatively regulates pseudohyphal differentiation; homologous to several transcription factors
CDS1	1	0.509376	Phosphatidate cytidylyltransferase (CDP-diglyceride synthetase); an enzyme that catalyzes that conversion of CTP + phosphate into diphosphate + CDP-diaclglyerol, a critical step in the synthesis of all major yeast phospholipids
ACC1	1	0.512548	Acetyl-CoA carboxylase, biotin containing enzyme that catalyzes the carboxylation of acetyl-CoA to form malonyl-CoA; required for de novo biosynthesis of long-chain fatty acids
ADE2	1	0.512548	Phosphoribosylaminoimidazole carboxylase, catalyzes a step in the 'de novo' purine nucleotide biosynthetic pathway; red pigment accumulates in mutant cells deprived of adenine
ADO1	1	0.512548	Adenosine kinase, required for the utilization of S-adenosylmethionine (AdoMet); may be involved in recycling adenosine produced through the methyl cycle
AFG3	1	0.512548	Component, with Yta12p, of the mitochondrial inner membrane m-AAA protease that mediates degradation of misfolded or unassembled proteins and is also required for correct assembly of mitochondrial enzyme complexes
ALT1	1	0.512548	Putative alanine transaminase (glutamic pyruvic transaminase)
ARO2	1	0.512548	Bifunctional chorismate synthase and flavin reductase, catalyzes the conversion of 5-enolpyruvylshikimate 3-phosphate (EPSP) to form chorismate, which is a precursor to aromatic amino acids
ARP8	1	0.512548	Nuclear actin-related protein involved in chromatin remodeling, component of chromatin-remodeling enzyme complexes
ASC1	1	0.512548	WD repeat protein (G-beta like protein) involved in translation regulation; required for repression of Gcn4p activity in the absence of amino-acid starvation; core component of the ribosome; ortholog of mammalian RACK1
ASF1	1	0.512548	Nucleosome assembly factor, involved in chromatin assembly after DNA replication, anti-silencing protein that causes derepression of silent loci when overexpressed
ATG11	1	0.512548	Peripheral membrane protein required for delivery of aminopeptidase I (Lap4p) to the vacuole in the cytoplasm-to-vacuole targeting pathway; also required for peroxisomal degradation (pexophagy)
ATG5	1	0.512548	Conserved autophagy-related protein that undergoes conjugation with Atg12p and then associates with Atg16p to form a cytosolic complex essential for autophagosome formation
BUD31	1	0.512548	Protein involved in bud-site selection; diploid mutants display a random budding pattern instead of the wild-type bipolar pattern
DOM34	1	0.512548	Probable RNA-binding protein, functions in protein translation to promote G1 progression and differentiation, required for meiotic cell division
FRE2	1	0.512548	Ferric reductase and cupric reductase, reduces siderophore-bound iron and oxidized copper prior to uptake by transporters; expression induced by low iron levels but not by low copper levels
FUM1	1	0.512548	Fumarase, converts fumaric acid to L-malic acid in the TCA cycle; cytosolic and mitochondrial localization determined by the N-terminal mitochondrial targeting sequence and protein conformation
FUR4	1	0.512548	Uracil permease, localized to the plasma membrane; expression is tightly regulated by uracil levels and environmental cues
HIT1	1	0.512548	Protein of unknown function, required for growth at high temperature
HTL1	1	0.512548	Subunit of the RSC chromatin remodeling complex, a multisubunit complex that functions in transcriptional regulation, chromosome stability and establishing sister chromatid cohesion; involved in telomere maintenance
KEX2	1	0.512548	Subtilisin-like protease (proprotein convertase), a calcium-dependent serine protease involved in the activation of proproteins of the secretory pathway
MET18	1	0.512548	DNA repair and TFIIH regulator, required for both nucleotide excision repair (NER) and RNA polymerase II (RNAP II) transcription; involved in telomere maintenance
MON1	1	0.512548	Protein required for fusion of cvt-vesicles and autophagosomes with the vacuole; associates, as a complex with Ccz1p, with a perivacuolar compartment; potential Cdc28p substrate
MUB1	1	0.512548	Protein of unknown function, deletion causes multi-budding phenotype; has similarity to Aspergillus nidulans samB gene
NIS1	1	0.512548	Protein localized in the bud neck at G2/M phase; physically interacts with septins; possibly involved in a mitotic signaling network
OCA1	1	0.512548	Putative protein tyrosine phosphatase, required for cell cycle arrest in response to oxidative damage of DNA
OPI3	1	0.512548	Phospholipid methyltransferase (methylene-fatty-acyl-phospholipid synthase), catalyzes the last two steps in phosphatidylcholine biosynthesis
PAC10	1	0.512548	Part of the heteromeric co-chaperone GimC/prefoldin complex, which promotes efficient protein folding
PDE2	1	0.512548	High-affinity cyclic AMP phosphodiesterase, component of the cAMP-dependent protein kinase signaling system, protects the cell from extracellular cAMP, contains readthrough motif surrounding termination codon
PHO23	1	0.512548	Probable component of the Rpd3 histone deacetylase complex, involved in transcriptional regulation of PHO5; C-terminus has similarity to human candidate tumor suppressor p33(ING1)
PHO81	1	0.512548	Cyclin-dependent kinase (CDK) inhibitor, regulates Pho80p-Pho85p and Pcl7p-Pho85p cyclin-CDK complexes in response to phosphate levels; required for derepression of PHO5; transcriptionally regulated by Pho4p and Pho2p
PHO84	1	0.512548	High-affinity inorganic phosphate (Pi) transporter and low-affinity manganese transporter; regulated by Pho4p and Spt7p; mutation confers resistance to arsenate; exit from the ER during maturation requires Pho86p
PHO86	1	0.512548	Endoplasmic reticulum (ER) resident protein required for ER exit of the high-affinity phosphate transporter Pho84p, specifically required for packaging of Pho84p into COPII vesicles
PIB1	1	0.512548	RING-type ubiquitin ligase of the endosomal and vacuolar membranes, binds phosphatidylinositol(3)-phosphate; contains a FYVE finger domain
PIL1	1	0.512548	Integral membrane protein that along with Lsp1p is a primary component of eisosomes, large immobile patch structures at the cell cortex associated with endocytosis; null mutants show activation of Pkc1p/Ypk1p stress resistance pathways
PSK1	1	0.512548	One of two (see also PSK2) PAS domain containing S/T protein kinases; coordinately regulates protein synthesis and carbohydrate metabolism and storage in response to a unknown metabolite that reflects nutritional status
RHO4	1	0.512548	Non-essential small GTPase of the Rho/Rac subfamily of Ras-like proteins, likely to be involved in the establishment of cell polarity
RIB1	1	0.512548	GTP cyclohydrolase II; catalyzes the first step of the riboflavin biosynthesis pathway
RPL2A	1	0.512548	Protein component of the large (60S) ribosomal subunit, identical to Rpl2Bp and has similarity to E. coli L2 and rat L8 ribosomal proteins
SAL6	1	0.512548	#N/A
TPS2	1	0.512548	Phosphatase subunit of the trehalose-6-phosphate synthase/phosphatase complex, which synthesizes the storage carbohydrate trehalose; expression is induced by stress conditions and repressed by the Ras-cAMP pathway
TSP1	1	0.512548	#N/A
VHS1	1	0.512548	Cytoplasmic serine/threonine protein kinase; identified as a high-copy suppressor of the synthetic lethality of a sis2 sit4 double mutant, suggesting a role in G1/S phase progression; homolog of Sks1p
VPS66	1	0.512548	Cytoplasmic protein of unknown function involved in vacuolar protein sorting.
YAL004W	1	0.512548	#N/A
YBL094C	1	0.512548	#N/A
YBR147W	1	0.512548	#N/A
YDR537C	1	0.512548	#N/A
YJL211C	1	0.512548	#N/A
YKL169C	1	0.512548	#N/A
YLL007C	1	0.512548	#N/A
YLR414C	1	0.512548	#N/A
YNL120C	1	0.512548	#N/A
YNL276C	1	0.512548	#N/A
YOR331C	1	0.512548	#N/A
YPL162C	1	0.512548	#N/A
YSR3	1	0.512548	Dihydrosphingosine 1-phosphate phosphatase, membrane protein involved in sphingolipid metabolism; has similarity to Lcb3p
HPR1	5	0.5138	Subunit of THO/TREX complexes that couple transcription elongation with mitotic recombination and with mRNA metabolism and export, subunit of an RNA Pol II complex; regulates lifespan; involved in telomere maintenance; similar to Top1p
MET2	1	0.514464	L-homoserine-O-acetyltransferase, catalyzes the conversion of homoserine to O-acetyl homoserine which is the first step of the methionine biosynthetic pathway
MTM1	1	0.518388	Mitochondrial protein of the mitochondrial carrier family, involved in activating mitochondrial Sod2p probably by facilitating insertion of an essential manganese cofactor
SOD1	2	0.518536	Cu, Zn superoxide dismutase; some mutations are analogous to those that cause ALS (amyotrophic lateral sclerosis) in humans
SIN4	27	0.520506	Subunit of the Mediator complex; interacts with the RNA polymerase II holoenzyme to postively or negatively regulate transcription; dispensible for basal transcription
SUT1	1	0.521676	Transcription factor of the Zn[II]2Cys6 family involved in sterol uptake; involved in induction of hypoxic gene expression
REC104	2	0.528475	Protein involved in early stages of meiotic recombination; required for meiotic crossing over; forms a complex with Rec102p and Spo11p necessary during the initiation of recombination
CAF130	1	0.528596	Part of the evolutionarily-conserved CCR4-NOT transcriptional regulatory complex involved in controlling mRNA initiation, elongation, and degradation
CAF17	1	0.528596	Mitochondrial protein that interacts with Ccr4p in the two-hybrid system; 3'-untranslated region contains a putative mRNA localization element common to genes encoding mitochondrial proteins
CAF40	1	0.528596	Evolutionarily conserved subunit of the CCR4-NOT complex involved in controlling mRNA initiation, elongation and degradation; binds Cdc39p
DBF2	1	0.528596	Ser/Thr kinase involved in transcription and stress response; functions as part of a network of genes in exit from mitosis; localization is cell cycle regulated; activated by Cdc15p during the exit from mitosis
TAF14	1	0.528596	Subunit (30 kDa) of TFIID, TFIIF, and SWI/SNF complexes, involved in RNA polymerase II transcription initiation and in chromatin modification, contains a YEATS domain
GGA1	1	0.530267	Golgi-localized protein with homology to gamma-adaptin, interacts with and regulates Arf1p and Arf2p in a GTP-dependent manner in order to facilitate traffic through the late Golgi
GGA2	1	0.530267	Golgi-localized protein with homology to gamma-adaptin, interacts with and regulates Arf1p and Arf2p in a GTP-dependent manner in order to facilitate traffic through the late Golgi
RSF2	1	0.53443	Zinc-finger protein involved in transcriptional control of both nuclear and mitochondrial genes, many of which specify products required for glycerol-based growth, respiration, and other functions
SWI3	4	0.535257	Subunit of the SWI/SNF chromatin remodeling complex, which regulates transcription by remodeling chromosomes; required for transcription of many genes, including ADH1, ADH2, GAL1, HO, INO1 and SUC2
LEU2	1	0.535949	Beta-isopropylmalate dehydrogenase, catalyzes the third step in the leucine biosynthesis pathway
STP2	1	0.535949	Transcription factor, activated by proteolytic processing in response to signals from the SPS sensor system for external amino acids; activates transcription of amino acid permease genes
SPT20	18	0.536679	Subunit of the SAGA transcriptional regulatory complex, involved in maintaining the integrity of the complex
GAL11	14	0.538128	Component of the Mediator complex; interacts with RNA polymerase II and the general transcription factors to form the RNA polymerase II holoenzyme; affects transcription by acting as target of activators and repressors
CDC25	3	0.53902	Membrane bound guanine nucleotide exchange factor (GEF or GDP-release factor); indirectly regulates adenylate cyclase through activation of Ras1p and Ras2p by stimulating the exchange of GDP for GTP; required for progression through G1
ABF1	12	0.540205	DNA binding protein with possible chromatin-reorganizing activity involved in transcriptional activation, gene silencing, and DNA replication and repair
REG1	5	0.542274	Regulatory subunit of type 1 protein phosphatase Glc7p, involved in negative regulation of glucose-repressible genes
SRB8	2	0.544433	Subunit of the RNA polymerase II mediator complex; associates with core polymerase subunits to form the RNA polymerase II holoenzyme; essential for transcriptional regulation; involved in glucose repression
HMRA1	5	0.546847	Silenced copy of a1 at HMR; homeobox corepressor that interacts with Alpha2p to repress haploid-specific gene transcription in diploid cells
GUK1	1	0.549809	Guanylate kinase, converts GMP to GDP; required for growth and mannose outer chain elongation of cell wall N-linked glycoproteins
PPH22	2	0.55014	Catalytic subunit of protein phosphatase 2A, functionally redundant with Pph21p; methylated at C terminus; forms alternate complexes with several regulatory subunits; involved in signal transduction and regulation of mitosis
RPB9	1	0.550793	RNA polymerase II subunit B12.6; contacts DNA; mutations affect transcription start site; involved in telomere maintenance
TIS11	1	0.551319	mRNA-binding protein expressed during iron starvation; binds to a sequence element in the 3'-untranslated regions of specific mRNAs to mediate their degradation; involved in iron homeostasis
SNF12	3	0.551695	73 kDa subunit of the SWI/SNF chromatin remodeling complex involved in transcriptional regulation; homolog of Rsc6p subunit of the RSC chromatin remodeling complex; deletion mutants are temperature-sensitive
RME1	3	0.551776	Zinc finger protein involved in control of meiosis; prevents meiosis by repressing IME1 expression and promotes mitosis by activating CLN2 expression; directly repressed by a1-a2 regulator; mediates cell type control of sporulation
TOR1	4	0.554448	PIK-related protein kinase and rapamycin target; subunit of TORC1, a complex that controls growth in response to nutrients by regulating translation, transcription, ribosome biogenesis, nutrient transport and autophagy; involved in meiosis
RTG1	8	0.560469	Transcription factor (bHLH) involved in interorganelle communication between mitochondria, peroxisomes, and nucleus
CAT8	8	0.561673	Zinc cluster transcriptional activator necessary for derepression of a variety of genes under non-fermentative growth conditions, active after diauxic shift, binds carbon source responsive elements
YAP1	51	0.570327	Basic leucine zipper (bZIP) transcription factor required for oxidative stress tolerance; mediates pleiotropic drug and metal resistance; localized to the nucleus in response to the presence of oxidants
HFI1	6	0.570759	Adaptor protein required for structural integrity of the SAGA complex, a histone acetyltransferase-coactivator complex that is involved in global regulation of gene expression through acetylation and transcription functions
ARG82	8	0.572076	Protein involved in regulation of arginine-responsive and Mcm1p-dependent genes; has a dual-specificity inositol polyphosphate kinase activity required for regulation of phosphate- and nitrogen-responsive genes
MET30	3	0.573125	F-box protein containing five copies of the WD40 motif, controls cell cycle function, sulfur metabolism, and methionine biosynthesis as part of the ubiquitin ligase complex; interacts with and regulates Met4p, localizes within the nucleus
CIT1	2	0.575429	Citrate synthase, catalyzes the condensation of acetyl coenzyme A and oxaloacetate to form citrate; the rate-limiting enzyme of the TCA cycle; nuclear encoded mitochondrial protein
BSD2	1	0.575493	Heavy metal ion homeostasis protein, facilitates trafficking of Smf1p and Smf2p metal transporters to the vacuole where they are degraded, controls metal ion transport, prevents metal hyperaccumulation, functions in copper detoxification
SSY1	17	0.575789	Component of the SPS plasma membrane amino acid sensor system (Ssy1p-Ptr3p-Ssy5p), which senses external amino acid concentration and transmits intracellular signals that result in regulation of expression of amino acid permease genes
MSN1	4	0.578701	Transcriptional activator involved in regulation of invertase and glucoamylase expression, invasive growth and pseudohyphal differentiation, iron uptake, chromium accumulation, and response to osmotic stress; localizes to the nucleus
MTH1	5	0.579519	Negative regulator of the glucose-sensing signal transduction pathway, required for repression of transcription by Rgt1p; interacts with Rgt1p and the Snf3p and Rgt2p glucose sensors; phosphorylated by Yck1p, triggering Mth1p degradation
MCM1	22	0.581591	Transcription factor involved in cell-type-specific transcription and pheromone response; plays a central role in the formation of both repressor and activator complexes
PUT3	2	0.581943	Transcriptional activator of proline utilization genes, constitutively binds PUT1 and PUT2 promoter sequences and undergoes a conformational change to form the active state; has a Zn(2)-Cys(6) binuclear cluster domain
VPS20	2	0.583282	Myristoylated subunit of ESCRTIII, the endosomal sorting complex required for transport of transmembrane proteins into the multivesicular body pathway to the lysosomal/vacuolar lumen; cytoplasmic protein recruited to endosomal membranes
VPS25	2	0.583282	Component of the ESCRT-II complex, which is involved in ubiquitin-dependent sorting of proteins into the endosome
SPT10	5	0.589172	Putative histone acetylase, required for transcriptional regulation at core promoters, functions at or near the TATA box
SPT21	5	0.589172	Protein required for normal transcription at several loci including HTA2-HTB2 and HHF2-HHT2, but not required at the other histone loci; functionally related to Spt10p; involved in telomere maintenance
XBP1	5	0.590113	Transcriptional repressor that binds to promoter sequences of the cyclin genes, CYS3, and SMF2; expression is induced by stress or starvation during mitosis, and late in meiosis; member of the Swi4p/Mbp1p family; potential Cdc28p substrate
SRB9	2	0.590615	#N/A
RPS14A	1	0.591643	Ribosomal protein 59 of the small subunit, required for ribosome assembly and 20S pre-rRNA processing; mutations confer cryptopleurine resistance; nearly identical to Rps14Bp and similar to E. coli S11 and rat S14 ribosomal proteins
RPS14B	1	0.591643	Ribosomal protein 59 of the small subunit, required for ribosome assembly and 20S pre-rRNA processing; mutations confer cryptopleurine resistance; nearly identical to Rps14Ap and similar to E. coli S11 and rat S14 ribosomal proteins
IRE1	3	0.593218	Serine-threonine kinase and endoribonuclease; transmembrane protein that initiates the unfolded protein response signal by regulating synthesis of Hac1p through HAC1 mRNA splicing
SER3	1	0.595808	3-phosphoglycerate dehydrogenase, catalyzes the first step in serine and glycine biosynthesis; isozyme of Ser33p
SMP1	1	0.599356	Putative transcription factor involved in regulating the response to osmotic stress; member of the MADS-box family of transcription factors
PHO85	14	0.599757	Cyclin-dependent kinase, with ten cyclin partners; involved in environmental stress response; in phosphate-rich conditions, Pho85p-Pho80p complex phosphorylates Pho4p which in turn represses PHO5
HXK1	3	0.601711	Hexokinase isoenzyme 1, a cytosolic protein that catalyzes phosphorylation of glucose during glucose metabolism; expression is highest during growth on non-glucose carbon sources; glucose-induced repression involves the hexokinase Hxk2p
STD1	6	0.603568	Protein involved in control of glucose-regulated gene expression; interacts with protein kinase Snf1p, glucose sensors Snf3p and Rgt2p, and TATA-binding protein Spt15p; acts as a regulator of the transcription factor Rgt1p
IME1	13	0.603844	Master regulator of meiosis that is active only during meiotic events, activates transcription of early meiotic genes through interaction with Ume6p, degraded by the 26S proteasome following phosphorylation by Ime2p
SPT6	4	0.603998	Essential protein that interacts with histones and is involved in nucleosome disassembly and reassembly during transcription elongation
PGS1	6	0.60618	Phosphatidylglycerolphosphate synthase, catalyzes the synthesis of phosphatidylglycerolphosphate from CDP-diacylglycerol and sn-glycerol 3-phosphate in the first committed and rate-limiting step of cardiolipin biosynthesis
SSN8	10	0.608492	Cyclin-like component of the RNA polymerase II holoenzyme, involved in phosphorylation of the RNA polymerase II C-terminal domain; involved in glucose repression and telomere maintenance
PDR3	13	0.609514	Transcriptional activator of the pleiotropic drug resistance network, regulates expression of ATP-binding cassette (ABC) transporters through binding to cis-acting sites known as PDREs (PDR responsive elements)
ADA2	5	0.610565	Transcription coactivator, component of the ADA and SAGA transcriptional adaptor/HAT (histone acetyltransferase) complexes
SNF3	4	0.611535	Plasma membrane glucose sensor that regulates glucose transport; has 12 predicted transmembrane segments; long cytoplasmic C-terminal tail is required for low glucose induction of hexose transporter genes HXT2 and HXT4
WHI2	1	0.614232	Protein required, with binding partner Psr1p, for full activation of the general stress response, possibly through Msn2p dephosphorylation; regulates growth during the diauxic shift; negative regulator of G1 cyclin expression
HXK2	5	0.614287	Hexokinase isoenzyme 2 that catalyzes phosphorylation of glucose in the cytosol; predominant hexokinase during growth on glucose; functions in the nucleus to repress expression of HXK1 and GLK1 and to induce expression of its own gene
SUM1	2	0.615352	Transcriptional repressor required for mitotic repression of middle sporulation-specific genes; involved in telomere maintenance, regulated by the pachytene checkpoint
CTI6	3	0.618162	Protein that relieves transcriptional repression by binding to the Cyc8p-Tup1p corepressor and recruiting the SAGA complex to the repressed promoter; contains a PHD finger domain
MET31	4	0.62303	Zinc-finger DNA-binding protein, involved in regulating expression of the methionine biosynthetic genes, similar to Met32p
STE11	6	0.626331	Signal transducing MEK kinase involved in pheromone response and pseudohyphal/invasive growth pathways, where it phosphorylates Ste7p, and the high osmolarity response pathway, via phosphorylation of Pbs2p; regulated by Ste20p and Ste50p
SHE4	2	0.630111	Protein containing a UCS (UNC-45/CRO1/SHE4) domain, binds to myosin motor domains to regulate myosin function; involved in endocytosis, polarization of the actin cytoskeleton, and asymmetric mRNA localization
MET32	3	0.633302	Zinc-finger DNA-binding protein, involved in regulating expression of the methionine biosynthetic genes, similar to Met31p
SKO1	9	0.63574	Basic leucine zipper (bZIP) transcription factor of the ATF/CREB family that forms a complex with Tup1p and Ssn6p to both activate and repress transcription; cytosolic and nuclear protein involved in the osmotic and oxidative stress responses
CDC73	2	0.635874	Constituent of Paf1 complex with RNA polymerase II, Paf1p, Hpr1p, Ctr9, Leo1, Rtf1 and Ccr4p, distinct from Srb-containing Pol II complexes; required for expression of certain genes, modification of some histones, and telomere maintenance
SSN6	20	0.637537	#N/A
SWI1	17	0.638116	Subunit of the SWI/SNF chromatin remodeling complex, which regulates transcription by remodeling chromosomes; required for transcription of many genes, including ADH1, ADH2, GAL1, HO, INO1 and SUC2
YAK1	2	0.638586	Serine-threonine protein kinase that is part of a glucose-sensing system involved in growth control in response to glucose availability; translocates from the cytoplasm to the nucleus and phosphorylates Pop2p in response to a glucose signal
SRB4	7	0.640189	Subunit of the RNA polymerase II mediator complex; associates with core polymerase subunits to form the RNA polymerase II holoenzyme; essential for transcriptional regulation
RTG3	6	0.640566	Basic helix-loop-helix-leucine zipper (bHLH/Zip) transcription factor that forms a complex with another bHLH/Zip protein, Rtg1p, to activate the retrograde (RTG) and TOR pathways
GCN4	50	0.640885	Transcriptional activator of amino acid biosynthetic genes in response to amino acid starvation; expression is tightly regulated at both the transcriptional and translational levels
CAD1	1	0.644156	AP-1-like bZIP transcriptional activator involved in multiple stress responses, iron metabolism, and pleiotropic drug resistance; controls a set of genes involved in stabilizing proteins, binds consensus sequence TTACTAA; 5' UTR contains uORFs
RSC30	3	0.644418	One of 15 subunits of the 'Remodel the Structure of Chromatin' (RSC) complex; non-essential gene required for regulation of ribosomal protein genes and the cell wall/stress response; highly similar to Rsc3p; null mutants are osmosensitive
HHO1	6	0.645107	Histone H1, a linker histone required for nucleosome packaging at restricted sites; suppresses DNA repair involving homologous recombination; not required for telomeric silencing, basal transcriptional repression, or efficient sporulation
PTP2	1	0.652394	Phosphotyrosine-specific protein phosphatase involved in the inactivation of mitogen-activated protein kinase (MAPK) during osmolarity sensing; dephosporylates Hog1p MAPK and regulates its localization; localized to the nucleus
PTP3	1	0.652394	Phosphotyrosine-specific protein phosphatase involved in the inactivation of mitogen-activated protein kinase (MAPK) during osmolarity sensing; dephosporylates Hog1p MAPK and regulates its localization; localized to the cytoplasm
URE2	9	0.653979	Nitrogen catabolite repression regulator that acts by inhibition of GLN3 transcription in good nitrogen source; altered form of Ure2p creates [URE3] prion
CYR1	1	0.655839	Adenylate cyclase, required for cAMP production and cAMP-dependent protein kinase signaling; involved in cell cycle control and glucose and nitrogen repression of sporulation
GPB1	1	0.655839	Proposed beta subunit of the heterotrimeric G protein that interacts with the receptor Grp1p, has signaling role in response to nutrients; involved in regulation of pseudohyphal growth through cAMP levels; homolog of Gpb2p
GPB2	1	0.655839	Proposed beta subunit of the heterotrimeric G protein that interacts with the receptor Grp1p, has signaling role in response to nutrients; involved in regulation of pseudohyphal growth through cAMP levels; homolog of Gpb1p
GPG1	1	0.655839	Proposed gamma subunit of the heterotrimeric G protein that interacts with the receptor Grp1p; involved in regulation of pseudohyphal growth; requires Gpb1p or Gpb2p to interact with Gpa2p
GPR1	1	0.655839	Plasma membrane G protein coupled receptor (GPCR) that interacts with the heterotrimeric G protein alpha subunit, Gpa2p, and with Plc1p; sensor that integrates nutritional signals with the modulation of cell fate via PKA and cAMP synthesis
MSS11	1	0.655839	Transcription factor involved in regulation of invasive growth and starch degradation; controls the activation of MUC1 and STA2 in response to nutritional signals
NRG2	1	0.655839	Transcriptional repressor that mediates glucose repression and negatively regulates filamentous growth; has similarity to Nrg1p
PHD1	1	0.655839	Transcriptional activator that enhances pseudohyphal growth; regulates expression of FLO11, an adhesin required for pseudohyphal filament formation; similar to StuA, an A. nidulans developmental regulator; potential Cdc28p substrate
NHP6B	1	0.662339	High-mobility group non-histone chromatin protein, functionally redundant with Nhp6Ap; homologous to mammalian high mobility group proteins 1 and 2; acts to recruit transcription factor Rcs1p to certain promoters
SET3	1	0.662339	Defining member of the SET3 histone deacetylase complex which is a meiosis-specific repressor of sporulation genes; necessary for efficient transcription by RNAPII; one of two yeast proteins that contains both SET and PHD domains
SWT1	1	0.662339	#N/A
JEN1	1	0.662842	Lactate transporter, required for uptake of lactate and pyruvate; expression is derepressed by transcriptional activator Cat8p under nonfermentative growth conditions, and repressed in the presence of glucose, fructose, and mannose
RAS1	2	0.664302	GTPase involved in G-protein signaling in the adenylate cyclase activating pathway, plays a role in cell proliferation; localized to the plasma membrane; homolog of mammalian RAS proto-oncogenes
STP1	2	0.665082	Transcription factor, activated by proteolytic processing in response to signals from the SPS sensor system for external amino acids; activates transcription of amino acid permease genes and may have a role in tRNA processing
LEU3	7	0.665437	Zinc-finger transcription factor that regulates genes involved in branched chain amino acid biosynthesis and ammonia assimilation; positively regulated by alpha-isopropylmalate, an intermediate in leucine biosynthesis
PHO4	9	0.66988	Basic helix-loop-helix (bHLH) transcription factor; binds cooperatively with Pho2p to the PHO5 promoter; function is regulated by phosphorylation at multiple sites and by phosphate availability
SET1	7	0.67076	Histone methyltransferase, subunit of the COMPASS (Set1C) complex which methylates histone H3 on lysine 4; required in transcriptional silencing near telomeres and at the silent mating type loci; contains a SET domain
THG1	3	0.670926	tRNAHis guanylyltransferase, adds a guanosine residue to the 5' end of tRNAHis after transcription and RNase P cleavage; couples nuclear division and migration to cell budding and cytokinesis; essential enzyme conserved among eukaryotes
CBK1	13	0.671646	Serine/threonine protein kinase that regulates cell morphogenesis pathways; involved in cell wall biosynthesis, apical growth, proper mating projection morphology, bipolar bud site selection in diploid cells, and cell separation
SSD1	1	0.673227	Protein with a role in maintenance of cellular integrity, interacts with components of the TOR pathway; ssd1 mutant of a clinical S. cerevisiae strain displays elevated virulence
HAC1	2	0.673885	bZIP transcription factor (ATF/CREB1 homolog) that regulates the unfolded protein response, via UPRE binding, and membrane biogenesis; ER stress-induced splicing pathway utilizing Ire1p, Trl1p and Ada5p facilitates efficient Hac1p synthesis
MOT1	3	0.676693	Essential abundant protein involved in regulation of transcription, removes Spt15p (TBP) from DNA via its C-terminal ATPase activity, forms a complex with TBP that binds TATA DNA with high affinity but with altered specificity
SSZ1	4	0.678639	Hsp70 protein that interacts with Zuo1p (a DnaJ homolog) to form a ribosome-associated complex that binds the ribosome via the Zuo1p subunit; also involved in pleiotropic drug resistance via sequential activation of PDR1 and PDR5; binds ATP
BPL1	2	0.682908	Biotin:apoprotein ligase, covalently modifies proteins with the addition of biotin, required for acetyl-CoA carboxylase (Acc1p) holoenzyme formation
POS5	152	0.686678	Mitochondrial NADH kinase, phosphorylates NADH; also phosphorylates NAD(+) with lower specificity; required for the response to oxidative stress
ERG24	1	0.689231	C-14 sterol reductase, acts in ergosterol biosynthesis; mutants accumulate the abnormal sterol ignosterol (ergosta-8,14 dienol), and are viable under anaerobic growth conditions but inviable on rich medium under aerobic conditions
HOG1	33	0.69527	Mitogen-activated protein kinase involved in osmoregulation via three independent osmosensors; mediates the recruitment and activation of RNA Pol II at Hot1p-dependent promoters; localization regulated by Ptp2p and Ptp3p
ASI1	1	0.695628	Putative integral membrane E3 ubiquitin ligase; genetic interactions suggest a role in negative regulation of amino acid uptake
ASI2	1	0.695628	Predicted membrane protein; genetic interactions suggest a role in negative regulation of amino acid uptake
ASI3	1	0.695628	Putative integral membrane E3 ubiquitin ligase; genetic interactions suggest a role in negative regulation of amino acid uptake
MSN2	61	0.69658	Transcriptional activator related to Msn4p; activated in stress conditions, which results in translocation from the cytoplasm to the nucleus; binds DNA at stress response elements of responsive genes, inducing gene expression
TOR2	1	0.696724	PIK-related protein kinase and rapamycin target; subunit of TORC1, a complex that regulates growth in response to nutrients and TORC2, a complex that regulates cell-cycle dependent polarization of the actin cytoskeleton; involved in meiosis
RSF1	5	0.702726	Protein required for respiratory growth; localized to both the nucleus and mitochondrion; mutant displays decreased transcription of specific nuclear and mitochondrial genes whose products are involved in respiratory growth
CUP1A	1	0.703869	#N/A
HTA1	1	0.703869	One of two nearly identical (see also HTA2) histone H2A subtypes; core histone required for chromatin assembly and chromosome function; DNA damage-dependent phosphorylation by Mec1p facilitates DNA repair; acetylated by Nat4p
MEP1	1	0.703869	Ammonium permease; belongs to a ubiquitous family of cytoplasmic membrane proteins that transport only ammonium (NH4+); expression is under the nitrogen catabolite repression regulation
RRP6	1	0.703869	Exonuclease component of the nuclear exosome; contributes to the quality-control system that retains and degrades aberrant mRNAs in the nucleus
TFA1	1	0.703869	TFIIE large subunit, involved in recruitment of RNA polymerase II to the promoter, activation of TFIIH, and promoter opening
GZF3	4	0.703958	GATA zinc finger protein and Dal80p homolog that negatively regulates nitrogen catabolic gene expression by competing with Gat1p for GATA site binding; function requires a repressive carbon source; dimerizes with Dal80p and binds to Tor1p
FAU1	1	0.704767	5,10-methenyltetrahydrofolate synthetase, involved in folic acid biosynthesis
MET13	1	0.704767	Isozyme of methylenetetrahydrofolate reductase, catalyzes the reduction of 5,10-methylenetetrahydrofolate to 5-methyltetrahydrofolate in the methionine biosynthesis pathway
TPK2	6	0.705871	Subunit of cytoplasmic cAMP-dependent protein kinase, which contains redundant catalytic subunits Tpk1p, Tpk2p, and Tpk3p and regulatory subunit Bcy1p; promotes vegetative growth in response to nutrients; activates filamentous growth
RIM15	5	0.710684	Glucose-repressible protein kinase involved in signal transduction during cell proliferation in response to nutrients, specifically the establishment of stationary phase; originally identified as a regulator of IME2
RIM101	13	0.711439	Transcriptional repressor involved in the response to pH; required for alkaline pH-stimulated differentiation pathways such as haploid invasive growth and sporulation; activated by proteolytic processing; has similarity to the A. nidulans transcription factor PacC
SEC1	2	0.711847	Sm-like protein involved in docking and fusion of exocytic vesicles through binding to assembled SNARE complexes at the membrane; localization to sites of secretion (bud neck and bud tip) is dependent on SNARE function
ASH1	6	0.713537	Zinc-finger inhibitor of HO transcription; mRNA is localized and translated in the distal tip of anaphase cells, resulting in accumulation of Ash1p in daughter cell nuclei and inhibition of HO expression; potential Cdc28p substrate
SRB7	3	0.714794	Subunit of the RNA polymerase II mediator complex; associates with core polymerase subunits to form the RNA polymerase II holoenzyme; essential for transcriptional regulation; target of the global repressor Tup1p
STB5	3	0.718008	Activator of multidrug resistance genes, forms a heterodimer with Pdr1p; contains a Zn(II)2Cys6 zinc finger domain that interacts with a PDRE (pleotropic drug resistance element) in vitro; binds Sin3p in a two-hybrid assay
ARO80	2	0.718253	Zinc finger transcriptional activator of the Zn2Cys6 family; activates transcription of aromatic amino acid catabolic genes in the presence of aromatic amino acids
RHO1	2	0.719689	GTP-binding protein of the rho subfamily of Ras-like proteins, involved in establishment of cell polarity; regulates protein kinase C (Pkc1p) and the cell wall synthesizing enzyme 1,3-beta-glucan synthase (Fks1p and Gsc2p)
GCD11	1	0.723249	Gamma subunit of the translation initiation factor eIF2, involved in the identification of the start codon; binds GTP when forming the ternary complex with GTP and tRNAi-Met
SUI2	1	0.723249	Alpha subunit of the translation initiation factor eIF2, involved in the identification of the start codon; phosphorylation of Ser51 is required for regulation of translation by inhibiting the exchange of GDP for GTP
RIM11	3	0.725743	Protein kinase required for signal transduction during entry into meiosis; promotes the formation of the Ime1p-Ume6p complex by phosphorylating Ime1p and Ume6p; shares similarity with mammalian glycogen synthase kinase 3-beta
HXT1	3	0.727131	Low-affinity glucose transporter of the major facilitator superfamily, expression is induced by Hxk2p in the presence of glucose and repressed by Rgt1p when glucose is limiting
DAL82	8	0.728835	Positive regulator of allophanate inducible genes; binds a dodecanucleotide sequence upstream of all genes that are induced by allophanate; contains an UISALL DNA-binding, a transcriptional activation, and a coiled-coil domain
FZO1	1	0.731333	Mitochondrial integral membrane protein involved in mitochondrial fusion and maintenance of the mitochondrial genome; contains N-terminal GTPase domain
OXA1	1	0.731333	Translocase of the mitochondrial inner membrane, mediates the insertion of both mitochondrial- and nuclear-encoded proteins from the matrix into the inner membrane, interacts with mitochondrial ribosomes; null is respiratory deficient
RDS1	1	0.731333	Zinc cluster protein involved in conferring resistance to cycloheximide
TIM17	1	0.731333	Essential constituent of the mitochondrial inner membrane presequence translocase; interacts with Pam18p to recruit the presequence translocase-associated motor (PAM complex) and also required for protein sorting during import
GLN3	26	0.733337	Transcriptional activator of genes regulated by nitrogen catabolite repression (NCR), localization and activity regulated by quality of nitrogen source
FKS1	24	0.734271	Catalytic subunit of 1,3-beta-D-glucan synthase, functionally redundant with alternate catalytic subunit Gsc2p; binds to regulatory subunit Rho1p; involved in cell wall synthesis and maintenance; localizes to sites of cell wall remodeling
GTS1	5	0.741641	Protein containing a zinc-finger in the N-terminus and a long Gln-rich region in the C-terminus; regulates ultradian rhythm, cell size, cell cycle, lifespan, sporulation, heat tolerance, and multidrug transport
ARG80	6	0.746204	Transcription factor involved in regulation of arginine-responsive genes; acts with Arg81p and Arg82p
ARG81	6	0.746204	Zinc-finger transcription factor of the Zn(2)-Cys(6) binuclear cluster domain type, involved in the regulation of arginine-responsive genes; acts with Arg80p and Arg82p
AMA1	3	0.750807	Activator of meiotic anaphase promoting complex (APC/C); Cdc20p family member; required for initiation of spore wall assembly; required for Clb1p degradation during meiosis
FUS3	3	0.751662	Mitogen-activated protein kinase involved in mating pheromone response; activated by phoshporylation by Ste7p; provides specificity during the mating vs. filamentous growth response by phosphorylating transcriptional and cytoplasmic targets
TFA2	4	0.752696	TFIIE small subunit, involved in RNA polymerase II transcription initiation
RAD9	2	0.758576	DNA damage-dependent checkpoint protein, required for cell-cycle arrest in G1/S, intra-S, and G2/M; transmits checkpoint signal by activating Rad53p and Chk1p; hyperphosphorylated by Mec1p and Tel1p; potential Cdc28p substrate
YKU70	2	0.758576	Subunit of the telomeric Ku complex (Yku70p-Yku80p), involved in telomere length maintenance, structure and telomere position effect; relocates to sites of double-strand cleavage to promote nonhomologous end joining during DSB repair
SIR2	3	0.761985	Conserved NAD+ dependent histone deacetylase of the Sirtuin family involved in regulation of lifespan; plays roles in silencing at HML, HMR, telomeres, and the rDNA locus; negatively regulates initiation of DNA replication
PKC1	5	0.764832	Protein serine/threonine kinase essential for cell wall remodeling during growth; localized to sites of polarized growth and the mother-daughter bud neck; homolog of the alpha, beta, and gamma isoforms of mammalian protein kinase C (PKC)
RFX1	5	0.765148	Protein involved in DNA damage and replication checkpoint pathway; recruits repressors Tup1p and Cyc8p to promoters of DNA damage-inducible genes; similar to a family of mammalian DNA binding RFX1-4 proteins
HTZ1	3	0.765165	Histone variant H2AZ, exchanged for histone H2A in nucleosomes by the SWR1 complex; involved in transcriptional regulation through prevention of the spread of silent heterochromatin
PDC1	1	0.769408	Major of three pyruvate decarboxylase isozymes, key enzyme in alcoholic fermentation, decarboxylates pyruvate to acetaldehyde; subject to glucose-, ethanol-, and autoregulation; involved in amino acid catabolism
PDC2	1	0.769408	Transcription factor required for the synthesis of the glycolytic enzyme pyruvate decarboxylase, required for high level expression of both the THI and the PDC genes
GCN2	2	0.769756	Protein kinase, phosphorylates the alpha-subunit of translation initiation factor eIF2 (Sui2p) in response to starvation; activated by uncharged tRNAs and the Gcn1p-Gcn20p complex
BDF1	9	0.772299	Protein involved in transcription initiation at TATA-containing promoters; associates with the basal transcription factor TFIID; contains two bromodomains; corresponds to the C-terminal region of mammalian TAF1; redundant with Bdf2p
RTG2	6	0.777436	Sensor of mitochondrial dysfunction; regulates the subcellular location of Rtg1p and Rtg3p, transcriptional activators of the retrograde (RTG) and TOR pathways; Rtg2p is inhibited by the phosphorylated form of Mks1p
SSN3	11	0.783923	Cyclin-dependent protein kinase, component of RNA polymerase II holoenzyme; involved in phosphorylation of the RNA polymerase II C-terminal domain; involved in glucose repression
SSU72	7	0.784003	Transcription/RNA-processing factor that associates with TFIIB and cleavage/polyadenylation factor Pta1p; exhibits phosphatase activity on serine-5 of the RNA polymerase II C-terminal domain; affects start site selection in vivo
CSE2	29	0.789654	Component of the Med9/10 module, which is a subcomplex within the RNA polymerase II Mediator complex; required for regulation of RNA polymerase II activity
LYS14	4	0.789915	Transcriptional activator involved in regulation of genes of the lysine biosynthesis pathway; requires 2-aminoadipate semialdehyde as co-inducer
CTR10	3	0.792197	#N/A
GAL4	13	0.793765	DNA-binding transcription factor required for the activation of the GAL genes in response to galactose; repressed by Gal80p and activated by Gal3p
HLR1	1	0.7948	Protein involved in regulation of cell wall composition and integrity and response to osmotic stress; overproduction suppresses a lysis sensitive PKC mutation; similar to Lre1p, which functions antagonistically to protein kinase A
LRE1	1	0.7948	Protein involved in control of cell wall structure and stress response; inhibits Cbk1p protein kinase activity; overproduction confers resistance to cell-wall degrading enzymes
FAS1	1	0.796103	Beta subunit of fatty acid synthetase, which catalyzes the synthesis of long-chain saturated fatty acids; contains acetyltransacylase, dehydratase, enoyl reductase, malonyl transacylase, and palmitoyl transacylase activities
FAS2	1	0.796103	Alpha subunit of fatty acid synthetase, which catalyzes the synthesis of long-chain saturated fatty acids; contains beta-ketoacyl reductase and beta-ketoacyl synthase activities
AZF1	2	0.796369	Zinc-finger transcription factor, involved in induction of CLN3 transcription in response to glucose; genetic and physical interactions indicate a possible role in mitochondrial transcription or genome maintenance
SNF4	10	0.80696	Protein kinase activator found in a complex containing Snf1p and members of the Sip1p/Sip2p/Gal83p family; activates the Snf1p protein kinase; involved in expression of glucose-repressed genes, sporulation, and peroxisome biogenesis
HDA1	12	0.8098	Putative catalytic subunit of a class II histone deacetylase complex that also contains Hda2p and Hda3p; Hda1p interacts with the Hda2p-Hda3p subcomplex to form an active tetramer; deletion increases histone H2B, H3 and H4 acetylation
MIG3	2	0.809865	Probable transcriptional repressor involved in response to toxic agents such as hydroxyurea that inhibit ribonucleotide reductase; phosphorylation by Snf1p or the Mec1p pathway inactivates Mig3p, allowing induction of damage response genes
MSI1	1	0.820212	Subunit of chromatin assembly factor I (CAF-I), regulates the RAS/cAMP pathway via sequestration of Npr1p kinase; localizes to the nucleus and cytoplasm; homologous to human retinoblastoma binding proteins RbAp48 and RbAp46
PDE1	1	0.820212	Low-affinity cyclic AMP phosphodiesterase, controls glucose and intracellular acidification-induced cAMP signaling, target of the cAMP-protein kinase A (PKA) pathway; glucose induces transcription and inhibits translation
RAM1	1	0.820212	Beta subunit of the CAAX farnesyltransferase (FTase) that prenylates the a-factor mating pheromone and Ras proteins; required for the membrane localization of Ras proteins and a-factor; homolog of the mammalian FTase beta subunit
RPT1	1	0.820212	One of six ATPases of the 19S regulatory particle of the 26S proteasome involved in the degradation of ubiquitinated substrates; required for optimal CDC20 transcription; interacts with Rpn12p and the E3 ubiquitin-protein ligase Ubr1p
ROX1	25	0.821586	Heme-dependent repressor of hypoxic genes; contains an HMG domain that is responsible for DNA bending activity
MAF1	1	0.822654	Negative regulator of RNA polymerase III; component of several signaling pathways that repress polymerase III transcription in response to changes in cellular environment; targets the initiation factor TFIIIB
MKS1	6	0.822929	Pleiotropic regulatory factor involved in Ras-CAMP and lysine biosynthetic pathways and nitrogen regulation; involved in retrograde (RTG) mitochondria-to-nucleus signaling
NRG1	7	0.826004	Transcriptional repressor that recruits the Cyc8p-Tup1p complex to promoters; mediates glucose repression and negatively regulates a variety of processes including filamentous growth and alkaline pH response
HAA1	10	0.826106	Transcriptional activator involved in the transcription of TPO2, HSP30 and other genes encoding membrane stress proteins; despite sequence similarity with the transcription factor Ace1p, it is not subject to metalloregulation
RAD26	6	0.828881	Protein involved in transcription-coupled repair nucleotide excision repair of UV-induced DNA lesions; homolog of human CSB protein
MLH1	4	0.829537	Protein required for mismatch repair in mitosis and meiosis, postmeiotic segregation, and spore viability; forms a complex with Pms1p and Msh2p to repair mismatched DNA; human homolog is associated with hereditary non-polyposis colon cancer
FLO8	2	0.831656	Transcription factor required for flocculation, diploid filamentous growth, and haploid invasive growth; genome reference strain S288C and most laboratory strains have a mutation in this gene
IMP2_2	5	0.833888	#N/A
IME2	7	0.83397	Serine/threonine protein kinase involved in activation of meiosis, associates with Ime1p and mediates its stability, activates Ndt80p; IME2 expression is positively regulated by Ime1p
PDR1	40	0.839458	Zinc cluster protein that is a master regulator involved in recruiting other zinc cluster proteins to pleiotropic drug response elements (PDREs) to fine tune the regulation of multidrug resistance genes
HOS2	2	0.840061	Histone deacetylase required for gene activation via specific deacetylation of lysines in H3 and H4 histone tails; subunit of the Set3 complex, a meiotic-specific repressor of sporulation specific genes that contains deacetylase activity
SFP1	4	0.846439	Transcription factor that controls expression of many ribosome biogenesis genes in response to nutrients and stress, regulates G2/M transitions during mitotic cell cycle and DNA-damage response, involved in cell size modulation
DCS1	1	0.846904	Non-essential hydrolase involved in mRNA decapping, may function in a feedback mechanism to regulate deadenylation, contains pyrophosphatase activity and a HIT (histidine triad) motif; interacts with neutral trehalase Nth1p
NUT2	3	0.848454	Component of the RNA polymerase II mediator complex, which is required for transcriptional activation and also has a role in basal transcription
SAS2	11	0.849765	Histone acetyltransferase (HAT) catalytic subunit of the SAS complex (Sas2p-Sas4p-Sas5p), which acetylates free histones and nucleosomes and regulates transcriptional silencing; member of the MYSTacetyltransferase family
MCD1	1	0.850392	Essential protein required for sister chromatid cohesion in mitosis and meiosis; subunit of the cohesin complex; expression is cell cycle regulated and peaks in S phase
SIR4	1	0.850392	Silent information regulator that, together with SIR2 and SIR3, is involved in assembly of silent chromatin domains at telomeres and the silent mating-type loci; potentially phosphorylated by Cdc28p; some alleles of SIR4 prolong lifespan
KIN28	1	0.854028	Serine/threonine protein kinase, subunit of the transcription factor TFIIH; involved in transcription initiation at RNA polymerase II promoters
MAG1	1	0.854028	3-methyl-adenine DNA glycosylase involved in protecting DNA against alkylating agents; initiates base excision repair by removing damaged bases to create abasic sites that are subsequently repaired
NUT1	1	0.854028	Component of the RNA polymerase II mediator complex, which is required for transcriptional activation and also has a role in basal transcription
RAD18	1	0.854028	Protein involved in postreplication repair; binds single-stranded DNA and has single-stranded DNA dependent ATPase activity; forms heterodimer with Rad6p; contains RING-finger motif
RAD2	1	0.854028	Single-stranded DNA endonuclease, cleaves single-stranded DNA during nucleotide excision repair to excise damaged DNA; subunit of Nucleotide Excision Repair Factor 3 (NEF3); homolog of human XPG protein
RAD50	1	0.854028	Subunit of MRX complex, with Mre11p and Xrs2p, involved in processing double-strand DNA breaks in vegetative cells, initiation of meiotic DSBs, telomere maintenance, and nonhomologous end joining
RAD52	1	0.854028	Protein that stimulates strand exchange by facilitating Rad51p binding to single-stranded DNA; anneals complementary single-stranded DNA; involved in the repair of double-strand breaks in DNA during vegetative growth and meiosis
RAD6	1	0.854028	Ubiquitin-conjugating enzyme (E2), involved in postreplication repair (with Rad18p), sporulation, telomere silencing, and ubiquitin-mediated N-end rule protein degradation (with Ubr1p)
RPO21	1	0.854028	RNA polymerase II largest subunit B220, part of central core; phosphorylation of C-terminal heptapeptide repeat domain regulates association with transcription and splicing factors; similar to bacterial beta-prime
FAB1	1	0.854804	1-phosphatidylinositol-3-phosphate 5-kinase; vacuolar membrane kinase that generates phosphatidylinositol (3,5)P2, which is involved in vacuolar sorting and homeostasis
SCH9	1	0.854804	Protein kinase that regulates signal transduction activity and G1 progression, controls cAPK activity, required for nitrogen activation of the FGM pathway, involved in life span regulation, homologous to mammalian Akt/PKB
TAF5	1	0.854804	Subunit (90 kDa) of TFIID and SAGA complexes, involved in RNA polymerase II transcription initiation and in chromatin modification
VPS34	1	0.854804	Phosphatidylinositol 3-kinase responsible for the synthesis of phosphatidylinositol 3-phosphate; forms membrane-associated signal transduction complex with Vps15p to regulate protein sorting; similar to p110 subunit of mammalian PI 3-kinase
GAS1	6	0.855417	Beta-1.3-glucanosyltransferase, required for cell wall assembly; localizes to the cell surface via a glycosylphosphatidylinositol (GPI) anchor
MSN4	56	0.857245	Transcriptional activator related to Msn2p; activated in stress conditions, which results in translocation from the cytoplasm to the nucleus; binds DNA at stress response elements of responsive genes, inducing gene expression
SWI5	21	0.863999	Transcription factor that activates transcription of genes expressed in G1 phase and at the G1/M boundary; localization to the nucleus occurs during G1 and appears to be regulated by phosphorylation by Cdc28p kinase
UGA3	3	0.86407	Transcriptional activator necessary for gamma-aminobutyrate (GABA)-dependent induction of GABA genes (such as UGA1, UGA2, UGA4); zinc-finger transcription factor of the Zn(2)-Cys(6) binuclear cluster domain type; localized to the nucleus
SNF1	24	0.865646	AMP-activated serine/threonine protein kinase found in a complex containing Snf4p and members of the Sip1p/Sip2p/Gal83p family; required for transcription of glucose-repressed genes, thermotolerance, sporulation, and peroxisome biogenesis
DST1	3	0.87114	General transcription elongation factor TFIIS, enables RNA polymerase II to read through blocks to elongation by stimulating cleavage of nascent transcripts stalled at transcription arrest sites
RPT4	3	0.875696	One of six ATPases of the 19S regulatory particle of the 26S proteasome involved in the degradation of ubiquitinated substrates; required for spindle pole body duplication; localized mainly to the nucleus throughout the cell cycle
TUP1	46	0.876593	General repressor of transcription, forms complex with Cyc8p, involved in the establishment of repressive chromatin structure through interactions with histones H3 and H4, appears to enhance expression of some genes
DAL80	21	0.880038	Negative regulator of genes in multiple nitrogen degradation pathways; expression is regulated by nitrogen levels and by Gln3p; member of the GATA-binding family, forms homodimers and heterodimers with Deh1p
NFS1	2	0.886024	Cysteine desulfurase involved in iron-sulfur cluster (Fe/S) biogenesis; required for the post-transcriptional thio-modification of mitochondrial and cytoplasmic tRNAs; essential protein located predominantly in mitochondria
SIR3	14	0.88645	Silencing protein that interacts with Sir2p and Sir4p, and histone H3 and H4 tails, to establish a transcriptionally silent chromatin state; required for spreading of silenced chromatin; recruited to chromatin through interaction with Rap1p
GPA2	3	0.887022	Nucleotide binding alpha subunit of the heterotrimeric G protein that interacts with the receptor Gpr1p, has signaling role in response to nutrients; green fluorescent protein (GFP)-fusion protein localizes to the cell periphery
RLM1	25	0.900248	MADS-box transcription factor, component of the protein kinase C-mediated MAP kinase pathway involved in the maintenance of cell integrity; phosphorylated and activated by the MAP-kinase Slt2p
MOB2	10	0.901584	Component of the RAM signaling network, localizes and activates the Ace2p in the daughter cell nucleus to direct daughter cell-specific transcription of several genes involved in cell separation; Mob1p-like protein
SNF2	25	0.901807	Catalytic subunit of the SWI/SNF chromatin remodeling complex involved in transcriptional regulation; contains DNA-stimulated ATPase activity; functions interdependently in transcriptional activation with Snf5p and Snf6p
DAL81	12	0.902241	Positive regulator of genes in multiple nitrogen degradation pathways; contains DNA binding domain but does not appear to bind the dodecanucleotide sequence present in the promoter region of many genes involved in allantoin catabolism
PHO90	3	0.902424	Low-affinity phosphate transporter; deletion of pho84, pho87, pho89, pho90, and pho91 causes synthetic lethality; transcription independent of Pi and Pho4p activity; overexpression results in vigorous growth
RFA1	6	0.903883	Subunit of heterotrimeric Replication Factor A (RF-A), which is a highly conserved single-stranded DNA binding protein involved in DNA replication, repair, and recombination
RFA3	6	0.903883	Subunit of heterotrimeric Replication Factor A (RF-A), which is a highly conserved single-stranded DNA binding protein involved in DNA replication, repair, and recombination
MFA1	1	0.90489	Mating pheromone a-factor, made by a cells; interacts with alpha cells to induce cell cycle arrest and other responses leading to mating; biogenesis involves C-terminal modification, N-terminal proteolysis, and export; also encoded by MFA2
MFA2	1	0.90489	Mating pheromone a-factor, made by a cells; interacts with alpha cells to induce cell cycle arrest and other responses leading to mating; biogenesis involves C-terminal modification, N-terminal proteolysis, and export; also encoded by MFA1
MFALPHA1	1	0.90489	#N/A
MFALPHA2	1	0.90489	#N/A
RFA2	9	0.907475	Subunit of heterotrimeric Replication Factor A (RF-A), which is a highly conserved single-stranded DNA binding protein involved in DNA replication, repair, and recombination
IXR1	3	0.909734	Protein that binds DNA containing intrastrand cross-links formed by cisplatin, contains two HMG (high mobility group box) domains, which confer the ability to bend cisplatin-modified DNA; mediates aerobic transcriptional repression of COX5b
RDS3	2	0.912181	Zinc cluster protein involved in pre-mRNA splicing and cycloheximide resistance
GAL80	7	0.915577	Transcriptional regulator involved in the repression of GAL genes in the absence of galactose; inhibits transcriptional activation by Gal4p; inhibition relieved by Gal3p or Gal1p binding
RIM4	5	0.917313	Putative RNA-binding protein required for the expression of early and middle sporulation genes
RPD3	18	0.918929	Histone deacetylase; regulates transcription and silencing
INO2	30	0.923485	Component of the heteromeric Ino2p/Ino4p basic helix-loop-helix transcription activator that binds inositol/choline-responsive elements (ICREs), required for derepression of phospholipid biosynthetic genes in response to inositol depletion
AFT2	3	0.925895	Iron-regulated transcriptional activator, required for iron homeostasis and resistance to oxidative stress; similar to Aft1p
RPT6	4	0.927681	One of six ATPases of the 19S regulatory particle of the 26S proteasome involved in the degradation of ubiquitinated substrates; bound by ubiquitin-protein ligases Ubr1p and Ufd4p; localized mainly to the nucleus throughout the cell cycle
PIP2	24	0.936047	Autoregulatory oleate-specific transcriptional activator of peroxisome proliferation, contains Zn(2)-Cys(6) cluster domain, forms heterodimer with Oaf1p, binds oleate response elements (OREs), activates beta-oxidation genes
GAL3	4	0.938115	Transcriptional regulator involved in activation of the GAL genes in response to galactose; forms a complex with Gal80p and Gal4p to relieve inhibition by Gal80p; binds galactose and ATP but does not have galactokinase activity
ALPHA1	2	0.940676	#N/A
PHO87	2	0.941001	Low-affinity inorganic phosphate (Pi) transporter, involved in activation of PHO pathway; expression is independent of Pi concentration and Pho4p activity; contains 12 membrane-spanning segments
PHO91	2	0.941001	Low-affinity phosphate transporter; deletion of pho84, pho87, pho89, pho90, and pho91 causes synthetic lethality; transcription independent of Pi and Pho4p activity; overexpression results in vigorous growth
KTI11	1	0.941829	Protein required, along with Dph1p, Dph2p, Jjj3p, and Dph5p, for synthesis of diphthamide, which is a modified histidine residue of translation elongation factor 2 (Eft1p or Eft2p); may act in a complex with Dph1p and Dph2p
ECM22	5	0.943142	Sterol regulatory element binding protein, regulates transcription of the sterol biosynthetic genes ERG2 and ERG3; member of the fungus-specific Zn[2]-Cys[6] binuclear cluster family of transcription factors; homologous to Upc2p
SIN3	18	0.947812	DNA binding subunit of Sin3p-Rpd3p histone deacetylase complex, involved in transcriptional repression of meiosis-specific genes during vegetative growth and silencing; involved in telomere maintenance
OAF1	24	0.948892	Oleate-activated transcription factor, acts alone and as a heterodimer with Pip2p; activates genes involved in beta-oxidation of fatty acids and peroxisome organization and biogenesis
CAT5	3	0.949522	Mitochondrial inner membrane protein directly involved in ubiquinone biosynthesis, essential for several other metabolic pathways including respiration and gluconeogenic gene activation
YRR1	16	0.955763	Zn2-Cys6 zinc-finger transcription factor that activates genes involved in multidrug resistance; paralog of Yrm1p, acting on an overlapping set of target genes
RAD53	2	0.957785	Protein kinase, required for cell-cycle arrest in response to DNA damage; activated by trans autophosphorylation when interacting with hyperphosphorylated Rad9p
ISW2	5	0.957997	Member of the imitation-switch (ISWI) class of ATP-dependent chromatin remodeling complexes; ATPase component that, with Itc1p, forms a complex required for repression of a-specific genes, INO1, and early meiotic genes during mitotic growth
ITC1	5	0.957997	Component of the ATP-dependent Isw2p-Itc1p chromatin remodeling complex, required for repression of a-specific genes, repression of early meiotic genes during mitotic growth, and repression of INO1
ADR1	11	0.963005	Carbon source-responsive zinc-finger transcription factor, required for transcription of the glucose-repressed gene ADH2, of peroxisomal protein genes, and of genes required for ethanol, glycerol, and fatty acid utilization
MIG2	12	0.965098	Protein containing zinc fingers, involved in repression, along with Mig1p, of SUC2 (invertase) expression by high levels of glucose; binds to Mig1p-binding sites in SUC2 promoter
MIG1	24	0.965219	Transcription factor involved in glucose repression; C2H2 zinc finger protein similar to mammalian Egr and Wilms tumor proteins
UME6	37	0.966386	Key transcriptional regulator of early meiotic genes, binds URS1 upstream regulatory sequence, couples metabolic responses to nutritional cues with initiation and progression of meiosis, forms complex with Ime1p, and also with Sin3p-Rpd3p
ACE2	21	0.974907	Transcription factor that activates expression of early G1-specific genes, localizes to daughter cell nuclei after cytokinesis and delays G1 progression in daughters, localization is regulated by phosphorylation; potential Cdc28p substrate
SLT2	14	0.980136	Serine/threonine MAP kinase involved in regulating the maintenance of cell wall integrity and progression through the cell cycle; regulated by the PKC1-mediated signaling pathway
FHL1	1	0.981654	Putative transcriptional regulator with similarity to DNA-binding domain of Drosophila forkhead; required for rRNA processing
INO4	31	0.982432	Transcription factor required for derepression of inositol-choline-regulated genes involved in phospholipid synthesis; forms a complex, with Ino2p, that binds the inositol-choline-responsive element through a basic helix-loop-helix domain
IFH1	10	0.983498	Essential protein with a highly acidic N-terminal domain; IFH1 exhibits genetic interactions with FHL1, overexpression interferes with silencing at telomeres and HM loci; potential Cdc28p substrate
KOG1	1	0.985159	Subunit of TORC1, a rapamycin-sensitive complex involved in growth control that contains Tor1p or Tor2p, Lst8p and Tco89p; contains four HEAT repeats and seven WD-40 repeats; may act as a scaffold protein to couple TOR and its effectors
EDC1	2	0.985254	RNA-binding protein, activates mRNA decapping directly by binding to the mRNA substrate and enhancing the activity of the decapping proteins Dcp1p and Dcp2p
WAR1	1	0.986596	Homodimeric Zn2Cys6 zinc finger transcription factor; binds to a weak acid response element to induce transcription of PDR12 and FUN34, encoding an acid transporter and a putative ammonia transporter, respectively
HEM1	2	0.987042	5-aminolevulinate synthase, catalyzes the first step in the heme biosynthetic pathway; an N-terminal signal sequence is required for localization to the mitochondrial matrix; expression is regulated by Hap2p-Hap3p
UPC2	16	0.989882	Sterol regulatory element binding protein, induces transcription of sterol transport and biosynthetic genes; involved in the anaerobic induction of DAN/TIR mannoproteins and seripauperins; binucleate zinc cluster protein; Ecm22p homolog
RCS1	21	0.991301	Transcription factor involved in iron utilization and homeostasis; binds the consensus site PyPuCACCCPu and activates the expression of target genes in response to changes in iron availability
PPZ1	6	0.992103	Serine/threonine protein phosphatase Z, isoform of Ppz2p; involved in regulation of potassium transport, which affects osmotic stability, cell cycle progression, and halotolerance
PPZ2	6	0.992103	Serine/threonine protein phosphatase Z, isoform of Ppz1p; involved in regulation of potassium transport, which affects osmotic stability, cell cycle progression, and halotolerance
BMH1	2	0.992236	14-3-3 protein, major isoform; binds proteins and DNA, involved in regulation of many processes including exocytosis and vesicle transport, Ras/MAPK signaling during pseudohyphal development, rapamycin-sensitive signaling, and others
BMH2	2	0.992236	14-3-3 protein, minor isoform; binds proteins and DNA, involved in regulation of many processes including exocytosis and vesicle transport, Ras/MAPK signaling during pseudohyphal development, rapamycin-sensitive signaling, and others
SMP2	3	0.999425	Mg<sup>2+</sup>-dependent phosphatidate (PA) phosphatase, catalyzes the dephosphorylation of PA to yield diacylglycerol and P<sub>i</sub>, responsible for de novo lipid synthesis; homologous to mammalian lipin 1

## Sheet: Reporter-GOs
Complete list of reporter GO
GO-ID	GO term	Process/Function/Component	Number of neighbors	P-value
GO:0005730	nucleolus	C	148	7.25127e-10
GO:0045324	late endosome to vacuole transport	P	16	0.000137909
GO:0030490	processing of 20S pre-rRNA	P	46	0.000180327
GO:0005732	small nucleolar ribonucleoprotein complex	C	55	0.000870868
GO:0006365	35S primary transcript processing	P	64	0.00108615
GO:0006364	rRNA processing	P	58	0.00119803
GO:0005681	spliceosome complex	C	29	0.00152346
GO:0006511	ubiquitin-dependent protein catabolism	P	62	0.00153017
GO:0030528	transcription regulator activity	F	20	0.00163101
GO:0000917	barrier septum formation	P	1	0.00164142
GO:0008105	asymmetric protein localization	P	1	0.00164142
GO:0005634	nucleus	C	1071	0.00194115
GO:0040020	regulation of meiosis	P	12	0.00199868
GO:0000154	rRNA modification	P	15	0.00352209
GO:0008835	diaminohydroxyphosphoribosylaminopyrimidine deaminase activity	F	1	0.00359703
GO:0006270	DNA replication initiation	P	24	0.00383496
GO:0005940	septin ring	C	6	0.00455499
GO:0000398	nuclear mRNA splicing, via spliceosome	P	72	0.00467812
GO:0006273	lagging strand elongation	P	16	0.00531381
GO:0004343	glucosamine 6-phosphate N-acetyltransferase activity	F	1	0.00539142
GO:0006388	tRNA splicing	P	14	0.00581671
GO:0006119	oxidative phosphorylation	P	2	0.00612662
GO:0030869	RENT complex	C	4	0.00616819
GO:0006281	DNA repair	P	61	0.00623146
GO:0000027	ribosomal large subunit assembly and maintenance	P	39	0.00626864
GO:0006367	transcription initiation from RNA polymerase II promoter	P	43	0.0068736
GO:0008168	methyltransferase activity	F	3	0.00689176
GO:0000097	sulfur amino acid biosynthesis	P	2	0.00701437
GO:0006384	transcription initiation from RNA polymerase III promoter	P	11	0.00721517
GO:0005746	mitochondrial electron transport chain	C	1	0.0074687
GO:0045153	electron transporter, transferring electrons within CoQH2-cytochrome c reductase complex activity	F	1	0.0074687
GO:0016586	RSC complex	C	13	0.00797131
GO:0016251	general RNA polymerase II transcription factor activity	F	41	0.00798673
GO:0000815	ESCRT III complex	C	4	0.00804468
GO:0005657	replication fork	C	13	0.00983531
GO:0005669	transcription factor TFIID complex	C	15	0.0102491
GO:0008156	negative regulation of DNA replication	P	2	0.0117828
GO:0004356	glutamate-ammonia ligase activity	F	1	0.0121167
GO:0006542	glutamine biosynthesis	P	1	0.0121167
GO:0005851	eukaryotic translation initiation factor 2B complex	C	5	0.0123265
GO:0000078	cell morphogenesis checkpoint	P	2	0.0125748
GO:0030532	small nuclear ribonucleoprotein complex	C	10	0.0127612
GO:0005770	late endosome	C	12	0.0128954
GO:0000114	G1-specific transcription in mitotic cell cycle	P	14	0.0132077
GO:0015674	di-, tri-valent inorganic cation transport	P	2	0.0132389
GO:0006744	ubiquinone biosynthesis	P	2	0.0135127
GO:0000135	septin checkpoint	P	4	0.0138368
GO:0004305	ethanolamine kinase activity	F	1	0.0140521
GO:0016568	chromatin modification	P	19	0.0145967
GO:0015937	coenzyme A biosynthesis	P	7	0.0146852
GO:0003709	RNA polymerase III transcription factor activity	F	10	0.01474
GO:0006914	autophagy	P	28	0.0154306
GO:0031110	regulation of microtubule polymerization or depolymerization	P	7	0.0154318
GO:0006515	misfolded or incompletely synthesized protein catabolism	P	2	0.0157189
GO:0042162	telomeric DNA binding	F	9	0.0162276
GO:0007127	meiosis I	P	2	0.0171982
GO:0016311	dephosphorylation	P	1	0.0172288
GO:0003889	alpha DNA polymerase activity	F	4	0.0174969
GO:0004450	isocitrate dehydrogenase (NADP+) activity	F	3	0.017641
GO:0005677	chromatin silencing complex	C	5	0.0177761
GO:0004792	thiosulfate sulfurtransferase activity	F	1	0.017944
GO:0019898	extrinsic to membrane	C	20	0.018034
GO:0005486	t-SNARE activity	F	10	0.0186951
GO:0003838	sterol 24-C-methyltransferase activity	F	1	0.0188646
GO:0005658	alpha DNA polymerase:primase complex	C	6	0.0189728
GO:0004035	alkaline phosphatase activity	F	2	0.0190155
GO:0016576	histone dephosphorylation	P	2	0.0190155
GO:0042255	ribosome assembly	P	9	0.0190254
GO:0003983	UTP-glucose-1-phosphate uridylyltransferase activity	F	1	0.0193142
GO:0006011	UDP-glucose metabolism	P	1	0.0193142
GO:0030242	peroxisome degradation	P	3	0.019733
GO:0005882	intermediate filament	C	2	0.0199082
GO:0000123	histone acetyltransferase complex	C	16	0.0202537
GO:0003952	NAD+ synthase (glutamine-hydrolyzing) activity	F	1	0.0204251
GO:0001682	tRNA 5'-leader removal	P	1	0.0204538
GO:0045046	protein import into peroxisome membrane	P	2	0.0209246
GO:0004309	exopolyphosphatase activity	F	1	0.0213054
GO:0004004	ATP-dependent RNA helicase activity	F	26	0.0222239
GO:0004475	mannose-1-phosphate guanylyltransferase activity	F	1	0.0225477
GO:0004407	histone deacetylase activity	F	11	0.0228392
GO:0003690	double-stranded DNA binding	F	7	0.0233569
GO:0005200	structural constituent of cytoskeleton	F	49	0.0233723
GO:0000253	3-keto sterol reductase activity	F	1	0.0234683
GO:0030234	enzyme regulator activity	F	17	0.0235676
GO:0006303	double-strand break repair via nonhomologous end-joining	P	22	0.0237584
GO:0004077	biotin-[acetyl-CoA-carboxylase] ligase activity	F	1	0.0241882
GO:0004078	biotin-[methylcrotonoyl-CoA-carboxylase] ligase activity	F	1	0.0241882
GO:0004079	biotin-[methylmalonyl-CoA-carboxytransferase] ligase activity	F	1	0.0241882
GO:0004080	biotin-[propionyl-CoA-carboxylase (ATP-hydrolyzing)] ligase activity	F	1	0.0241882
GO:0009305	protein amino acid biotinylation	P	1	0.0241882
GO:0007096	regulation of exit from mitosis	P	15	0.0242201
GO:0003918	DNA topoisomerase (ATP-hydrolyzing) activity	F	1	0.0243353
GO:0030123	AP-3 adaptor complex	C	4	0.0260567
GO:0000001	mitochondrion inheritance	P	25	0.0262545
GO:0008534	purine-specific oxidized base lesion DNA N-glycosylase activity	F	2	0.026387
GO:0000126	transcription factor TFIIIB complex	C	3	0.0269893
GO:0005686	snRNP U2	C	12	0.0270046
GO:0016620	oxidoreductase activity, acting on the aldehyde or oxo group of donors, NAD or NADP as acceptor	F	1	0.0272642
GO:0004175	endopeptidase activity	F	29	0.028206
GO:0000783	nuclear telomere cap complex	C	11	0.0291777
GO:0005656	pre-replicative complex	C	15	0.0300655
GO:0031385	regulation of termination of mating projection growth	P	5	0.0301203
GO:0005637	nuclear inner membrane	C	6	0.0302849
GO:0006284	base-excision repair	P	8	0.0303949
GO:0006623	protein targeting to vacuole	P	57	0.0305114
GO:0042138	meiotic DNA double-strand break formation	P	9	0.030567
GO:0042729	DASH complex	C	9	0.0314932
GO:0005688	snRNP U6	C	8	0.0319224
GO:0000019	regulation of mitotic recombination	P	2	0.0320481
GO:0043189	H4/H2A histone acetyltransferase complex	C	12	0.0329788
GO:0000731	DNA synthesis during DNA repair	P	4	0.0334407
GO:0016573	histone acetylation	P	28	0.0340447
GO:0030004	monovalent inorganic cation homeostasis	P	3	0.0341819
GO:0006401	RNA catabolism	P	4	0.0343392
GO:0042393	histone binding	F	4	0.0350727
GO:0006797	polyphosphate metabolism	P	3	0.0352724
GO:0000137	Golgi cis cisterna	C	5	0.0365595
GO:0015385	sodium:hydrogen antiporter activity	F	1	0.0373182
GO:0000727	double-strand break repair via break-induced replication	P	6	0.0373382
GO:0015693	magnesium ion transport	P	3	0.0375631
GO:0030466	chromatin silencing at silent mating-type cassette	P	22	0.037723
GO:0042283	dolichyl pyrophosphate Glc1Man9GlcNAc2 alpha-1,3-glucosyltransferase activity	F	1	0.0377359
GO:0006271	DNA strand elongation	P	8	0.037776
GO:0004818	glutamate-tRNA ligase activity	F	2	0.0378563
GO:0006424	glutamyl-tRNA aminoacylation	P	2	0.0378563
GO:0008972	phosphomethylpyrimidine kinase activity	F	3	0.0385292
GO:0008180	signalosome complex	C	6	0.0387082
GO:0006892	post-Golgi transport	P	3	0.0390712
GO:0006261	DNA-dependent DNA replication	P	17	0.0394036
GO:0006338	chromatin remodeling	P	51	0.0400404
GO:0008535	cytochrome c oxidase complex assembly	P	9	0.0403487
GO:0006468	protein amino acid phosphorylation	P	89	0.0405019
GO:0007064	mitotic sister chromatid cohesion	P	19	0.0406258
GO:0000086	G2/M transition of mitotic cell cycle	P	24	0.0415129
GO:0000816	nicotinamide riboside kinase activity	F	1	0.0420942
GO:0046495	nicotinamide riboside metabolism	P	1	0.0420942
GO:0000161	MAPKKK cascade during osmolarity sensing	P	1	0.0422963
GO:0030468	establishment of cell polarity (sensu Fungi)	P	50	0.0424
GO:0030337	DNA polymerase processivity factor activity	F	1	0.0424402
GO:0003723	RNA binding	F	113	0.0425129
GO:0001510	RNA methylation	P	1	0.043078
GO:0030870	Mre11 complex	C	3	0.0431025
GO:0030684	preribosome	C	1	0.0432422
GO:0007020	microtubule nucleation	P	23	0.0433095
GO:0031118	rRNA pseudouridine synthesis	P	1	0.0436034
GO:0008017	microtubule binding	F	8	0.044092
GO:0000770	peptide pheromone export	P	1	0.0442954
GO:0004132	dCMP deaminase activity	F	1	0.0445122
GO:0006220	pyrimidine nucleotide metabolism	P	1	0.0445122
GO:0008409	5'-3' exonuclease activity	F	2	0.0446847
GO:0006144	purine base metabolism	P	6	0.0449502
GO:0000055	ribosomal large subunit export from nucleus	P	7	0.0453428
GO:0006320	Ty1 element transposition	P	1	0.0457884
GO:0006322	Ty3 element transposition	P	1	0.0457884
GO:0008419	RNA lariat debranching enzyme activity	F	1	0.0457884
GO:0000742	karyogamy during conjugation with cellular fusion	P	6	0.0462311
GO:0000213	tRNA-intron endonuclease activity	F	4	0.0467219
GO:0000214	tRNA-intron endonuclease complex	C	4	0.0467219
GO:0006267	pre-replicative complex formation and maintenance	P	13	0.0474259
GO:0005515	protein binding	F	176	0.0475729
GO:0000119	mediator complex	C	20	0.0479666
GO:0006402	mRNA catabolism	P	32	0.0480668
GO:0006039	cell wall chitin catabolism	P	1	0.0484559
GO:0000754	adaptation to pheromone during conjugation with cellular fusion	P	10	0.0487125
GO:0006900	vesicle budding	P	1	0.048942
GO:0004595	pantetheine-phosphate adenylyltransferase activity	F	1	0.0493757
GO:0004445	inositol-polyphosphate 5-phosphatase activity	F	4	0.0495657
GO:0005834	heterotrimeric G-protein complex	C	3	0.0503286
GO:0004693	cyclin-dependent protein kinase activity	F	7	0.0515122
GO:0042555	MCM complex	C	6	0.051704
GO:0017102	methionyl glutamyl tRNA synthetase complex	C	3	0.0517489
GO:0006972	hyperosmotic response	P	5	0.0519212
GO:0000146	microfilament motor activity	F	6	0.0519491
GO:0007118	budding cell apical bud growth	P	11	0.0522161
GO:0006298	mismatch repair	P	20	0.0523794
GO:0003677	DNA binding	F	86	0.0527934
GO:0004637	phosphoribosylamine-glycine ligase activity	F	1	0.0534398
GO:0004641	phosphoribosylformylglycinamidine cyclo-ligase activity	F	1	0.0534398
GO:0006280	mutagenesis	P	7	0.0537764
GO:0005789	endoplasmic reticulum membrane	C	70	0.0538432
GO:0004140	dephospho-CoA kinase activity	F	1	0.0539346
GO:0008934	inositol-1(or 4)-monophosphatase activity	F	2	0.0541137
GO:0046855	inositol phosphate dephosphorylation	P	2	0.0541137
GO:0005673	transcription factor TFIIE complex	C	2	0.0541352
GO:0006626	protein targeting to mitochondrion	P	5	0.0544152
GO:0000010	trans-hexaprenyltranstransferase activity	F	1	0.0547545
GO:0006285	base-excision repair, AP site formation	P	3	0.0550805
GO:0008649	rRNA methyltransferase activity	F	1	0.055236
GO:0016435	rRNA (guanine) methyltransferase activity	F	1	0.055236
GO:0000112	nucleotide-excision repair factor 3 complex	C	7	0.0558405
GO:0000182	rDNA binding	F	6	0.0562333
GO:0016887	ATPase activity	F	63	0.0564233
GO:0019773	proteasome core complex, alpha-subunit complex (sensu Eukaryota)	C	7	0.0569177
GO:0007131	meiotic recombination	P	29	0.0569931
GO:0005885	Arp2/3 protein complex	C	7	0.0571325
GO:0005821	intermediate layer of spindle pole body	C	1	0.0573893
GO:0006354	RNA elongation	P	1	0.0579549
GO:0046975	histone lysine N-methyltransferase activity (H3-K36 specific)	F	1	0.0579549
GO:0007097	nuclear migration	P	4	0.0581868
GO:0016407	acetyltransferase activity	F	6	0.0589801
GO:0006646	phosphatidylethanolamine biosynthesis	P	5	0.0597202
GO:0004515	nicotinate-nucleotide adenylyltransferase activity	F	1	0.0607053
GO:0004619	phosphoglycerate mutase activity	F	3	0.0609937
GO:0004368	glycerol-3-phosphate dehydrogenase activity	F	1	0.0611641
GO:0043162	ubiquitin-dependent protein catabolism via the multivesicular body pathway	P	12	0.0613956
GO:0009847	spore germination	P	2	0.0617558
GO:0009306	protein secretion	P	8	0.0619714
GO:0017108	5'-flap endonuclease activity	F	5	0.0620736
GO:0006616	SRP-dependent cotranslational protein targeting to membrane, translocation	P	8	0.0625135
GO:0000215	tRNA 2'-phosphotransferase activity	F	1	0.0628099
GO:0008177	succinate dehydrogenase (ubiquinone) activity	F	5	0.0628704
GO:0000276	proton-transporting ATP synthase complex, coupling factor F(o) (sensu Eukaryota)	C	5	0.0632106
GO:0009353	oxoglutarate dehydrogenase complex (sensu Eukaryota)	C	3	0.0633423
GO:0004360	glutamine-fructose-6-phosphate transaminase (isomerizing) activity	F	1	0.0641916
GO:0004463	leukotriene-A4 hydrolase activity	F	1	0.0643494
GO:0007119	budding cell isotropic bud growth	P	10	0.0643742
GO:0030188	chaperone regulator activity	F	6	0.0647958
GO:0003680	AT DNA binding	F	3	0.0651788
GO:0008097	5S rRNA binding	F	2	0.0653014
GO:0000155	two-component sensor molecule activity	F	1	0.0655361
GO:0004673	protein histidine kinase activity	F	1	0.0655361
GO:0030127	COPII vesicle coat	C	8	0.0655477
GO:0004489	methylenetetrahydrofolate reductase (NADPH) activity	F	2	0.0659187
GO:0000338	protein deneddylation	P	5	0.0664494
GO:0016558	protein import into peroxisome matrix	P	6	0.066609
GO:0031087	deadenylylation-independent decapping	P	2	0.0667836
GO:0030467	establishment and/or maintenance of cell polarity (sensu Fungi)	P	2	0.0670784
GO:0004851	uroporphyrin-III C-methyltransferase activity	F	1	0.0673084
GO:0006780	uroporphyrinogen III biosynthesis	P	1	0.0673084
GO:0004647	phosphoserine phosphatase activity	F	1	0.0676743
GO:0004663	Rab-protein geranylgeranyltransferase activity	F	2	0.0680527
GO:0005968	Rab-protein geranylgeranyltransferase complex	C	2	0.0680527
GO:0006102	isocitrate metabolism	P	5	0.0693819
GO:0042392	sphingosine-1-phosphate phosphatase activity	F	2	0.0699278
GO:0006873	cell ion homeostasis	P	10	0.0702856
GO:0005744	mitochondrial inner membrane presequence translocase complex	C	6	0.070399
GO:0005771	multivesicular body	C	2	0.0704393
GO:0000280	nuclear division	P	3	0.0708035
GO:0003922	GMP synthase (glutamine-hydrolyzing) activity	F	1	0.0708666
GO:0004487	methylenetetrahydrofolate dehydrogenase (NAD+) activity	F	1	0.0710858
GO:0030611	arsenate reductase activity	F	1	0.0711881
GO:0042273	ribosomal large subunit biogenesis	P	19	0.0712119
GO:0003972	RNA ligase (ATP) activity	F	1	0.0715025
GO:0045016	mitochondrial magnesium ion transport	P	2	0.0719904
GO:0000116	G2-specific transcription in mitotic cell cycle	P	1	0.0720197
GO:0006555	methionine metabolism	P	15	0.0729453
GO:0004395	hexaprenyldihydroxybenzoate methyltransferase activity	F	1	0.0739076
GO:0043334	2-hexaprenyl-6-methoxy-1,4-benzoquinone methyltransferase activity	F	1	0.0739326
GO:0004807	triose-phosphate isomerase activity	F	1	0.0740692
GO:0004591	oxoglutarate dehydrogenase (succinyl-transferring) activity	F	2	0.0743885
GO:0000217	DNA secondary structure binding	F	2	0.0749398
GO:0000814	ESCRT II complex	C	3	0.0750511
GO:0045014	negative regulation of transcription by glucose	P	3	0.0750511
GO:0030121	AP-1 adaptor complex	C	5	0.0759489
GO:0000333	telomerase catalytic core complex	C	1	0.0759684
GO:0003721	telomeric template RNA reverse transcriptase activity	F	1	0.0759684
GO:0009074	aromatic amino acid family catabolism	P	1	0.0760681
GO:0000030	mannosyltransferase activity	F	16	0.0763237
GO:0005823	central plaque of spindle pole body	C	4	0.077145
GO:0006369	transcription termination from RNA polymerase II promoter	P	5	0.0772164
GO:0005487	nucleocytoplasmic transporter activity	F	1	0.0773292
GO:0016653	oxidoreductase activity, acting on NADH or NADPH, heme protein as acceptor	F	1	0.0775248
GO:0004723	calcium-dependent protein serine/threonine phosphatase activity	F	3	0.0781407
GO:0005034	osmosensor activity	F	3	0.0783136
GO:0008408	3'-5' exonuclease activity	F	5	0.0786924
GO:0007068	negative regulation of transcription, mitotic	P	1	0.0794939
GO:0045836	positive regulation of meiosis	P	1	0.0794939
GO:0019774	proteasome core complex, beta-subunit complex (sensu Eukaryota)	C	7	0.0798807
GO:0006295	nucleotide-excision repair, DNA incision, 3'-to lesion	P	1	0.0799489
GO:0008565	protein transporter activity	F	39	0.0801028
GO:0006003	fructose 2,6-bisphosphate metabolism	P	2	0.080263
GO:0006110	regulation of glycolysis	P	2	0.080263
GO:0000083	G1/S-specific transcription in mitotic cell cycle	P	12	0.0805175
GO:0000224	peptide-N4-(N-acetyl-beta-glucosaminyl)asparagine amidase activity	F	1	0.0811498
GO:0006517	protein deglycosylation	P	1	0.0811498
GO:0046967	cytosol to ER transport	P	1	0.0816745
GO:0004682	protein kinase CK2 activity	F	2	0.0821048
GO:0000124	SAGA complex	C	18	0.0822273
GO:0003894	zeta DNA polymerase activity	F	2	0.0833743
GO:0016035	zeta DNA polymerase complex	C	2	0.0833743
GO:0004590	orotidine-5'-phosphate decarboxylase activity	F	1	0.0835672
GO:0006452	translational frameshifting	P	3	0.0844427
GO:0000120	RNA polymerase I transcription factor complex	C	5	0.0851885
GO:0042026	protein refolding	P	1	0.0854095
GO:0000776	kinetochore	C	17	0.0854592
GO:0006450	regulation of translational fidelity	P	6	0.0862109
GO:0019887	protein kinase regulator activity	F	2	0.0868001
GO:0004484	mRNA guanylyltransferase activity	F	1	0.0873304
GO:0003682	chromatin binding	F	18	0.0874624
GO:0003906	DNA-(apurinic or apyrimidinic site) lyase activity	F	3	0.0877876
GO:0005198	structural molecule activity	F	51	0.0878064
GO:0005825	half bridge of spindle pole body	C	4	0.0885627
GO:0006366	transcription from RNA polymerase II promoter	P	44	0.0898036
GO:0004386	helicase activity	F	13	0.0903279
GO:0008283	cell proliferation	P	4	0.090693
GO:0007035	vacuolar acidification	P	21	0.0908414
GO:0009090	homoserine biosynthesis	P	3	0.0912552
GO:0051183	vitamin transporter activity	F	1	0.0920655
GO:0000254	C-4 methylsterol oxidase activity	F	1	0.0926341
GO:0004392	heme oxygenase (decyclizing) activity	F	1	0.0938873
GO:0004601	peroxidase activity	F	1	0.0938873
GO:0042167	heme catabolism	P	1	0.0938873
GO:0006031	chitin biosynthesis	P	2	0.0940761
GO:0003713	transcription coactivator activity	F	12	0.0946162
GO:0007189	G-protein signaling, adenylate cyclase activating pathway	P	1	0.0947761
GO:0000040	low affinity iron ion transport	P	1	0.0954437
GO:0000118	histone deacetylase complex	C	18	0.0959113
GO:0006266	DNA ligation	P	1	0.0960871
GO:0017150	tRNA dihydrouridine synthase activity	F	4	0.0962594
GO:0006627	mitochondrial protein processing	P	5	0.0966465
GO:0006614	SRP-dependent cotranslational protein targeting to membrane	P	3	0.0969963
GO:0000788	nuclear nucleosome	C	11	0.0975066
GO:0003701	RNA polymerase I transcription factor activity	F	10	0.0976919
GO:0007001	chromosome organization and biogenesis (sensu Eukaryota)	P	5	0.0985076
GO:0005643	nuclear pore	C	48	0.0985709
GO:0006743	ubiquinone metabolism	P	7	0.0986553
GO:0004799	thymidylate synthase activity	F	1	0.0996389
GO:0006231	dTMP biosynthesis	P	1	0.0996389
GO:0008383	manganese superoxide dismutase activity	F	1	0.099827
GO:0048017	inositol lipid-mediated signaling	P	13	0.101021
GO:0017125	deoxycytidyl transferase activity	F	1	0.101119
GO:0031384	regulation of initiation of mating projection growth	P	4	0.102548
GO:0005876	spindle microtubule	C	11	0.103266
GO:0005524	ATP binding	F	16	0.103585
GO:0005674	transcription factor TFIIF complex	C	3	0.103893
GO:0004871	signal transducer activity	F	23	0.104207
GO:0031569	G2/M transition size control checkpoint	P	1	0.10449
GO:0046856	phosphoinositide dephosphorylation	P	7	0.105185
GO:0008138	protein tyrosine/serine/threonine phosphatase activity	F	1	0.105976
GO:0004583	dolichyl-phosphate-glucose-glycolipid alpha-glucosyltransferase activity	F	1	0.106285
GO:0006333	chromatin assembly or disassembly	P	19	0.106527
GO:0015491	cation:cation antiporter activity	F	2	0.107135
GO:0004534	5'-3' exoribonuclease activity	F	2	0.10733
GO:0015198	oligopeptide transporter activity	F	3	0.107334
GO:0019237	centromeric DNA binding	F	6	0.107578
GO:0003924	GTPase activity	F	57	0.107776
GO:0000278	mitotic cell cycle	P	2	0.107814
GO:0005675	transcription factor TFIIH complex	C	9	0.107891
GO:0007070	negative regulation of transcription from RNA polymerase II promoter, mitotic	P	9	0.107891
GO:0042134	rRNA primary transcript binding	F	5	0.107975
GO:0005763	mitochondrial small ribosomal subunit	C	33	0.108461
GO:0019674	NAD metabolism	P	3	0.108493
GO:0004864	protein phosphatase inhibitor activity	F	3	0.108841
GO:0007117	budding cell bud growth	P	20	0.109196
GO:0001320	age-dependent response to reactive oxygen species during chronological cell aging	P	2	0.109606
GO:0016579	protein deubiquitination	P	17	0.109665
GO:0045721	negative regulation of gluconeogenesis	P	9	0.110005
GO:0004739	pyruvate dehydrogenase (acetyl-transferring) activity	F	3	0.111451
GO:0019220	regulation of phosphate metabolism	P	1	0.111554
GO:0004129	cytochrome-c oxidase activity	F	9	0.11169
GO:0005751	respiratory chain complex IV (sensu Eukaryota)	C	9	0.11169
GO:0045944	positive regulation of transcription from RNA polymerase II promoter	P	43	0.111894
GO:0004844	uracil DNA N-glycosylase activity	F	1	0.1123
GO:0042645	mitochondrial nucleoid	C	23	0.11308
GO:0050613	delta14-sterol reductase activity	F	1	0.113215
GO:0030692	Noc4p-Nop14p complex	C	2	0.113974
GO:0005672	transcription factor TFIIA complex	C	2	0.114281
GO:0016602	CCAAT-binding factor complex	C	4	0.114425
GO:0007004	telomerase-dependent telomere maintenance	P	12	0.114563
GO:0004244	mitochondrial inner membrane peptidase activity	F	2	0.115072
GO:0005816	spindle pole body	C	45	0.115616
GO:0000298	endopolyphosphatase activity	F	1	0.116212
GO:0006103	2-oxoglutarate metabolism	P	2	0.116364
GO:0016455	RNA polymerase II transcription mediator activity	F	20	0.117092
GO:0003848	2-amino-4-hydroxy-6-hydroxymethyldihydropteridine diphosphokinase activity	F	1	0.117519
GO:0004150	dihydroneopterin aldolase activity	F	1	0.117519
GO:0004156	dihydropteroate synthase activity	F	1	0.117519
GO:0004412	homoserine dehydrogenase activity	F	1	0.11789
GO:0000127	transcription factor TFIIIC complex	C	6	0.118009
GO:0006190	inosine salvage	P	1	0.118425
GO:0050483	IMP 5'-nucleotidase activity	F	1	0.118425
GO:0030100	regulation of endocytosis	P	3	0.118496
GO:0030620	U2 snRNA binding	F	1	0.119495
GO:0019948	SUMO activating enzyme activity	F	2	0.119762
GO:0048193	Golgi vesicle transport	P	1	0.120097
GO:0004638	phosphoribosylaminoimidazole carboxylase activity	F	1	0.120428
GO:0008540	proteasome regulatory particle, base subcomplex (sensu Eukaryota)	C	9	0.122092
GO:0004187	carboxypeptidase D activity	F	1	0.122263
GO:0004633	phosphopantothenoylcysteine decarboxylase activity	F	3	0.122446
GO:0015095	magnesium ion transporter activity	F	3	0.122863
GO:0004833	tryptophan 2,3-dioxygenase activity	F	1	0.123462
GO:0005089	Rho guanyl-nucleotide exchange factor activity	F	4	0.123588
GO:0006878	copper ion homeostasis	P	7	0.123884
GO:0000084	S phase of mitotic cell cycle	P	5	0.124133
GO:0030472	mitotic spindle organization and biogenesis in nucleus	P	21	0.124169
GO:0016791	phosphoric monoester hydrolase activity	F	6	0.124271
GO:0004729	protoporphyrinogen oxidase activity	F	1	0.124566
GO:0046961	hydrogen-transporting ATPase activity, rotational mechanism	F	12	0.124602
GO:0004418	hydroxymethylbilane synthase activity	F	1	0.124765
GO:0006359	regulation of transcription from RNA polymerase III promoter	P	5	0.125559
GO:0008262	importin-alpha export receptor activity	F	2	0.125964
GO:0000717	nucleotide-excision repair, DNA duplex unwinding	P	6	0.126226
GO:0006348	chromatin silencing at telomere	P	45	0.127028
GO:0006390	transcription from mitochondrial promoter	P	3	0.127463
GO:0006857	oligopeptide transport	P	2	0.127531
GO:0005956	protein kinase CK2 complex	C	4	0.128152
GO:0006356	regulation of transcription from RNA polymerase I promoter	P	4	0.128152
GO:0042762	regulation of sulfur metabolism	P	1	0.128895
GO:0005313	L-glutamate transporter activity	F	1	0.129127
GO:0015183	L-aspartate transporter activity	F	1	0.129127
GO:0015810	L-aspartate transport	P	1	0.129127
GO:0015813	L-glutamate transport	P	1	0.129127
GO:0042542	response to hydrogen peroxide	P	3	0.129296
GO:0006307	DNA dealkylation	P	3	0.129341
GO:0016593	Cdc73/Paf1 complex	C	5	0.12944
GO:0004674	protein serine/threonine kinase activity	F	35	0.131191
GO:0007008	outer mitochondrial membrane organization and biogenesis	P	1	0.131225
GO:0009231	riboflavin biosynthesis	P	6	0.131939
GO:0006269	DNA replication, synthesis of RNA primer	P	7	0.132087
GO:0008612	hypusine biosynthesis from peptidyl-lysine	P	1	0.132248
GO:0016765	transferase activity, transferring alkyl or aryl (other than methyl) groups	F	1	0.132248
GO:0004103	choline kinase activity	F	2	0.132375
GO:0005749	respiratory chain complex II (sensu Eukaryota)	C	4	0.132639
GO:0006121	mitochondrial electron transport, succinate to ubiquinone	P	4	0.132639
GO:0003882	CDP-diacylglycerol-serine O-phosphatidyltransferase activity	F	1	0.133114
GO:0006659	phosphatidylserine biosynthesis	P	1	0.133114
GO:0006487	protein amino acid N-linked glycosylation	P	31	0.133165
GO:0005853	eukaryotic translation elongation factor 1 complex	C	3	0.133601
GO:0000922	spindle pole	C	5	0.13388
GO:0007076	mitotic chromosome condensation	P	9	0.133902
GO:0045144	meiotic sister chromatid segregation	P	1	0.135079
GO:0018279	protein amino acid N-linked glycosylation via asparagine	P	2	0.135633
GO:0000500	RNA polymerase I upstream activating factor complex	C	4	0.135774
GO:0000335	negative regulation of DNA transposition	P	8	0.137337
GO:0004024	alcohol dehydrogenase activity, zinc-dependent	F	1	0.137507
GO:0006033	chitin localization	P	1	0.137787
GO:0000921	septin ring assembly	P	5	0.138449
GO:0030276	clathrin binding	F	11	0.139971
GO:0003779	actin binding	F	6	0.140028
GO:0019318	hexose metabolism	P	2	0.140461
GO:0017076	purine nucleotide binding	F	4	0.140668
GO:0000062	acyl-CoA binding	F	1	0.140673
GO:0015909	long-chain fatty acid transport	P	1	0.140673
GO:0006314	intron homing	P	1	0.140938
GO:0031202	RNA splicing factor activity, transesterification mechanism	F	50	0.141474
GO:0017196	N-terminal peptidyl-methionine acetylation	P	3	0.142312
GO:0000221	hydrogen-transporting ATPase V1 domain	C	7	0.142372
GO:0005875	microtubule associated complex	C	2	0.14278
GO:0005955	calcineurin complex	C	4	0.142784
GO:0008686	3,4-dihydroxy-2-butanone-4-phosphate synthase activity	F	1	0.144663
GO:0016976	NEDD8 conjugating enzyme activity	F	1	0.144907
GO:0016906	sterol 3-beta-glucosyltransferase activity	F	1	0.144969
GO:0020037	heme binding	F	3	0.145074
GO:0000133	polarisome	C	5	0.145211
GO:0005519	cytoskeletal regulatory protein binding	F	5	0.145211
GO:0030489	processing of 27S pre-rRNA	P	11	0.1458
GO:0000144	septin ring (sensu Saccharomyces)	C	9	0.146145
GO:0000739	DNA strand annealing activity	F	2	0.146337
GO:0007067	mitosis	P	7	0.147481
GO:0003951	NAD+ kinase activity	F	1	0.149307
GO:0008902	hydroxymethylpyrimidine kinase activity	F	2	0.149451
GO:0007019	microtubule depolymerization	P	2	0.149604
GO:0004535	poly(A)-specific ribonuclease activity	F	2	0.150107
GO:0031251	PAN complex	C	2	0.150107
GO:0005083	small GTPase regulator activity	F	3	0.150217
GO:0042779	removal of tRNA 3'-trailer sequence	P	1	0.150336
GO:0042781	3'-tRNA processing endoribonuclease activity	F	1	0.150336
GO:0000110	nucleotide-excision repair factor 1 complex	C	3	0.150365
GO:0006564	L-serine biosynthesis	P	2	0.151974
GO:0015629	actin cytoskeleton	C	2	0.152697
GO:0004828	serine-tRNA ligase activity	F	2	0.152983
GO:0006434	seryl-tRNA aminoacylation	P	2	0.152983
GO:0005832	chaperonin-containing T-complex	C	11	0.153238
GO:0043332	mating projection tip	C	31	0.153377
GO:0010038	response to metal ion	P	3	0.153551
GO:0000096	sulfur amino acid metabolism	P	6	0.153717
GO:0015088	copper uptake transporter activity	F	3	0.154169
GO:0046982	protein heterodimerization activity	F	2	0.15481
GO:0046027	phospholipid:diacylglycerol acyltransferase activity	F	1	0.154967
GO:0001403	invasive growth (sensu Saccharomyces)	P	33	0.155148
GO:0003862	3-isopropylmalate dehydrogenase activity	F	1	0.157065
GO:0006397	mRNA processing	P	8	0.157403
GO:0006613	cotranslational protein targeting to membrane	P	3	0.157682
GO:0046695	SLIK (SAGA-like) complex	C	15	0.15785
GO:0000067	DNA replication and chromosome cycle	P	3	0.159214
GO:0004072	aspartate kinase activity	F	1	0.160028
GO:0008509	anion transporter activity	F	1	0.160028
GO:0046713	boron transport	P	1	0.160028
GO:0046714	boron binding	F	1	0.160028
GO:0046715	boron transporter activity	F	1	0.160028
GO:0015923	mannosidase activity	F	2	0.161772
GO:0046658	anchored to plasma membrane	C	2	0.161772
GO:0006784	heme a biosynthesis	P	4	0.161946
GO:0005794	Golgi apparatus	C	58	0.162913
GO:0016587	ISW1 complex	C	4	0.163454
GO:0004781	sulfate adenylyltransferase (ATP) activity	F	1	0.163466
GO:0015918	sterol transport	P	6	0.163634
GO:0016889	#N/A	#N/A	1	0.163892
GO:0016070	RNA metabolism	P	6	0.164167
GO:0003908	methylated-DNA-[protein]-cysteine S-methyltransferase activity	F	1	0.164341
GO:0006843	mitochondrial citrate transport	P	1	0.164468
GO:0000780	condensed nuclear chromosome, pericentric region	C	7	0.166263
GO:0006378	mRNA polyadenylylation	P	18	0.166322
GO:0005871	kinesin complex	C	6	0.166455
GO:0019789	SUMO ligase activity	F	3	0.168473
GO:0004852	uroporphyrinogen-III synthase activity	F	1	0.168532
GO:0004148	dihydrolipoyl dehydrogenase activity	F	1	0.169092
GO:0006550	isoleucine catabolism	P	1	0.169092
GO:0006574	valine catabolism	P	1	0.169092
GO:0019209	kinase activator activity	F	1	0.169102
GO:0018195	peptidyl-arginine modification	P	1	0.169692
GO:0003712	transcription cofactor activity	F	8	0.169918
GO:0004814	arginine-tRNA ligase activity	F	2	0.170149
GO:0000798	nuclear cohesin complex	C	6	0.170314
GO:0016514	SWI/SNF complex	C	11	0.170539
GO:0004001	adenosine kinase activity	F	1	0.170807
GO:0005085	guanyl-nucleotide exchange factor activity	F	12	0.170846
GO:0004310	farnesyl-diphosphate farnesyltransferase activity	F	1	0.171223
GO:0006420	arginyl-tRNA aminoacylation	P	1	0.171515
GO:0015976	carbon utilization	P	1	0.171631
GO:0008841	dihydrofolate synthase activity	F	1	0.172044
GO:0009105	lipoic acid biosynthesis	P	1	0.172216
GO:0017140	lipoic acid synthase activity	F	1	0.172216
GO:0005654	nucleoplasm	C	22	0.172977
GO:0004075	biotin carboxylase activity	F	1	0.173137
GO:0005664	nuclear origin of replication recognition complex	C	6	0.17319
GO:0007103	spindle pole body duplication in nuclear envelope	P	12	0.173796
GO:0004604	phosphoadenylyl-sulfate reductase (thioredoxin) activity	F	1	0.174306
GO:0005671	Ada2/Gcn5/Ada3 transcription activator complex	C	5	0.174629
GO:0005525	GTP binding	F	10	0.174946
GO:0046037	GMP metabolism	P	2	0.175152
GO:0003864	3-methyl-2-oxobutanoate hydroxymethyltransferase activity	F	1	0.175412
GO:0019897	extrinsic to plasma membrane	C	5	0.175658
GO:0006896	Golgi to vacuole transport	P	17	0.176515
GO:0000818	MIND complex	C	4	0.17654
GO:0015093	ferrous iron transporter activity	F	1	0.177072
GO:0006360	transcription from RNA polymerase I promoter	P	23	0.177207
GO:0046907	intracellular transport	P	1	0.177478
GO:0030897	HOPS complex	C	6	0.177785
GO:0000778	condensed nuclear chromosome kinetochore	C	35	0.178008
GO:0000339	RNA cap binding	F	2	0.178255
GO:0009396	folic acid and derivative biosynthesis	P	4	0.179913
GO:0000715	nucleotide-excision repair, DNA damage recognition	P	7	0.181319
GO:0019236	response to pheromone	P	3	0.181674
GO:0001402	signal transduction during filamentous growth	P	6	0.182628
GO:0006172	ADP biosynthesis	P	1	0.182932
GO:0008398	sterol 14-demethylase activity	F	1	0.183202
GO:0007024	alpha-tubulin folding	P	2	0.184422
GO:0043014	alpha-tubulin binding	F	2	0.184422
GO:0006620	posttranslational protein targeting to membrane	P	5	0.186556
GO:0006783	heme biosynthesis	P	8	0.187021
GO:0000184	mRNA catabolism, nonsense-mediated decay	P	9	0.187262
GO:0003850	2-deoxyglucose-6-phosphatase activity	F	2	0.187289
GO:0046685	response to arsenic	P	6	0.187765
GO:0000703	pyrimidine-specific oxidized base lesion DNA N-glycosylase activity	F	2	0.188283
GO:0000257	nitrilase activity	F	1	0.188332
GO:0007580	extrachromosomal circular DNA accumulation during cell aging	P	1	0.188784
GO:0006790	sulfur metabolism	P	7	0.18904
GO:0015992	proton transport	P	4	0.189257
GO:0005776	autophagic vacuole	C	2	0.189989
GO:0005750	respiratory chain complex III (sensu Eukaryota)	C	9	0.190171
GO:0046020	negative regulation of transcription from RNA polymerase II promoter by pheromones	P	2	0.190434
GO:0006688	glycosphingolipid biosynthesis	P	3	0.192
GO:0046488	phosphatidylinositol metabolism	P	1	0.192207
GO:0004421	hydroxymethylglutaryl-CoA synthase activity	F	1	0.192483
GO:0016564	transcriptional repressor activity	F	11	0.19271
GO:0003910	DNA ligase (ATP) activity	F	2	0.1931
GO:0004240	mitochondrial processing peptidase activity	F	2	0.194109
GO:0017087	mitochondrial processing peptidase complex	C	2	0.194109
GO:0006470	protein amino acid dephosphorylation	P	26	0.194328
GO:0008810	cellulase activity	F	1	0.194648
GO:0030192	Hsp70/Hsc70 protein regulator activity	F	1	0.194933
GO:0000811	GINS complex	C	4	0.197015
GO:0004430	1-phosphatidylinositol 4-kinase activity	F	3	0.197355
GO:0045290	D-arabinose 1-dehydrogenase [NAD(P)+] activity	F	1	0.19783
GO:0004226	Gly-X carboxypeptidase activity	F	1	0.198058
GO:0006113	fermentation	P	6	0.199584
GO:0003873	6-phosphofructo-2-kinase activity	F	3	0.20052
GO:0004168	dolichol kinase activity	F	1	0.200533
GO:0005365	myo-inositol transporter activity	F	2	0.201307
GO:0015798	myo-inositol transport	P	2	0.201307
GO:0031207	Sec62/Sec63 complex	C	4	0.201354
GO:0005371	tricarboxylate carrier activity	F	2	0.201482
GO:0004197	cysteine-type endopeptidase activity	F	3	0.202233
GO:0005793	ER-Golgi intermediate compartment	C	2	0.204534
GO:0010044	response to aluminum ion	P	1	0.204763
GO:0042994	cytoplasmic sequestering of transcription factor	P	1	0.204763
GO:0051219	phosphoprotein binding	F	1	0.204763
GO:0004048	anthranilate phosphoribosyltransferase activity	F	1	0.205038
GO:0003688	DNA replication origin binding	F	7	0.205447
GO:0005048	signal sequence binding	F	9	0.205538
GO:0030272	5-formyltetrahydrofolate cyclo-ligase activity	F	1	0.206386
GO:0003714	transcription corepressor activity	F	15	0.207316
GO:0007090	regulation of S phase of mitotic cell cycle	P	1	0.209215
GO:0008330	protein tyrosine/threonine phosphatase activity	F	1	0.209215
GO:0003986	acetyl-CoA hydrolase activity	F	1	0.20929
GO:0006084	acetyl-CoA metabolism	P	1	0.20929
GO:0006874	calcium ion homeostasis	P	6	0.209377
GO:0004843	ubiquitin-specific protease activity	F	17	0.209541
GO:0006827	high affinity iron ion transport	P	5	0.210604
GO:0000075	cell cycle checkpoint	P	4	0.210625
GO:0003704	specific RNA polymerase II transcription factor activity	F	42	0.211503
GO:0006099	tricarboxylic acid cycle	P	15	0.211828
GO:0046540	U4/U6 x U5 tri-snRNP complex	C	28	0.211852
GO:0042274	ribosomal small subunit biogenesis	P	4	0.212295
GO:0007010	cytoskeleton organization and biogenesis	P	17	0.212914
GO:0006772	thiamin metabolism	P	1	0.214158
GO:0006807	nitrogen compound metabolism	P	8	0.214255
GO:0019354	siroheme biosynthesis	P	2	0.214869
GO:0004831	tyrosine-tRNA ligase activity	F	2	0.215509
GO:0006437	tyrosyl-tRNA aminoacylation	P	2	0.215509
GO:0016462	pyrophosphatase activity	F	2	0.215815
GO:0006885	regulation of pH	P	3	0.215973
GO:0000810	diacylglycerol pyrophosphate phosphatase activity	F	1	0.21651
GO:0003777	microtubule motor activity	F	9	0.216703
GO:0004791	thioredoxin-disulfide reductase activity	F	2	0.217526
GO:0006086	acetyl-CoA biosynthesis from pyruvate	P	2	0.21952
GO:0003962	cystathionine gamma-synthase activity	F	2	0.219567
GO:0042256	mature ribosome assembly	P	1	0.219748
GO:0004146	dihydrofolate reductase activity	F	1	0.220252
GO:0030135	coated vesicle	C	1	0.220316
GO:0004581	dolichyl-phosphate beta-glucosyltransferase activity	F	1	0.220325
GO:0019888	protein phosphatase regulator activity	F	1	0.221515
GO:0004684	calmodulin-dependent protein kinase I activity	F	1	0.221859
GO:0006499	N-terminal protein myristoylation	P	4	0.222413
GO:0000910	cytokinesis	P	39	0.222508
GO:0005786	signal recognition particle (sensu Eukaryota)	C	6	0.223048
GO:0006617	SRP-dependent cotranslational protein targeting to membrane, signal sequence recognition	P	6	0.223048
GO:0051131	chaperone-mediated protein complex assembly	P	1	0.223797
GO:0000225	N-acetylglucosaminylphosphatidylinositol deacetylase activity	F	1	0.224165
GO:0000103	sulfate assimilation	P	10	0.224297
GO:0006396	RNA processing	P	7	0.225638
GO:0008526	phosphatidylinositol transporter activity	F	5	0.226183
GO:0015914	phospholipid transport	P	5	0.226183
GO:0006073	glucan metabolism	P	1	0.226802
GO:0000266	mitochondrial fission	P	3	0.227724
GO:0000306	#N/A	#N/A	1	0.227816
GO:0042787	protein ubiquitination during ubiquitin-dependent protein catabolism	P	2	0.228523
GO:0008143	poly(A) binding	F	5	0.229074
GO:0004400	histidinol-phosphate transaminase activity	F	1	0.229578
GO:0000753	cellular morphogenesis during conjugation with cellular fusion	P	10	0.22967
GO:0001671	ATPase stimulator activity	F	3	0.22969
GO:0003774	motor activity	F	4	0.229872
GO:0009060	aerobic respiration	P	64	0.230179
GO:0001310	extrachromosomal rDNA circle accumulation during replicative cell aging	P	1	0.2302
GO:0004527	exonuclease activity	F	2	0.230318
GO:0004301	epoxide hydrolase activity	F	2	0.230642
GO:0009314	response to radiation	P	1	0.23093
GO:0000179	rRNA (adenine-N6,N6-)-dimethyltransferase activity	F	1	0.231178
GO:0008536	Ran GTPase binding	F	4	0.23147
GO:0007346	regulation of progression through mitotic cell cycle	P	4	0.232452
GO:0003939	L-iditol 2-dehydrogenase activity	F	1	0.23321
GO:0006013	mannose metabolism	P	1	0.23321
GO:0004520	endodeoxyribonuclease activity	F	5	0.233377
GO:0000347	THO complex	C	3	0.234372
GO:0030478	actin cap	C	15	0.234683
GO:0005854	nascent polypeptide-associated complex	C	3	0.234847
GO:0051083	cotranslational protein folding	P	3	0.234847
GO:0009113	purine base biosynthesis	P	5	0.234888
GO:0030969	UFP-specific transcription factor mRNA processing during unfolded protein response	P	2	0.234978
GO:0004652	polynucleotide adenylyltransferase activity	F	3	0.235643
GO:0004691	cAMP-dependent protein kinase activity	F	3	0.235756
GO:0005952	cAMP-dependent protein kinase complex	C	3	0.235756
GO:0016125	sterol metabolism	P	8	0.236736
GO:0017004	cytochrome complex assembly	P	1	0.237478
GO:0048255	mRNA stabilization	P	1	0.237478
GO:0000014	single-stranded DNA specific endodeoxyribonuclease activity	F	5	0.237557
GO:0000501	flocculation (sensu Saccharomyces)	P	8	0.237646
GO:0004788	thiamin diphosphokinase activity	F	1	0.23815
GO:0009229	thiamin diphosphate biosynthesis	P	1	0.23815
GO:0006302	double-strand break repair	P	11	0.238438
GO:0008630	DNA damage response, signal transduction resulting in induction of apoptosis	P	1	0.238658
GO:0006904	vesicle docking during exocytosis	P	12	0.240034
GO:0007624	ultradian rhythm	P	1	0.240655
GO:0046513	ceramide biosynthesis	P	3	0.241583
GO:0050291	sphingosine N-acyltransferase activity	F	3	0.241583
GO:0000262	mitochondrial chromosome	C	2	0.241825
GO:0003890	beta DNA polymerase activity	F	1	0.243504
GO:0006287	base-excision repair, gap-filling	P	1	0.243504
GO:0005489	electron transporter activity	F	3	0.244003
GO:0003905	alkylbase DNA N-glycosylase activity	F	2	0.244245
GO:0005967	pyruvate dehydrogenase complex (sensu Eukaryota)	C	5	0.24572
GO:0005741	mitochondrial outer membrane	C	26	0.24709
GO:0006038	cell wall chitin biosynthesis	P	6	0.247095
GO:0000113	nucleotide-excision repair factor 4 complex	C	4	0.247163
GO:0005310	dicarboxylic acid transporter activity	F	1	0.247504
GO:0006835	dicarboxylic acid transport	P	1	0.247504
GO:0031307	integral to mitochondrial outer membrane	C	1	0.248079
GO:0003980	UDP-glucose:glycoprotein glucosyltransferase activity	F	1	0.248368
GO:0006078	beta-1,6 glucan biosynthesis	P	4	0.248397
GO:0000196	MAPKKK cascade during cell wall biogenesis	P	4	0.24863
GO:0017062	cytochrome bc(1) complex assembly	P	1	0.251004
GO:0006383	transcription from RNA polymerase III promoter	P	20	0.251074
GO:0016049	cell growth	P	1	0.251826
GO:0019509	methionine salvage	P	2	0.252981
GO:0007094	mitotic spindle checkpoint	P	21	0.253221
GO:0006048	UDP-N-acetylglucosamine biosynthesis	P	2	0.253844
GO:0005476	carnitine:acyl carnitine antiporter activity	F	1	0.254154
GO:0019722	calcium-mediated signaling	P	7	0.254832
GO:0003746	translation elongation factor activity	F	10	0.254849
GO:0004525	ribonuclease III activity	F	1	0.255191
GO:0006906	vesicle fusion	P	29	0.255241
GO:0006265	DNA topological change	P	5	0.255263
GO:0000052	citrulline metabolism	P	1	0.256439
GO:0000053	argininosuccinate metabolism	P	1	0.256439
GO:0004055	argininosuccinate synthase activity	F	1	0.256439
GO:0000131	incipient bud site	C	35	0.256548
GO:0006272	leading strand elongation	P	14	0.257212
GO:0015867	ATP transport	P	2	0.257336
GO:0000295	adenine nucleotide transporter activity	F	1	0.257529
GO:0004311	farnesyltranstransferase activity	F	1	0.257665
GO:0016114	terpenoid biosynthesis	P	1	0.257665
GO:0006811	ion transport	P	2	0.25805
GO:0008308	voltage-gated ion-selective channel activity	F	2	0.25805
GO:0004798	thymidylate kinase activity	F	1	0.258122
GO:0006227	dUDP biosynthesis	P	1	0.258122
GO:0006233	dTDP biosynthesis	P	1	0.258122
GO:0006235	dTTP biosynthesis	P	1	0.258122
GO:0009041	uridylate kinase activity	F	1	0.258122
GO:0005666	DNA-directed RNA polymerase III complex	C	17	0.258248
GO:0004657	proline dehydrogenase activity	F	1	0.261633
GO:0045141	#N/A	#N/A	1	0.261868
GO:0048278	vesicle docking	P	2	0.262268
GO:0006486	protein amino acid glycosylation	P	18	0.262319
GO:0030163	protein catabolism	P	11	0.263126
GO:0008289	lipid binding	F	5	0.263302
GO:0030690	Noc1p-Noc2p complex	C	2	0.26556
GO:0008784	alanine racemase activity	F	1	0.265581
GO:0030170	pyridoxal phosphate binding	F	1	0.265581
GO:0006611	protein export from nucleus	P	31	0.265863
GO:0045449	regulation of transcription	P	11	0.265911
GO:0015039	NADPH-adrenodoxin reductase activity	F	1	0.265981
GO:0004017	adenylate kinase activity	F	2	0.266398
GO:0017119	Golgi transport complex	C	8	0.26674
GO:0000220	hydrogen-transporting ATPase V0 domain	C	6	0.267505
GO:0007089	traversing start control point of mitotic cell cycle	P	5	0.267755
GO:0007052	mitotic spindle organization and biogenesis	P	1	0.269635
GO:0003893	epsilon DNA polymerase activity	F	4	0.269723
GO:0008622	epsilon DNA polymerase complex	C	4	0.269723
GO:0030915	Smc5-Smc6 complex	C	4	0.269862
GO:0000034	adenine deaminase activity	F	1	0.270205
GO:0006146	adenine catabolism	P	1	0.270205
GO:0000775	chromosome, pericentric region	C	4	0.270294
GO:0000015	phosphopyruvate hydratase complex	C	2	0.270439
GO:0000373	Group II intron splicing	P	1	0.270525
GO:0043224	nuclear SCF ubiquitin ligase complex	C	2	0.270537
GO:0004121	cystathionine beta-lyase activity	F	3	0.272169
GO:0006268	DNA unwinding during replication	P	12	0.272271
GO:0048205	COPI coating of Golgi vesicle	P	1	0.272508
GO:0005047	signal recognition particle binding	F	2	0.27253
GO:0005785	signal recognition particle receptor complex	C	2	0.27253
GO:0012505	endomembrane system	C	1	0.272754
GO:0030636	acetate derivative biosynthesis	P	1	0.272754
GO:0004406	H3/H4 histone acetyltransferase activity	F	5	0.272759
GO:0004149	dihydrolipoyllysine-residue succinyltransferase activity	F	1	0.273093
GO:0000938	GARP complex	C	4	0.273262
GO:0016299	regulator of G-protein signaling activity	F	1	0.273732
GO:0006876	cadmium ion homeostasis	P	1	0.274083
GO:0004352	glutamate dehydrogenase activity	F	2	0.274243
GO:0006218	uridine catabolism	P	1	0.274752
GO:0045437	uridine nucleosidase activity	F	1	0.274752
GO:0004105	choline-phosphate cytidylyltransferase activity	F	1	0.274958
GO:0006657	CDP-choline pathway	P	1	0.274958
GO:0005740	mitochondrial membrane	C	16	0.275659
GO:0050261	ribose isomerase activity	F	1	0.27598
GO:0004124	cysteine synthase activity	F	2	0.277423
GO:0015173	aromatic amino acid transporter activity	F	1	0.277459
GO:0015801	aromatic amino acid transport	P	1	0.277459
GO:0004866	endopeptidase inhibitor activity	F	3	0.278691
GO:0000318	protein-methionine-R-oxide reductase activity	F	1	0.278921
GO:0004602	glutathione peroxidase activity	F	5	0.279068
GO:0008677	2-dehydropantoate 2-reductase activity	F	1	0.279963
GO:0004721	phosphoprotein phosphatase activity	F	6	0.28032
GO:0005819	spindle	C	15	0.280392
GO:0006897	endocytosis	P	66	0.280641
GO:0000785	chromatin	C	2	0.280752
GO:0006883	sodium ion homeostasis	P	3	0.281436
GO:0008134	transcription factor binding	F	3	0.281601
GO:0005784	translocon complex	C	4	0.281807
GO:0008495	protoheme IX farnesyltransferase activity	F	1	0.281898
GO:0008553	hydrogen-exporting ATPase activity, phosphorylative mechanism	F	2	0.2819
GO:0004451	isocitrate lyase activity	F	1	0.282027
GO:0009298	GDP-mannose biosynthesis	P	2	0.282213
GO:0006414	translational elongation	P	14	0.283118
GO:0007232	osmosensory signaling pathway via Sho1 osmosensor	P	1	0.283449
GO:0006123	mitochondrial electron transport, cytochrome c to oxygen	P	7	0.283696
GO:0004019	adenylosuccinate synthase activity	F	1	0.283824
GO:0046086	adenosine biosynthesis	P	1	0.283824
GO:0015116	sulfate transporter activity	F	2	0.284388
GO:0000156	two-component response regulator activity	F	2	0.285894
GO:0043008	ATP-dependent protein binding	F	1	0.286086
GO:0017024	myosin I binding	F	1	0.286308
GO:0015793	glycerol transport	P	4	0.286645
GO:0004746	riboflavin synthase activity	F	1	0.288084
GO:0030029	actin filament-based process	P	3	0.288162
GO:0008272	sulfate transport	P	3	0.288314
GO:0042720	mitochondrial inner membrane peptidase complex	C	3	0.288872
GO:0000301	retrograde transport, vesicle recycling within Golgi	P	4	0.289108
GO:0030140	trans-Golgi network transport vesicle	C	2	0.289376
GO:0003869	4-nitrophenylphosphatase activity	F	1	0.289415
GO:0000077	DNA damage checkpoint	P	13	0.289443
GO:0004681	casein kinase I activity	F	3	0.290091
GO:0000033	alpha-1,3-mannosyltransferase activity	F	5	0.292461
GO:0000915	cytokinesis, contractile ring formation	P	1	0.29352
GO:0016574	histone ubiquitination	P	3	0.293622
GO:0043161	proteasomal ubiquitin-dependent protein catabolism	P	4	0.29399
GO:0030001	metal ion transport	P	2	0.295977
GO:0005096	GTPase activator activity	F	8	0.296208
GO:0006893	Golgi to plasma membrane transport	P	20	0.296214
GO:0017157	regulation of exocytosis	P	1	0.296319
GO:0009435	NAD biosynthesis	P	7	0.296734
GO:0004375	glycine dehydrogenase (decarboxylating) activity	F	4	0.29702
GO:0005960	glycine cleavage complex	C	4	0.29702
GO:0006546	glycine catabolism	P	4	0.29702
GO:0006913	nucleocytoplasmic transport	P	9	0.297622
GO:0046421	methylisocitrate lyase activity	F	1	0.297633
GO:0045010	actin nucleation	P	3	0.298356
GO:0006350	transcription	P	29	0.298877
GO:0008190	eukaryotic initiation factor 4E binding	F	1	0.299289
GO:0045821	positive regulation of glycolysis	P	3	0.299503
GO:0003985	acetyl-CoA C-acetyltransferase activity	F	1	0.300089
GO:0000059	protein import into nucleus, docking	P	4	0.300246
GO:0000249	C-22 sterol desaturase activity	F	1	0.300375
GO:0004872	receptor activity	F	6	0.301316
GO:0008374	O-acyltransferase activity	F	3	0.301646
GO:0004379	glycylpeptide N-tetradecanoyltransferase activity	F	1	0.302579
GO:0018008	N-terminal peptidyl-glycine N-myristoylation	P	1	0.302579
GO:0008157	protein phosphatase 1 binding	F	1	0.302879
GO:0016925	protein sumoylation	P	7	0.303677
GO:0016966	nitric oxide reductase activity	F	1	0.304343
GO:0015228	coenzyme A transporter activity	F	1	0.304785
GO:0015880	coenzyme A transport	P	1	0.304785
GO:0004033	aldo-keto reductase activity	F	5	0.305345
GO:0043021	ribonucleoprotein binding	F	3	0.305659
GO:0045053	protein retention in Golgi	P	11	0.306654
GO:0006418	tRNA aminoacylation for protein translation	P	2	0.306993
GO:0018348	protein amino acid geranylgeranylation	P	4	0.307203
GO:0006998	nuclear membrane organization and biogenesis	P	7	0.307814
GO:0009070	serine family amino acid biosynthesis	P	4	0.308521
GO:0000370	U2-type nuclear mRNA branch site recognition	P	3	0.309126
GO:0006289	nucleotide-excision repair	P	20	0.309161
GO:0004307	ethanolaminephosphotransferase activity	F	1	0.309268
GO:0000736	double-strand break repair via single-strand annealing, removal of nonhomologous ends	P	2	0.309401
GO:0006296	nucleotide-excision repair, DNA incision, 5'-to lesion	P	2	0.309401
GO:0004648	phosphoserine transaminase activity	F	1	0.309917
GO:0015124	allantoate transporter activity	F	1	0.310845
GO:0015719	allantoate transport	P	1	0.310845
GO:0004680	casein kinase activity	F	1	0.311454
GO:0005983	starch catabolism	P	1	0.312444
GO:0019776	APG8 conjugating enzyme activity	F	1	0.313635
GO:0000706	meiotic DNA double-strand break processing	P	3	0.313936
GO:0017112	Rab guanyl-nucleotide exchange factor activity	F	2	0.314939
GO:0004853	uroporphyrinogen decarboxylase activity	F	1	0.315872
GO:0005745	m-AAA complex	C	2	0.31694
GO:0045047	protein targeting to ER	P	13	0.317534
GO:0008757	S-adenosylmethionine-dependent methyltransferase activity	F	16	0.317636
GO:0045021	error-free DNA repair	P	4	0.319213
GO:0000360	cis assembly of U2-type pre-catalytic spliceosome	P	1	0.319428
GO:0016233	telomere capping	P	3	0.319487
GO:0005839	proteasome core complex (sensu Eukaryota)	C	2	0.319562
GO:0035101	FACT complex	C	3	0.319764
GO:0003824	catalytic activity	F	1	0.319998
GO:0004805	trehalose-phosphatase activity	F	3	0.320134
GO:0019413	acetate biosynthesis	P	2	0.320405
GO:0008541	proteasome regulatory particle, lid subcomplex (sensu Eukaryota)	C	10	0.3205
GO:0004811	tRNA isopentenyltransferase activity	F	1	0.320875
GO:0030687	nucleolar preribosome, large subunit precursor	C	2	0.321217
GO:0006122	mitochondrial electron transport, ubiquinol to cytochrome c	P	8	0.321565
GO:0042054	histone methyltransferase activity	F	2	0.321913
GO:0000183	chromatin silencing at rDNA	P	14	0.321942
GO:0005507	copper ion binding	F	4	0.322444
GO:0004785	copper, zinc superoxide dismutase activity	F	1	0.324541
GO:0006801	superoxide metabolism	P	1	0.324541
GO:0007051	spindle organization and biogenesis	P	1	0.325041
GO:0000794	condensed nuclear chromosome	C	9	0.325225
GO:0017056	structural constituent of nuclear pore	F	4	0.325266
GO:0004550	nucleoside diphosphate kinase activity	F	1	0.32552
GO:0006165	nucleoside diphosphate phosphorylation	P	1	0.32552
GO:0009142	nucleoside triphosphate biosynthesis	P	1	0.32552
GO:0030136	clathrin-coated vesicle	C	13	0.325679
GO:0019439	aromatic compound catabolism	P	1	0.326113
GO:0030133	transport vesicle	C	3	0.326543
GO:0007329	positive regulation of transcription from RNA polymerase II promoter by pheromones	P	3	0.326703
GO:0006567	threonine catabolism	P	3	0.326714
GO:0004672	protein kinase activity	F	53	0.327814
GO:0016571	histone methylation	P	17	0.328191
GO:0007033	vacuole organization and biogenesis	P	10	0.328437
GO:0006368	RNA elongation from RNA polymerase II promoter	P	20	0.328847
GO:0007606	sensory perception of chemical stimulus	P	3	0.329079
GO:0016597	amino acid binding	F	3	0.329079
GO:0007534	gene conversion at mating-type locus	P	1	0.329641
GO:0004070	aspartate carbamoyltransferase activity	F	1	0.329704
GO:0006541	glutamine metabolism	P	1	0.329704
GO:0006825	copper ion transport	P	3	0.33043
GO:0000316	sulfite transport	P	2	0.330894
GO:0000289	poly(A) tail shortening	P	7	0.33093
GO:0030015	CCR4-NOT core complex	C	7	0.33093
GO:0043248	proteasome assembly	P	5	0.331131
GO:0005935	bud neck	C	85	0.331201
GO:0016156	fumarate reductase (NADH) activity	F	2	0.332171
GO:0015082	di-, tri-valent inorganic cation transporter activity	F	6	0.332461
GO:0000741	karyogamy	P	2	0.333418
GO:0016811	hydrolase activity, acting on carbon-nitrogen (but not peptide) bonds, in linear amides	F	2	0.333738
GO:0042254	ribosome biogenesis and assembly	P	5	0.333845
GO:0000932	cytoplasmic mRNA processing body	C	7	0.334553
GO:0004040	amidase activity	F	2	0.335068
GO:0004751	ribose-5-phosphate isomerase activity	F	1	0.335946
GO:0005881	cytoplasmic microtubule	C	13	0.335957
GO:0015157	oligosaccharide transporter activity	F	1	0.336374
GO:0015772	oligosaccharide transport	P	1	0.336374
GO:0004775	succinate-CoA ligase (ADP-forming) activity	F	2	0.336486
GO:0006104	succinyl-CoA metabolism	P	2	0.336486
GO:0045002	double-strand break repair via single-strand annealing	P	6	0.33661
GO:0004467	long-chain-fatty-acid-CoA ligase activity	F	5	0.336877
GO:0008574	plus-end-directed microtubule motor activity	F	1	0.337237
GO:0016758	transferase activity, transferring hexosyl groups	F	2	0.337317
GO:0030527	structural constituent of chromatin	F	2	0.337803
GO:0001558	regulation of cell growth	P	2	0.338374
GO:0004768	stearoyl-CoA 9-desaturase activity	F	1	0.341269
GO:0006636	fatty acid desaturation	P	1	0.341269
GO:0030148	sphingolipid biosynthesis	P	15	0.341277
GO:0004108	citrate (Si)-synthase activity	F	3	0.341386
GO:0006605	protein targeting	P	6	0.34141
GO:0000149	SNARE binding	F	3	0.341806
GO:0009982	pseudouridine synthase activity	F	1	0.341982
GO:0040031	snRNA modification	P	1	0.341982
GO:0007000	nucleolus organization and biogenesis	P	2	0.342188
GO:0009303	rRNA transcription	P	2	0.342205
GO:0004018	adenylosuccinate lyase activity	F	1	0.342255
GO:0000906	6,7-dimethyl-8-ribityllumazine synthase activity	F	1	0.342831
GO:0004402	histone acetyltransferase activity	F	15	0.343706
GO:0005840	ribosome	C	26	0.344379
GO:0004417	hydroxyethylthiazole kinase activity	F	1	0.344425
GO:0004789	thiamin-phosphate diphosphorylase activity	F	1	0.344425
GO:0046872	metal ion binding	F	4	0.345212
GO:0000358	formation of catalytic U2-type spliceosome for second transesterification step	P	2	0.345263
GO:0009749	response to glucose stimulus	P	5	0.345377
GO:0009636	response to toxin	P	2	0.345539
GO:0008863	#N/A	#N/A	2	0.347234
GO:0042183	#N/A	#N/A	2	0.347234
GO:0015431	glutathione S-conjugate-exporting ATPase activity	F	1	0.34729
GO:0004106	chorismate mutase activity	F	1	0.34735
GO:0000107	imidazoleglycerol-phosphate synthase activity	F	1	0.347732
GO:0009127	purine nucleoside monophosphate biosynthesis	P	1	0.347732
GO:0001522	pseudouridine synthesis	P	3	0.34799
GO:0004821	histidine-tRNA ligase activity	F	1	0.348214
GO:0006427	histidyl-tRNA aminoacylation	P	1	0.348214
GO:0005678	chromatin assembly complex	C	5	0.348259
GO:0009228	thiamin biosynthesis	P	14	0.34834
GO:0009061	anaerobic respiration	P	3	0.34839
GO:0000177	cytoplasmic exosome (RNase complex)	C	10	0.34937
GO:0045041	protein import into mitochondrial intermembrane space	P	6	0.349726
GO:0042292	URM1 activating enzyme activity	F	1	0.350164
GO:0051082	unfolded protein binding	F	55	0.350697
GO:0016272	prefoldin complex	C	6	0.35072
GO:0006275	regulation of DNA replication	P	5	0.350746
GO:0018063	cytochrome c-heme linkage	P	3	0.351114
GO:0004536	deoxyribonuclease activity	F	1	0.351903
GO:0004306	ethanolamine-phosphate cytidylyltransferase activity	F	1	0.352136
GO:0006379	mRNA cleavage	P	15	0.352149
GO:0004694	eukaryotic translation initiation factor 2alpha kinase activity	F	1	0.352475
GO:0004452	isopentenyl-diphosphate delta-isomerase activity	F	1	0.353056
GO:0008131	amine oxidase activity	F	1	0.35306
GO:0043138	3' to 5' DNA helicase activity	F	1	0.353179
GO:0006606	protein import into nucleus	P	26	0.354904
GO:0000817	COMA complex	C	4	0.355451
GO:0003899	DNA-directed RNA polymerase activity	F	33	0.355497
GO:0009086	methionine biosynthesis	P	5	0.356219
GO:0042174	negative regulation of sporulation	P	1	0.356635
GO:0007120	axial bud site selection	P	22	0.357101
GO:0004474	malate synthase activity	F	2	0.358791
GO:0019170	D-lactaldehyde dehydrogenase activity	F	1	0.358828
GO:0015078	hydrogen ion transporter activity	F	1	0.360116
GO:0004749	ribose phosphate diphosphokinase activity	F	5	0.360295
GO:0006166	purine ribonucleoside salvage	P	5	0.360295
GO:0000774	adenyl-nucleotide exchange factor activity	F	1	0.361231
GO:0000319	sulfite transporter activity	F	1	0.361286
GO:0008186	RNA-dependent ATPase activity	F	2	0.361293
GO:0006428	isoleucyl-tRNA aminoacylation	P	1	0.362261
GO:0006481	C-terminal protein amino acid methylation	P	1	0.362754
GO:0030497	fatty acid elongation	P	3	0.363635
GO:0005324	long-chain fatty acid transporter activity	F	2	0.364352
GO:0000285	1-phosphatidylinositol-3-phosphate 5-kinase activity	F	1	0.364384
GO:0006006	glucose metabolism	P	16	0.364504
GO:0017061	S-methyl-5-thioadenosine phosphorylase activity	F	1	0.36473
GO:0006974	response to DNA damage stimulus	P	15	0.365327
GO:0003702	RNA polymerase II transcription factor activity	F	17	0.366092
GO:0004076	biotin synthase activity	F	1	0.366111
GO:0006417	regulation of protein biosynthesis	P	1	0.368173
GO:0005856	cytoskeleton	C	12	0.368716
GO:0016726	oxidoreductase activity, acting on CH2 groups, NAD or NADP as acceptor	F	1	0.36937
GO:0006461	protein complex assembly	P	35	0.369475
GO:0003871	5-methyltetrahydropteroyltriglutamate-homocysteine S-methyltransferase activity	F	1	0.370663
GO:0005743	mitochondrial inner membrane	C	98	0.371073
GO:0000045	autophagic vacuole formation	P	1	0.372118
GO:0008270	zinc ion binding	F	3	0.373982
GO:0030846	transcription termination from Pol II promoter, RNA polymerase(A) coupled	P	10	0.374397
GO:0005227	calcium activated cation channel activity	F	1	0.37553
GO:0005244	voltage-gated ion channel activity	F	1	0.37553
GO:0005272	sodium channel activity	F	1	0.37553
GO:0015281	nonselective cation channel activity	F	1	0.37553
GO:0004190	aspartic-type endopeptidase activity	F	6	0.375624
GO:0008312	7S RNA binding	F	1	0.375862
GO:0005462	UDP-N-acetylglucosamine transporter activity	F	1	0.375932
GO:0015788	UDP-N-acetylglucosamine transport	P	1	0.375932
GO:0000751	cell cycle arrest in response to pheromone	P	8	0.376669
GO:0004003	ATP-dependent DNA helicase activity	F	10	0.376744
GO:0000175	3'-5'-exoribonuclease activity	F	18	0.376761
GO:0006207	'de novo' pyrimidine base biosynthesis	P	12	0.376851
GO:0006863	purine transport	P	1	0.376877
GO:0015856	cytosine transport	P	1	0.376877
GO:0004222	metalloendopeptidase activity	F	15	0.377089
GO:0006501	C-terminal protein lipidation	P	4	0.380929
GO:0000228	nuclear chromosome	C	21	0.381598
GO:0000709	meiotic joint molecule formation	P	2	0.38189
GO:0000722	telomerase-independent telomere maintenance	P	10	0.384305
GO:0017110	nucleoside-diphosphatase activity	F	1	0.384865
GO:0007264	small GTPase mediated signal transduction	P	21	0.385259
GO:0006083	acetate metabolism	P	2	0.385501
GO:0003870	5-aminolevulinate synthase activity	F	1	0.38667
GO:0000795	synaptonemal complex	C	4	0.387445
GO:0006566	threonine metabolism	P	5	0.388099
GO:0009302	snoRNA transcription	P	1	0.389788
GO:0042578	phosphoric ester hydrolase activity	F	1	0.389788
GO:0004632	phosphopantothenate-cysteine ligase activity	F	1	0.389891
GO:0004840	ubiquitin conjugating enzyme activity	F	14	0.390777
GO:0030473	nuclear migration, microtubule-mediated	P	14	0.39115
GO:0030122	AP-2 adaptor complex	C	4	0.391355
GO:0030008	TRAPP complex	C	10	0.391642
GO:0004748	ribonucleoside-diphosphate reductase activity	F	4	0.392782
GO:0005971	ribonucleoside-diphosphate reductase complex	C	4	0.392782
GO:0004794	threonine ammonia-lyase activity	F	2	0.393198
GO:0000151	ubiquitin ligase complex	C	8	0.393787
GO:0030433	ER-associated protein catabolism	P	22	0.393862
GO:0015077	monovalent inorganic cation transporter activity	F	1	0.394103
GO:0004664	prephenate dehydratase activity	F	1	0.394242
GO:0019274	phenylalanine biosynthesis, prephenate pathway	P	1	0.394242
GO:0030295	protein kinase activator activity	F	4	0.394684
GO:0007021	tubulin folding	P	5	0.394865
GO:0006675	mannose inositol phosphoceramide metabolism	P	1	0.394922
GO:0005874	microtubule	C	2	0.396229
GO:0008897	phosphopantetheinyltransferase activity	F	3	0.396388
GO:0018065	protein-cofactor linkage	P	3	0.396388
GO:0005537	mannose binding	F	3	0.396523
GO:0030474	spindle pole body duplication	P	1	0.397141
GO:0006312	mitotic recombination	P	3	0.397284
GO:0043254	regulation of protein complex assembly	P	3	0.399724
GO:0043291	RAVE complex	C	3	0.399724
GO:0004314	[acyl-carrier protein] S-malonyltransferase activity	F	2	0.400332
GO:0007017	microtubule-based process	P	8	0.400462
GO:0004382	guanosine-diphosphatase activity	F	1	0.401248
GO:0045134	uridine-diphosphatase activity	F	1	0.401248
GO:0006999	nuclear pore organization and biogenesis	P	27	0.402173
GO:0007088	regulation of mitosis	P	4	0.402366
GO:0006875	metal ion homeostasis	P	1	0.402377
GO:0000070	mitotic sister chromatid segregation	P	36	0.402459
GO:0003785	actin monomer binding	F	2	0.402532
GO:0045955	negative regulation of calcium ion-dependent exocytosis	P	1	0.402762
GO:0000147	actin cortical patch assembly	P	15	0.403119
GO:0001324	age-dependent response to oxidative stress during chronological cell aging	P	6	0.403327
GO:0005946	alpha,alpha-trehalose-phosphate synthase complex (UDP-forming)	C	4	0.40339
GO:0005992	trehalose biosynthesis	P	4	0.40339
GO:0004514	nicotinate-nucleotide diphosphorylase (carboxylating) activity	F	1	0.403939
GO:0015997	ubiquinone biosynthesis monooxygenase activity	F	1	0.404221
GO:0006537	glutamate biosynthesis	P	13	0.404476
GO:0017183	peptidyl-diphthamide biosynthesis from peptidyl-histidine	P	4	0.404647
GO:0016149	translation release factor activity, codon specific	F	1	0.405083
GO:0006882	zinc ion homeostasis	P	10	0.405084
GO:0008466	glycogenin glucosyltransferase activity	F	2	0.408678
GO:0006552	leucine catabolism	P	2	0.408823
GO:0000767	cellular morphogenesis during conjugation	P	2	0.409414
GO:0005849	mRNA cleavage factor complex	C	9	0.409511
GO:0048306	calcium-dependent protein binding	F	1	0.41031
GO:0006812	cation transport	P	3	0.410515
GO:0030515	snoRNA binding	F	29	0.41134
GO:0030125	clathrin vesicle coat	C	4	0.412453
GO:0005869	dynactin complex	C	3	0.412559
GO:0019843	rRNA binding	F	5	0.412606
GO:0016585	chromatin remodeling complex	C	11	0.412613
GO:0016078	tRNA catabolism	P	4	0.412624
GO:0031499	TRAMP complex	C	4	0.412624
GO:0016439	tRNA-pseudouridine synthase activity	F	2	0.413536
GO:0016363	nuclear matrix	C	1	0.413724
GO:0005088	Ras guanyl-nucleotide exchange factor activity	F	4	0.413983
GO:0009071	serine family amino acid catabolism	P	1	0.414173
GO:0003755	peptidyl-prolyl cis-trans isomerase activity	F	13	0.414705
GO:0008655	pyrimidine salvage	P	4	0.414839
GO:0008605	protein kinase CK2 regulator activity	F	2	0.415134
GO:0004588	orotate phosphoribosyltransferase activity	F	2	0.41543
GO:0004594	pantothenate kinase activity	F	1	0.416246
GO:0045022	early endosome to late endosome transport	P	1	0.416769
GO:0004020	adenylylsulfate kinase activity	F	1	0.417589
GO:0046324	regulation of glucose import	P	1	0.417897
GO:0006842	tricarboxylic acid transport	P	1	0.41819
GO:0000158	protein phosphatase type 2A activity	F	8	0.418551
GO:0007155	cell adhesion	P	3	0.418567
GO:0043330	response to exogenous dsRNA	P	7	0.418609
GO:0007533	mating type switching	P	2	0.419009
GO:0030126	COPI vesicle coat	C	8	0.419512
GO:0004044	amidophosphoribosyltransferase activity	F	1	0.422702
GO:0000747	conjugation with cellular fusion	P	29	0.423418
GO:0016192	vesicle-mediated transport	P	45	0.423664
GO:0004354	glutamate dehydrogenase (NADP+) activity	F	1	0.42441
GO:0016580	Sin3 complex	C	3	0.425056
GO:0000032	cell wall mannoprotein biosynthesis	P	11	0.425585
GO:0000719	photoreactive repair	P	1	0.42756
GO:0003904	deoxyribodipyrimidine photo-lyase activity	F	1	0.42756
GO:0006760	folic acid and derivative metabolism	P	2	0.428004
GO:0000813	ESCRT I complex	C	3	0.42897
GO:0045045	secretory pathway	P	11	0.428986
GO:0045129	NAD-independent histone deacetylase activity	F	6	0.429096
GO:0016180	snRNA processing	P	2	0.429986
GO:0008184	glycogen phosphorylase activity	F	1	0.430012
GO:0005635	nuclear membrane	C	45	0.430912
GO:0005483	soluble NSF attachment protein activity	F	1	0.431444
GO:0009922	fatty acid elongase activity	F	3	0.43157
GO:0019856	pyrimidine base biosynthesis	P	4	0.431855
GO:0006189	'de novo' IMP biosynthesis	P	14	0.431917
GO:0003941	L-serine ammonia-lyase activity	F	2	0.431946
GO:0004651	polynucleotide 5'-phosphatase activity	F	2	0.432312
GO:0031422	RecQ helicase-Topo III complex	C	3	0.432589
GO:0009266	response to temperature stimulus	P	1	0.433259
GO:0004115	cAMP-specific phosphodiesterase activity	F	2	0.433475
GO:0007266	Rho protein signal transduction	P	17	0.434244
GO:0004671	protein-S-isoprenylcysteine O-methyltransferase activity	F	1	0.435133
GO:0000049	tRNA binding	F	4	0.435497
GO:0000210	NAD+ diphosphatase activity	F	1	0.435533
GO:0006734	NADH metabolism	P	1	0.435533
GO:0045103	intermediate filament-based process	P	1	0.43563
GO:0007190	adenylate cyclase activation	P	1	0.43596
GO:0000227	oxaloacetate carrier activity	F	1	0.435987
GO:0008271	sulfate porter activity	F	1	0.435987
GO:0015729	oxaloacetate transport	P	1	0.435987
GO:0000902	cellular morphogenesis	P	17	0.436585
GO:0006488	dolichol-linked oligosaccharide biosynthesis	P	8	0.437121
GO:0003989	acetyl-CoA carboxylase activity	F	2	0.437791
GO:0015505	uracil permease activity	F	1	0.438544
GO:0015857	uracil transport	P	1	0.438544
GO:0008441	3'(2'),5'-bisphosphate nucleotidase activity	F	1	0.439655
GO:0042538	hyperosmotic salinity response	P	1	0.439655
GO:0001308	loss of chromatin silencing during replicative cell aging	P	8	0.439743
GO:0006000	fructose metabolism	P	3	0.440202
GO:0030437	sporulation (sensu Fungi)	P	59	0.44027
GO:0004707	MAP kinase activity	F	5	0.441101
GO:0007026	negative regulation of microtubule depolymerization	P	3	0.44111
GO:0000028	ribosomal small subunit assembly and maintenance	P	10	0.442023
GO:0008237	metallopeptidase activity	F	4	0.442046
GO:0019568	arabinose catabolism	P	4	0.442552
GO:0042843	D-xylose catabolism	P	4	0.442552
GO:0045946	positive regulation of translation	P	1	0.442618
GO:0004142	diacylglycerol cholinephosphotransferase activity	F	1	0.442696
GO:0019346	transsulfuration	P	1	0.443395
GO:0005478	intracellular transporter activity	F	4	0.444059
GO:0005850	eukaryotic translation initiation factor 2 complex	C	3	0.445002
GO:0008152	metabolism	P	11	0.445506
GO:0004634	phosphopyruvate hydratase activity	F	3	0.445699
GO:0008113	protein-methionine-S-oxide reductase activity	F	1	0.445716
GO:0000064	L-ornithine transporter activity	F	1	0.446107
GO:0000066	mitochondrial ornithine transport	P	1	0.446107
GO:0046854	phosphoinositide phosphorylation	P	4	0.446808
GO:0004579	dolichyl-diphosphooligosaccharide-protein glycotransferase activity	F	9	0.447279
GO:0008250	oligosaccharyl transferase complex	C	9	0.447279
GO:0003743	translation initiation factor activity	F	28	0.447736
GO:0004073	aspartate-semialdehyde dehydrogenase activity	F	1	0.448651
GO:0000092	mitotic anaphase B	P	5	0.449046
GO:0004186	carboxypeptidase C activity	F	2	0.449158
GO:0004067	asparaginase activity	F	2	0.449327
GO:0006530	asparagine catabolism	P	2	0.449327
GO:0046686	response to cadmium ion	P	4	0.449422
GO:0000790	nuclear chromatin	C	18	0.449595
GO:0004618	phosphoglycerate kinase activity	F	1	0.450966
GO:0004338	glucan 1,3-beta-glucosidase activity	F	8	0.45108
GO:0000025	maltose catabolism	P	1	0.451518
GO:0015203	polyamine transporter activity	F	3	0.452266
GO:0000750	signal transduction during conjugation with cellular fusion	P	22	0.45241
GO:0000349	formation of catalytic spliceosome for first transesterification step	P	2	0.453072
GO:0000277	[cytochrome c]-lysine N-methyltransferase activity	F	1	0.453562
GO:0004529	exodeoxyribonuclease activity	F	1	0.453686
GO:0006308	DNA catabolism	P	1	0.453686
GO:0004839	ubiquitin activating enzyme activity	F	1	0.453709
GO:0006512	ubiquitin cycle	P	1	0.453709
GO:0005847	mRNA cleavage and polyadenylation specificity factor complex	C	15	0.454315
GO:0005286	basic amino acid permease activity	F	2	0.454702
GO:0005780	extrinsic to intraperoxisomal membrane	C	1	0.45487
GO:0045033	peroxisome inheritance	P	1	0.45487
GO:0000163	protein phosphatase type 1 activity	F	1	0.45561
GO:0005761	mitochondrial ribosome	C	4	0.455775
GO:0006108	malate metabolism	P	3	0.45641
GO:0030060	L-malate dehydrogenase activity	F	3	0.45641
GO:0000942	outer kinetochore of condensed nuclear chromosome	C	2	0.457347
GO:0031386	protein tag	F	9	0.457642
GO:0001401	mitochondrial sorting and assembly machinery complex	C	4	0.457945
GO:0015359	amino acid permease activity	F	3	0.458008
GO:0016075	rRNA catabolism	P	4	0.458121
GO:0016077	snoRNA catabolism	P	4	0.458121
GO:0007242	intracellular signaling cascade	P	4	0.458198
GO:0007568	aging	P	1	0.458364
GO:0006629	lipid metabolism	P	15	0.460439
GO:0004178	leucyl aminopeptidase activity	F	1	0.462045
GO:0006518	peptide metabolism	P	1	0.462045
GO:0030003	cation homeostasis	P	6	0.463287
GO:0000108	repairosome	C	4	0.463362
GO:0006090	pyruvate metabolism	P	9	0.46361
GO:0004425	indole-3-glycerol-phosphate synthase activity	F	1	0.464232
GO:0016944	RNA polymerase II transcription elongation factor activity	F	17	0.464257
GO:0000148	1,3-beta-glucan synthase complex	C	3	0.464689
GO:0016654	#N/A	#N/A	1	0.464753
GO:0043065	#N/A	#N/A	1	0.464753
GO:0004131	cytosine deaminase activity	F	1	0.464764
GO:0019858	cytosine metabolism	P	1	0.464764
GO:0004616	phosphogluconate dehydrogenase (decarboxylating) activity	F	2	0.464883
GO:0019777	APG12 conjugating enzyme activity	F	1	0.465051
GO:0008290	F-actin capping protein complex	C	2	0.465092
GO:0051016	barbed-end actin filament capping	P	2	0.465092
GO:0051268	alpha-keto amide reductase activity	F	1	0.465269
GO:0051269	alpha-keto ester reductase activity	F	1	0.465269
GO:0006469	negative regulation of protein kinase activity	P	1	0.466475
GO:0051180	vitamin transport	P	2	0.467375
GO:0004827	proline-tRNA ligase activity	F	2	0.467887
GO:0003938	IMP dehydrogenase activity	F	4	0.468218
GO:0005868	cytoplasmic dynein complex	C	4	0.468895
GO:0004713	protein-tyrosine kinase activity	F	1	0.46959
GO:0042145	homotypic vacuole fusion, non-autophagic	P	11	0.469836
GO:0005685	snRNP U1	C	17	0.470384
GO:0000150	recombinase activity	F	3	0.470634
GO:0009966	regulation of signal transduction	P	1	0.471008
GO:0030174	regulation of DNA replication initiation	P	1	0.47107
GO:0015085	calcium ion transporter activity	F	1	0.471473
GO:0015369	calcium:hydrogen antiporter activity	F	1	0.471473
GO:0005843	cytosolic small ribosomal subunit (sensu Eukaryota)	C	53	0.471517
GO:0006343	establishment of chromatin silencing	P	2	0.47201
GO:0005852	eukaryotic translation initiation factor 3 complex	C	7	0.472026
GO:0008121	ubiquinol-cytochrome-c reductase activity	F	8	0.472084
GO:0004347	glucose-6-phosphate isomerase activity	F	1	0.472499
GO:0031124	mRNA 3'-end processing	P	4	0.473242
GO:0031490	#N/A	#N/A	1	0.473622
GO:0043085	#N/A	#N/A	1	0.473622
GO:0051598	#N/A	#N/A	1	0.473622
GO:0010009	external side of endosome membrane	C	1	0.47396
GO:0006081	aldehyde metabolism	P	9	0.475273
GO:0015871	choline transport	P	1	0.475841
GO:0006120	mitochondrial electron transport, NADH to ubiquinone	P	1	0.476457
GO:0016655	oxidoreductase activity, acting on NADH or NADPH, quinone or similar compound as acceptor	F	1	0.476457
GO:0000755	cytogamy	P	4	0.476493
GO:0005624	membrane fraction	C	52	0.476924
GO:0019207	kinase regulator activity	F	1	0.477178
GO:0000903	cellular morphogenesis during vegetative growth	P	7	0.47832
GO:0008106	alcohol dehydrogenase (NADP+) activity	F	3	0.47911
GO:0004437	inositol or phosphatidylinositol phosphatase activity	F	2	0.47929
GO:0000170	sphingosine hydroxylase activity	F	1	0.479803
GO:0000799	nuclear condensin complex	C	5	0.479953
GO:0004614	phosphoglucomutase activity	F	2	0.480333
GO:0006008	glucose 1-phosphate utilization	P	2	0.480333
GO:0006010	glucose 6-phosphate utilization	P	2	0.480333
GO:0005622	intracellular	C	46	0.481052
GO:0007059	chromosome segregation	P	34	0.481073
GO:0016480	negative regulation of transcription from RNA polymerase III promoter	P	1	0.481462
GO:0008117	sphinganine-1-phosphate aldolase activity	F	1	0.481535
GO:0004420	hydroxymethylglutaryl-CoA reductase (NADPH) activity	F	2	0.481578
GO:0006476	protein amino acid deacetylation	P	3	0.481582
GO:0004819	glutamine-tRNA ligase activity	F	1	0.482642
GO:0006425	glutaminyl-tRNA aminoacylation	P	1	0.482642
GO:0005100	Rho GTPase activator activity	F	9	0.483119
GO:0006813	potassium ion transport	P	1	0.483578
GO:0006407	rRNA export from nucleus	P	26	0.48365
GO:0004026	alcohol O-acetyltransferase activity	F	2	0.485019
GO:0015031	protein transport	P	8	0.485118
GO:0005824	outer plaque of spindle pole body	C	6	0.485696
GO:0005663	DNA replication factor C complex	C	10	0.486328
GO:0019949	SUMO conjugating enzyme activity	F	1	0.486536
GO:0006403	RNA localization	P	1	0.486706
GO:0016584	nucleosome spacing	P	3	0.487133
GO:0045547	dehydrodolichyl diphosphate synthase activity	F	2	0.487723
GO:0008418	protein N-terminal asparagine amidohydrolase activity	F	1	0.487839
GO:0007030	Golgi organization and biogenesis	P	1	0.487934
GO:0019001	guanyl nucleotide binding	F	1	0.487934
GO:0045132	meiotic chromosome segregation	P	6	0.488049
GO:0004793	threonine aldolase activity	F	1	0.488161
GO:0030435	sporulation	P	13	0.488231
GO:0005093	Rab GDP-dissociation inhibitor activity	F	1	0.489582
GO:0009069	#N/A	#N/A	1	0.489785
GO:0006696	ergosterol biosynthesis	P	25	0.489819
GO:0005979	regulation of glycogen biosynthesis	P	6	0.489929
GO:0006301	postreplication repair	P	12	0.490612
GO:0005543	phospholipid binding	F	5	0.49064
GO:0000245	spliceosome assembly	P	8	0.490854
GO:0006096	glycolysis	P	14	0.491227
GO:0000176	nuclear exosome (RNase complex)	C	12	0.491813
GO:0004032	aldehyde reductase activity	F	4	0.492407
GO:0004772	sterol O-acyltransferase activity	F	2	0.492462
GO:0030014	CCR4-NOT complex	C	5	0.492982
GO:0001302	replicative cell aging	P	25	0.493145
GO:0016126	sterol biosynthesis	P	4	0.493612
GO:0008360	regulation of cell shape	P	2	0.493975
GO:0005758	mitochondrial intermembrane space	C	24	0.493984
GO:0006979	response to oxidative stress	P	40	0.494476
GO:0007029	ER organization and biogenesis	P	3	0.494629
GO:0015168	glycerol transporter activity	F	2	0.49466
GO:0004559	alpha-mannosidase activity	F	1	0.495305
GO:0009313	oligosaccharide catabolism	P	1	0.495305
GO:0015213	uridine transporter activity	F	1	0.495331
GO:0015862	uridine transport	P	1	0.495331
GO:0017136	NAD-dependent histone deacetylase activity	F	7	0.49605
GO:0008859	exoribonuclease II activity	F	1	0.496105
GO:0042176	regulation of protein catabolism	P	2	0.497188
GO:0005485	v-SNARE activity	F	14	0.498051
GO:0004358	glutamate N-acetyltransferase activity	F	1	0.498212
GO:0031204	posttranslational protein targeting to membrane, translocation	P	3	0.498748
GO:0004586	ornithine decarboxylase activity	F	1	0.498901
GO:0009446	putrescine biosynthesis	P	1	0.498901
GO:0007015	actin filament organization	P	56	0.499003
GO:0046677	response to antibiotic	P	1	0.499864
GO:0006990	unfolded protein response, positive regulation of target gene transcription	P	1	0.499885
GO:0006066	alcohol metabolism	P	5	0.500059
GO:0005665	DNA-directed RNA polymerase II, core complex	C	13	0.501148
GO:0015677	copper ion import	P	5	0.501189
GO:0003916	DNA topoisomerase activity	F	2	0.501307
GO:0046547	trans-aconitate 3-methyltransferase activity	F	1	0.501706
GO:0016310	phosphorylation	P	2	0.50193
GO:0007092	anaphase-promoting complex activation during mitotic cell cycle	P	2	0.502077
GO:0004243	mitochondrial intermediate peptidase activity	F	1	0.503318
GO:0015440	peptide-transporting ATPase activity	F	1	0.503467
GO:0031314	extrinsic to mitochondrial inner membrane	C	1	0.503584
GO:0006624	vacuolar protein processing or maturation	P	3	0.504278
GO:0006075	beta-1,3 glucan biosynthesis	P	4	0.50431
GO:0000159	protein phosphatase type 2A complex	C	6	0.504947
GO:0004326	tetrahydrofolylpolyglutamate synthase activity	F	2	0.504958
GO:0007130	synaptonemal complex formation	P	5	0.505488
GO:0004221	ubiquitin thiolesterase activity	F	1	0.506129
GO:0006864	pyrimidine nucleotide transport	P	1	0.506178
GO:0015218	pyrimidine nucleotide transporter activity	F	1	0.506178
GO:0000076	DNA replication checkpoint	P	5	0.509022
GO:0016806	dipeptidyl-peptidase and tripeptidyl-peptidase activity	F	1	0.509075
GO:0006408	snRNA export from nucleus	P	23	0.509557
GO:0006607	NLS-bearing substrate import into nucleus	P	23	0.509557
GO:0006608	snRNP protein import into nucleus	P	23	0.509557
GO:0006610	ribosomal protein import into nucleus	P	23	0.509557
GO:0004239	methionyl aminopeptidase activity	F	2	0.509736
GO:0009063	amino acid catabolism	P	3	0.510497
GO:0031428	box C/D snoRNP complex	C	1	0.511081
GO:0006405	RNA export from nucleus	P	5	0.511326
GO:0000111	nucleotide-excision repair factor 2 complex	C	2	0.513283
GO:0003860	3-hydroxyisobutyryl-CoA hydrolase activity	F	1	0.513316
GO:0005933	bud	C	25	0.514013
GO:0015978	carbon utilization by utilization of organic compounds	P	1	0.514103
GO:0003689	DNA clamp loader activity	F	7	0.514144
GO:0004771	sterol esterase activity	F	3	0.514402
GO:0016036	cellular response to phosphate starvation	P	3	0.515785
GO:0003891	delta DNA polymerase activity	F	3	0.51604
GO:0005659	delta DNA polymerase complex	C	3	0.51604
GO:0005845	mRNA cap complex	C	3	0.51674
GO:0008175	tRNA methyltransferase activity	F	1	0.517698
GO:0042719	mitochondrial intermembrane space protein transporter complex	C	4	0.519251
GO:0019171	3-hydroxyacyl-[acyl-carrier protein] dehydratase activity	F	1	0.519307
GO:0019538	protein metabolism	P	3	0.519418
GO:0006164	purine nucleotide biosynthesis	P	13	0.520195
GO:0016789	carboxylic ester hydrolase activity	F	2	0.52021
GO:0006625	protein targeting to peroxisome	P	12	0.520872
GO:0005937	mating projection	C	6	0.520974
GO:0000735	removal of nonhomologous ends	P	4	0.521194
GO:0006891	intra-Golgi transport	P	21	0.521594
GO:0000074	regulation of progression through cell cycle	P	25	0.521715
GO:0000350	formation of catalytic spliceosome for second transesterification step	P	3	0.522127
GO:0000386	second spliceosomal transesterification activity	F	3	0.522127
GO:0000060	protein import into nucleus, translocation	P	1	0.522463
GO:0017050	D-erythro-sphingosine kinase activity	F	2	0.522972
GO:0004438	phosphatidylinositol-3-phosphatase activity	F	1	0.522976
GO:0000321	re-entry into mitotic cell cycle after pheromone arrest	P	3	0.522992
GO:0019408	dolichol biosynthesis	P	1	0.524037
GO:0016044	membrane organization and biogenesis	P	2	0.524181
GO:0008142	oxysterol binding	F	6	0.52466
GO:0005996	monosaccharide metabolism	P	1	0.524757
GO:0046526	D-xylulose reductase activity	F	1	0.524757
GO:0004163	diphosphomevalonate decarboxylase activity	F	1	0.525738
GO:0000031	mannosylphosphate transferase activity	F	1	0.526303
GO:0006370	mRNA capping	P	3	0.526323
GO:0004824	lysine-tRNA ligase activity	F	2	0.526543
GO:0006430	lysyl-tRNA aminoacylation	P	2	0.526543
GO:0005621	bud scar	C	1	0.526776
GO:0000101	sulfur amino acid transport	P	1	0.527507
GO:0000102	L-methionine porter activity	F	1	0.527507
GO:0016846	carbon-sulfur lyase activity	F	1	0.527679
GO:0000730	DNA recombinase assembly	P	3	0.527944
GO:0004059	aralkylamine N-acetyltransferase activity	F	1	0.528144
GO:0004145	diamine N-acetyltransferase activity	F	1	0.528144
GO:0000707	meiotic DNA recombinase assembly	P	5	0.52889
GO:0006357	regulation of transcription from RNA polymerase II promoter	P	68	0.529696
GO:0030674	protein binding, bridging	F	13	0.530217
GO:0006446	regulation of translational initiation	P	5	0.530343
GO:0004313	[acyl-carrier protein] S-acetyltransferase activity	F	1	0.530756
GO:0004317	3-hydroxypalmitoyl-[acyl-carrier protein] dehydratase activity	F	1	0.530756
GO:0004318	enoyl-[acyl-carrier protein] reductase (NADH) activity	F	1	0.530756
GO:0009085	lysine biosynthesis	P	1	0.532003
GO:0047046	homoisocitrate dehydrogenase activity	F	1	0.532003
GO:0043022	ribosome binding	F	1	0.532395
GO:0016481	negative regulation of transcription	P	6	0.53254
GO:0006353	transcription termination	P	1	0.533711
GO:0007046	ribosome biogenesis	P	17	0.53375
GO:0008444	CDP-diacylglycerol-glycerol-3-phosphate 3-phosphatidyltransferase activity	F	1	0.53379
GO:0005887	integral to plasma membrane	C	29	0.534224
GO:0007121	bipolar bud site selection	P	32	0.534684
GO:0004730	pseudouridylate synthase activity	F	6	0.534842
GO:0009651	response to salt stress	P	11	0.535089
GO:0019563	glycerol catabolism	P	3	0.536271
GO:0003861	3-isopropylmalate dehydratase activity	F	1	0.537238
GO:0042626	ATPase activity, coupled to transmembrane movement of substances	F	17	0.537252
GO:0006118	electron transport	P	6	0.538687
GO:0003961	O-acetylhomoserine aminocarboxypropyltransferase activity	F	1	0.538693
GO:0006077	beta-1,6 glucan metabolism	P	1	0.538773
GO:0006730	one-carbon compound metabolism	P	7	0.538831
GO:0004013	adenosylhomocysteinase activity	F	1	0.54011
GO:0016259	selenocysteine metabolism	P	1	0.54011
GO:0004822	isoleucine-tRNA ligase activity	F	2	0.540765
GO:0004650	polygalacturonase activity	F	1	0.541116
GO:0045490	pectin catabolism	P	1	0.541116
GO:0009049	aspartic-type signal peptidase activity	F	1	0.5412
GO:0016531	copper chaperone activity	F	2	0.541312
GO:0006895	Golgi to endosome transport	P	12	0.541351
GO:0043144	snoRNA processing	P	1	0.541424
GO:0000812	SWR1 complex	C	13	0.542418
GO:0006167	AMP biosynthesis	P	1	0.542539
GO:0006168	adenine salvage	P	1	0.542539
GO:0004408	holocytochrome-c synthase activity	F	2	0.543092
GO:0050839	cell adhesion molecule binding	F	3	0.543349
GO:0000916	cytokinesis, contractile ring contraction	P	1	0.543379
GO:0045159	myosin II binding	F	1	0.543379
GO:0009269	response to desiccation	P	10	0.54421
GO:0004813	alanine-tRNA ligase activity	F	1	0.544505
GO:0006419	alanyl-tRNA aminoacylation	P	1	0.544505
GO:0030619	U1 snRNA binding	F	1	0.545108
GO:0000132	establishment of mitotic spindle orientation	P	9	0.545181
GO:0003720	telomerase activity	F	3	0.54618
GO:0005697	telomerase holoenzyme complex	C	3	0.54618
GO:0008176	tRNA (guanine-N7-)-methyltransferase activity	F	2	0.546557
GO:0004428	inositol or phosphatidylinositol kinase activity	F	3	0.546984
GO:0000334	3-hydroxyanthranilate 3,4-dioxygenase activity	F	1	0.547058
GO:0004170	dUTP diphosphatase activity	F	1	0.54721
GO:0009213	pyrimidine deoxyribonucleoside triphosphate catabolism	P	1	0.54721
GO:0004612	phosphoenolpyruvate carboxykinase (ATP) activity	F	1	0.547494
GO:0000138	Golgi trans cisterna	C	3	0.548455
GO:0005769	early endosome	C	3	0.548455
GO:0000166	nucleotide binding	F	1	0.548504
GO:0004830	tryptophan-tRNA ligase activity	F	2	0.549139
GO:0006436	tryptophanyl-tRNA aminoacylation	P	2	0.549139
GO:0006829	zinc ion transport	P	4	0.549581
GO:0016409	palmitoyltransferase activity	F	1	0.549724
GO:0007265	Ras protein signal transduction	P	16	0.55115
GO:0007234	osmosensory signaling pathway via two-component system	P	3	0.551238
GO:0005097	Rab GTPase activator activity	F	7	0.551818
GO:0004028	aldehyde dehydrogenase activity	F	4	0.551904
GO:0004424	imidazoleglycerol-phosphate dehydratase activity	F	1	0.552291
GO:0005801	Golgi cis-face	C	3	0.553187
GO:0016429	tRNA (adenine-N1-)-methyltransferase activity	F	2	0.55324
GO:0004470	malic enzyme activity	F	1	0.553275
GO:0003841	1-acylglycerol-3-phosphate O-acyltransferase activity	F	1	0.553376
GO:0004564	beta-fructofuranosidase activity	F	1	0.553897
GO:0005987	sucrose catabolism	P	1	0.553897
GO:0016208	AMP binding	F	1	0.554029
GO:0006612	protein targeting to membrane	P	6	0.554102
GO:0004366	glycerol-3-phosphate O-acyltransferase activity	F	2	0.554419
GO:0016530	metallochaperone activity	F	1	0.554523
GO:0016308	1-phosphatidylinositol-4-phosphate 5-kinase activity	F	1	0.555492
GO:0030482	actin cable	C	5	0.555722
GO:0006800	oxygen and reactive oxygen species metabolism	P	3	0.556144
GO:0004250	aminopeptidase I activity	F	1	0.556831
GO:0015672	monovalent inorganic cation transport	P	2	0.557163
GO:0004409	homoaconitate hydratase activity	F	1	0.558006
GO:0004528	phosphodiesterase I activity	F	1	0.558847
GO:0008311	double-stranded DNA specific 3'-5' exodeoxyribonuclease activity	F	1	0.558847
GO:0004385	guanylate kinase activity	F	1	0.559013
GO:0000246	delta24(24-1) sterol reductase activity	F	1	0.559899
GO:0006432	phenylalanyl-tRNA aminoacylation	P	2	0.560347
GO:0009328	phenylalanine-tRNA ligase complex	C	2	0.560347
GO:0008898	homocysteine S-methyltransferase activity	F	2	0.560514
GO:0019238	cyclohydrolase activity	F	1	0.560934
GO:0005829	cytosol	C	145	0.561615
GO:0008623	chromatin accessibility complex	C	4	0.561951
GO:0000082	G1/S transition of mitotic cell cycle	P	34	0.562423
GO:0006109	regulation of carbohydrate metabolism	P	8	0.563935
GO:0016575	histone deacetylation	P	10	0.564016
GO:0006310	DNA recombination	P	18	0.565141
GO:0045003	double-strand break repair via synthesis-dependent strand annealing	P	5	0.565707
GO:0004037	allantoicase activity	F	1	0.567093
GO:0008234	cysteine-type peptidase activity	F	5	0.567098
GO:0003810	protein-glutamine gamma-glutamyltransferase activity	F	1	0.567611
GO:0006751	glutathione catabolism	P	1	0.567611
GO:0000234	phosphoethanolamine N-methyltransferase activity	F	1	0.567865
GO:0003855	3-dehydroquinate dehydratase activity	F	1	0.56862
GO:0003856	3-dehydroquinate synthase activity	F	1	0.56862
GO:0003866	3-phosphoshikimate 1-carboxyvinyltransferase activity	F	1	0.56862
GO:0004764	shikimate 5-dehydrogenase activity	F	1	0.56862
GO:0004765	shikimate kinase activity	F	1	0.56862
GO:0008179	adenylate cyclase binding	F	1	0.568684
GO:0005798	Golgi vesicle	C	8	0.568793
GO:0006406	mRNA export from nucleus	P	54	0.569413
GO:0016926	protein desumoylation	P	2	0.570362
GO:0016929	SUMO-specific protease activity	F	2	0.570362
GO:0008652	amino acid biosynthesis	P	3	0.570383
GO:0003999	adenine phosphoribosyltransferase activity	F	2	0.571917
GO:0004571	mannosyl-oligosaccharide 1,2-alpha-mannosidase activity	F	1	0.571986
GO:0004639	phosphoribosylaminoimidazolesuccinocarboxamide synthase activity	F	1	0.572652
GO:0042307	positive regulation of protein import into nucleus	P	1	0.572799
GO:0015191	L-methionine transporter activity	F	1	0.572911
GO:0009013	succinate-semialdehyde dehydrogenase [NAD(P)+] activity	F	1	0.573369
GO:0005288	arginine permease activity	F	1	0.573595
GO:0005293	lysine permease activity	F	1	0.573595
GO:0010043	response to zinc ion	P	2	0.575524
GO:0006496	protein amino acid terminal N-glycosylation	P	1	0.575685
GO:0031505	cell wall organization and biogenesis (sensu Fungi)	P	1	0.575685
GO:0031206	Sec complex-associated translocon complex	C	2	0.575918
GO:0006352	#N/A	#N/A	1	0.576047
GO:0006886	intracellular protein transport	P	18	0.576354
GO:0004128	cytochrome-b5 reductase activity	F	2	0.576433
GO:0019933	cAMP-mediated signaling	P	4	0.576569
GO:0000006	high affinity zinc uptake transporter activity	F	1	0.576642
GO:0006830	high-affinity zinc ion transport	P	1	0.576642
GO:0009272	cell wall biosynthesis (sensu Fungi)	P	5	0.576906
GO:0030491	heteroduplex formation	P	3	0.578328
GO:0008174	#N/A	#N/A	1	0.578541
GO:0016556	#N/A	#N/A	1	0.578541
GO:0005934	bud tip	C	48	0.579107
GO:0003917	DNA topoisomerase type I activity	F	2	0.57961
GO:0016740	transferase activity	F	2	0.580124
GO:0005095	GTPase inhibitor activity	F	2	0.580127
GO:0004413	homoserine kinase activity	F	1	0.580377
GO:0006549	isoleucine metabolism	P	1	0.580377
GO:0006995	cellular response to nitrogen starvation	P	2	0.580759
GO:0004592	pantoate-beta-alanine ligase activity	F	1	0.581349
GO:0007124	pseudohyphal growth	P	49	0.581557
GO:0006869	lipid transport	P	3	0.581935
GO:0015230	FAD transporter activity	F	1	0.582571
GO:0015883	FAD transport	P	1	0.582571
GO:0004151	dihydroorotase activity	F	1	0.582786
GO:0006221	pyrimidine nucleotide biosynthesis	P	1	0.582786
GO:0004725	protein tyrosine phosphatase activity	F	10	0.583483
GO:0008645	hexose transport	P	12	0.585061
GO:0004089	carbonate dehydratase activity	F	1	0.586092
GO:0004038	allantoinase activity	F	1	0.586541
GO:0009098	leucine biosynthesis	P	5	0.586621
GO:0005736	DNA-directed RNA polymerase I complex	C	14	0.587062
GO:0015940	pantothenate biosynthesis	P	8	0.587782
GO:0005742	mitochondrial outer membrane translocase complex	C	7	0.588107
GO:0051014	actin filament severing	P	1	0.588209
GO:0000920	cell separation during cytokinesis	P	1	0.588316
GO:0000267	cell fraction	C	2	0.588579
GO:0008601	protein phosphatase type 2A regulator activity	F	2	0.588579
GO:0042147	retrograde transport, endosome to Golgi	P	10	0.588767
GO:0046015	regulation of transcription by glucose	P	1	0.588882
GO:0005682	snRNP U5	C	14	0.589075
GO:0005846	snRNA cap binding complex	C	2	0.589302
GO:0043325	phosphatidylinositol-3,4-bisphosphate binding	F	1	0.590153
GO:0030378	serine racemase activity	F	1	0.590518
GO:0030848	threo-3-hydroxyaspartate ammonia-lyase activity	F	1	0.590518
GO:0042219	amino acid derivative catabolism	P	1	0.590518
GO:0004596	peptide alpha-N-acetyltransferase activity	F	8	0.590665
GO:0008159	positive transcription elongation factor activity	F	1	0.591089
GO:0006741	NADP biosynthesis	P	1	0.591293
GO:0042736	NADH kinase activity	F	1	0.591293
GO:0008023	transcription elongation factor complex	C	19	0.591298
GO:0006387	snRNA capping	P	1	0.591607
GO:0030686	90S preribosome	C	1	0.592299
GO:0004053	arginase activity	F	1	0.592712
GO:0019547	arginine catabolism to ornithine	P	1	0.592712
GO:0030145	manganese ion binding	F	1	0.592712
GO:0008047	enzyme activator activity	F	14	0.59295
GO:0015606	spermidine transporter activity	F	2	0.593163
GO:0005980	glycogen catabolism	P	3	0.593668
GO:0004449	isocitrate dehydrogenase (NAD+) activity	F	2	0.593846
GO:0003706	ligand-regulated transcription factor activity	F	1	0.5943
GO:0035091	phosphoinositide binding	F	5	0.59481
GO:0016279	protein-lysine N-methyltransferase activity	F	3	0.594814
GO:0007584	response to nutrient	P	2	0.595123
GO:0004755	saccharopine dehydrogenase (NADP+, L-glutamate-forming) activity	F	1	0.595193
GO:0015662	ATPase activity, coupled to transmembrane movement of ions, phosphorylative mechanism	F	4	0.595351
GO:0005388	calcium-transporting ATPase activity	F	3	0.595533
GO:0007023	post-chaperonin tubulin folding pathway	P	4	0.59624
GO:0045039	protein import into mitochondrial inner membrane	P	9	0.596389
GO:0031848	protection from non-homologous end joining at telomere	P	1	0.597767
GO:0006097	glyoxylate cycle	P	4	0.598099
GO:0004521	endoribonuclease activity	F	4	0.598313
GO:0000046	autophagic vacuole fusion	P	1	0.598657
GO:0030150	protein import into mitochondrial matrix	P	21	0.598988
GO:0017120	polyphosphoinositide phosphatase activity	F	1	0.599249
GO:0030189	chaperone activator activity	F	2	0.599572
GO:0004848	ureidoglycolate hydrolase activity	F	1	0.599701
GO:0004642	phosphoribosylformylglycinamidine synthase activity	F	1	0.599829
GO:0008094	DNA-dependent ATPase activity	F	7	0.599846
GO:0008135	translation factor activity, nucleic acid binding	F	1	0.600243
GO:0004029	aldehyde dehydrogenase (NAD) activity	F	1	0.600509
GO:0004340	glucokinase activity	F	1	0.601233
GO:0000310	xanthine phosphoribosyltransferase activity	F	1	0.601722
GO:0004455	ketol-acid reductoisomerase activity	F	1	0.602231
GO:0046107	uracil biosynthesis	P	1	0.602524
GO:0004888	transmembrane receptor activity	F	5	0.6029
GO:0003881	CDP-diacylglycerol-inositol 3-phosphatidyltransferase activity	F	1	0.604252
GO:0006661	phosphatidylinositol biosynthesis	P	1	0.604252
GO:0007116	regulation of cell budding	P	1	0.604637
GO:0015986	ATP synthesis coupled proton transport	P	16	0.604907
GO:0030503	regulation of cell redox homeostasis	P	10	0.605069
GO:0004834	tryptophan synthase activity	F	1	0.60518
GO:0004014	adenosylmethionine decarboxylase activity	F	1	0.605969
GO:0000022	mitotic spindle elongation	P	16	0.606338
GO:0000274	proton-transporting ATP synthase, stator stalk (sensu Eukaryota)	C	3	0.606569
GO:0016616	oxidoreductase activity, acting on the CH-OH group of donors, NAD or NADP as acceptor	F	3	0.607404
GO:0004731	purine-nucleoside phosphorylase activity	F	1	0.608361
GO:0006152	purine nucleoside catabolism	P	1	0.608361
GO:0045333	cellular respiration	P	2	0.608711
GO:0003887	DNA-directed DNA polymerase activity	F	7	0.609001
GO:0015233	pantothenate transporter activity	F	1	0.60961
GO:0015887	pantothenate transport	P	1	0.60961
GO:0030261	chromosome condensation	P	2	0.609792
GO:0031518	CBF3 complex	C	4	0.610152
GO:0006796	phosphate metabolism	P	7	0.610436
GO:0006660	phosphatidylserine catabolism	P	1	0.610853
GO:0030384	phosphoinositide metabolism	P	1	0.610853
GO:0006890	retrograde transport, Golgi to ER	P	21	0.610957
GO:0004345	glucose-6-phosphate 1-dehydrogenase activity	F	1	0.611003
GO:0000054	ribosome export from nucleus	P	8	0.611057
GO:0006997	nuclear organization and biogenesis	P	5	0.611124
GO:0004370	glycerol kinase activity	F	1	0.611846
GO:0031262	Ndc80 complex	C	4	0.61194
GO:0001408	guanine nucleotide transport	P	1	0.612454
GO:0001409	guanine nucleotide transporter activity	F	1	0.612454
GO:0016651	oxidoreductase activity, acting on NADH or NADPH	F	1	0.61269
GO:0004134	4-alpha-glucanotransferase activity	F	1	0.612702
GO:0004135	amylo-alpha-1,6-glucosidase activity	F	1	0.612702
GO:0030246	carbohydrate binding	F	1	0.612784
GO:0004735	pyrroline-5-carboxylate reductase activity	F	1	0.612928
GO:0008333	endosome to lysosome transport	P	1	0.613087
GO:0010133	proline catabolism to glutamate	P	2	0.613111
GO:0018456	aryl-alcohol dehydrogenase activity	F	7	0.61316
GO:0003867	4-aminobutyrate transaminase activity	F	1	0.613881
GO:0006888	ER to Golgi transport	P	74	0.614161
GO:0005488	binding	F	1	0.614344
GO:0005753	proton-transporting ATP synthase complex (sensu Eukaryota)	C	3	0.614423
GO:0006342	chromatin silencing	P	16	0.614459
GO:0004862	cAMP-dependent protein kinase inhibitor activity	F	1	0.614469
GO:0004849	uridine kinase activity	F	2	0.61511
GO:0004109	coproporphyrinogen oxidase activity	F	1	0.615467
GO:0006816	calcium ion transport	P	5	0.615918
GO:0004364	glutathione transferase activity	F	4	0.615958
GO:0003975	UDP-N-acetylglucosamine-dolichyl-phosphate N-acetylglucosaminephosphotransferase activity	F	1	0.616345
GO:0004722	protein serine/threonine phosphatase activity	F	9	0.6171
GO:0004092	carnitine O-acetyltransferase activity	F	3	0.617353
GO:0009437	carnitine metabolism	P	3	0.617353
GO:0015234	thiamin transporter activity	F	1	0.617936
GO:0015888	thiamin transport	P	1	0.617936
GO:0006474	N-terminal protein amino acid acetylation	P	3	0.618007
GO:0007126	meiosis	P	52	0.618038
GO:0004339	glucan 1,4-alpha-glucosidase activity	F	1	0.618092
GO:0004410	homocitrate synthase activity	F	2	0.619113
GO:0015075	ion transporter activity	F	2	0.619118
GO:0004084	branched-chain-amino-acid transaminase activity	F	2	0.61929
GO:0051382	kinetochore assembly	P	3	0.619624
GO:0000009	alpha-1,6-mannosyltransferase activity	F	6	0.62114
GO:0006534	cysteine metabolism	P	2	0.62186
GO:0007166	cell surface receptor linked signal transduction	P	1	0.621982
GO:0005290	L-histidine transporter activity	F	1	0.622515
GO:0015817	L-histidine transport	P	1	0.622515
GO:0005975	carbohydrate metabolism	P	12	0.62279
GO:0004165	dodecenoyl-CoA delta-isomerase activity	F	2	0.623013
GO:0006598	polyamine catabolism	P	3	0.623205
GO:0003825	alpha,alpha-trehalose-phosphate synthase (UDP-forming) activity	F	3	0.623291
GO:0004696	glycogen synthase kinase 3 activity	F	4	0.623903
GO:0008597	calcium-dependent protein serine/threonine phosphatase regulator activity	F	1	0.625408
GO:0004327	formaldehyde dehydrogenase (glutathione) activity	F	1	0.625819
GO:0042326	negative regulation of phosphorylation	P	1	0.625934
GO:0006879	iron ion homeostasis	P	27	0.627529
GO:0015664	nicotinamide mononucleotide permease activity	F	1	0.628198
GO:0015890	nicotinamide mononucleotide transport	P	1	0.628198
GO:0003735	structural constituent of ribosome	F	199	0.628565
GO:0015239	multidrug transporter activity	F	4	0.628667
GO:0004396	hexokinase activity	F	2	0.629569
GO:0000243	commitment complex	C	10	0.629571
GO:0008195	phosphatidate phosphatase activity	F	2	0.630266
GO:0004816	asparagine-tRNA ligase activity	F	2	0.630732
GO:0042148	strand invasion	P	1	0.632193
GO:0008650	rRNA (uridine-2'-O-)-methyltransferase activity	F	2	0.63247
GO:0001100	negative regulation of exit from mitosis	P	3	0.632936
GO:0000372	Group I intron splicing	P	5	0.633177
GO:0004585	ornithine carbamoyltransferase activity	F	1	0.633426
GO:0006591	ornithine metabolism	P	1	0.633426
GO:0005509	calcium ion binding	F	4	0.63516
GO:0006915	apoptosis	P	2	0.63524
GO:0004113	2',3'-cyclic-nucleotide 3'-phosphodiesterase activity	F	1	0.635475
GO:0016972	thiol oxidase activity	F	2	0.637166
GO:0051085	chaperone cofactor dependent protein folding	P	1	0.6372
GO:0004088	carbamoyl-phosphate synthase (glutamine-hydrolyzing) activity	F	2	0.637508
GO:0005951	carbamoyl-phosphate synthase complex	C	2	0.637508
GO:0015220	choline transporter activity	F	2	0.637673
GO:0006769	nicotinamide metabolism	P	1	0.637912
GO:0008112	nicotinamide N-methyltransferase activity	F	1	0.637912
GO:0000100	S-methylmethionine transporter activity	F	1	0.638487
GO:0015806	S-methylmethionine transport	P	1	0.638487
GO:0004502	kynurenine 3-monooxygenase activity	F	1	0.638794
GO:0008173	RNA methyltransferase activity	F	2	0.638868
GO:0000178	exosome (RNase complex)	C	1	0.639128
GO:0005375	copper ion transporter activity	F	1	0.639223
GO:0005099	Ras GTPase activator activity	F	3	0.639608
GO:0005778	peroxisomal membrane	C	15	0.63969
GO:0007129	synapsis	P	6	0.640006
GO:0008315	meiotic G2/MI transition	P	1	0.640436
GO:0030691	Noc2p-Noc3p complex	C	2	0.641365
GO:0006901	vesicle coating	P	2	0.641866
GO:0004727	prenylated protein tyrosine phosphatase activity	F	1	0.642384
GO:0000017	alpha-glucoside transport	P	2	0.642392
GO:0005352	alpha-glucoside:hydrogen symporter activity	F	2	0.642392
GO:0006376	mRNA splice site selection	P	3	0.642788
GO:0006409	tRNA export from nucleus	P	26	0.643061
GO:0006855	multidrug transport	P	8	0.64312
GO:0004845	uracil phosphoribosyltransferase activity	F	1	0.643252
GO:0030134	ER to Golgi transport vesicle	C	1	0.644697
GO:0003786	actin lateral binding	F	2	0.645143
GO:0045142	#N/A	#N/A	1	0.64604
GO:0015926	glucosidase activity	F	6	0.646281
GO:0004801	transaldolase activity	F	2	0.646943
GO:0006740	NADPH regeneration	P	3	0.647517
GO:0008538	proteasome activator activity	F	2	0.647605
GO:0006735	NADH regeneration	P	2	0.647679
GO:0043115	precorrin-2 dehydrogenase activity	F	1	0.647804
GO:0045703	ketoreductase activity	F	1	0.647865
GO:0005338	nucleotide-sugar transporter activity	F	2	0.648076
GO:0015780	nucleotide-sugar transport	P	2	0.648076
GO:0004462	lactoylglutathione lyase activity	F	1	0.648829
GO:0045040	protein import into mitochondrial outer membrane	P	3	0.649348
GO:0005354	galactose transporter activity	F	5	0.649474
GO:0006859	extracellular carbohydrate transport	P	1	0.649742
GO:0003987	acetate-CoA ligase activity	F	2	0.649888
GO:0006085	acetyl-CoA biosynthesis	P	2	0.649888
GO:0030904	retromer complex	C	5	0.650233
GO:0008793	aromatic-amino-acid transaminase activity	F	2	0.651176
GO:0009072	aromatic amino acid family metabolism	P	2	0.651176
GO:0030414	protease inhibitor activity	F	1	0.65184
GO:0004750	ribulose-phosphate 3-epimerase activity	F	1	0.652673
GO:0004630	phospholipase D activity	F	1	0.652768
GO:0000105	histidine biosynthesis	P	14	0.655092
GO:0008154	actin polymerization and/or depolymerization	P	5	0.655906
GO:0006544	glycine metabolism	P	1	0.656147
GO:0005337	nucleoside transporter activity	F	1	0.656391
GO:0015858	nucleoside transport	P	1	0.656391
GO:0016301	kinase activity	F	4	0.6574
GO:0006334	nucleosome assembly	P	5	0.657787
GO:0006536	glutamate metabolism	P	1	0.658254
GO:0007049	cell cycle	P	18	0.658442
GO:0050660	FAD binding	F	1	0.658497
GO:0019748	#N/A	#N/A	1	0.658708
GO:0045462	#N/A	#N/A	1	0.658708
GO:0005625	soluble fraction	C	33	0.659171
GO:0045835	negative regulation of meiosis	P	5	0.659284
GO:0042721	mitochondrial inner membrane protein insertion complex	C	4	0.659408
GO:0007047	cell wall organization and biogenesis	P	107	0.659861
GO:0008060	ARF GTPase activator activity	F	4	0.659862
GO:0016291	acyl-CoA thioesterase activity	F	1	0.66117
GO:0003959	NADPH dehydrogenase activity	F	2	0.661515
GO:0045922	negative regulation of fatty acid metabolism	P	1	0.662575
GO:0005477	pyruvate carrier activity	F	1	0.662781
GO:0006850	mitochondrial pyruvate transport	P	1	0.662781
GO:0009117	nucleotide metabolism	P	6	0.662832
GO:0006508	proteolysis	P	29	0.662903
GO:0009267	cellular response to starvation	P	3	0.663248
GO:0016485	protein processing	P	10	0.663437
GO:0000781	chromosome, telomeric region	C	4	0.664064
GO:0009268	response to pH	P	3	0.665247
GO:0004160	dihydroxy-acid dehydratase activity	F	1	0.665552
GO:0005353	fructose transporter activity	F	11	0.666102
GO:0015578	mannose transporter activity	F	11	0.666102
GO:0007114	cell budding	P	5	0.666294
GO:0000095	S-adenosylmethionine transporter activity	F	2	0.666412
GO:0015805	S-adenosylmethionine transport	P	2	0.666412
GO:0000142	contractile ring (sensu Saccharomyces)	C	13	0.666889
GO:0005459	UDP-galactose transporter activity	F	1	0.667876
GO:0015785	UDP-galactose transport	P	1	0.667876
GO:0006491	N-glycan processing	P	4	0.667929
GO:0006973	intracellular accumulation of glycerol	P	1	0.670383
GO:0003697	single-stranded DNA binding	F	11	0.670748
GO:0003997	acyl-CoA oxidase activity	F	1	0.670854
GO:0006987	unfolded protein response, activation of signaling protein activity	P	1	0.671056
GO:0004042	amino-acid N-acetyltransferase activity	F	4	0.67187
GO:0004099	chitin deacetylase activity	F	2	0.671915
GO:0005631	chitosan layer of spore wall	C	2	0.671915
GO:0004497	monooxygenase activity	F	1	0.671984
GO:0005053	peroxisome targeting signal-2 binding	F	1	0.672809
GO:0004736	pyruvate carboxylase activity	F	2	0.673272
GO:0016565	general transcriptional repressor activity	F	2	0.673558
GO:0000309	nicotinamide-nucleotide adenylyltransferase activity	F	1	0.673592
GO:0016337	cell-cell adhesion	P	1	0.673647
GO:0004555	alpha,alpha-trehalase activity	F	3	0.673669
GO:0005993	trehalose catabolism	P	3	0.673669
GO:0004322	ferroxidase activity	F	2	0.674325
GO:0046933	hydrogen-transporting ATP synthase activity, rotational mechanism	F	11	0.674438
GO:0000300	peripheral to membrane of membrane fraction	C	8	0.674979
GO:0004708	MAP kinase kinase activity	F	4	0.675013
GO:0016566	specific transcriptional repressor activity	F	11	0.675137
GO:0000036	acyl carrier activity	F	1	0.67602
GO:0006609	mRNA-binding (hnRNP) protein import into nucleus	P	25	0.676229
GO:0004519	endonuclease activity	F	6	0.67646
GO:0000329	vacuolar membrane (sensu Fungi)	C	61	0.676528
GO:0019432	triacylglycerol biosynthesis	P	2	0.676532
GO:0019915	sequestering of lipid	P	2	0.676532
GO:0008301	DNA bending activity	F	8	0.676701
GO:0008486	diphosphoinositol-polyphosphate diphosphatase activity	F	1	0.677002
GO:0015959	diadenosine polyphosphate metabolism	P	1	0.677002
GO:0006400	tRNA modification	P	20	0.67719
GO:0004367	glycerol-3-phosphate dehydrogenase (NAD+) activity	F	2	0.67742
GO:0000079	regulation of cyclin dependent protein kinase activity	P	14	0.677564
GO:0030287	periplasmic space (sensu Fungi)	C	6	0.677913
GO:0005296	L-proline permease activity	F	4	0.679182
GO:0030847	transcription termination from Pol II promoter, RNA polymerase(A)-independent	P	8	0.679465
GO:0045892	negative regulation of transcription, DNA-dependent	P	1	0.67976
GO:0004335	#N/A	#N/A	1	0.679802
GO:0009249	protein-lipoylation	P	1	0.680001
GO:0016874	ligase activity	F	1	0.680001
GO:0004460	L-lactate dehydrogenase (cytochrome) activity	F	1	0.680278
GO:0004130	cytochrome-c peroxidase activity	F	1	0.680431
GO:0016423	tRNA (guanine) methyltransferase activity	F	2	0.681209
GO:0015386	potassium:hydrogen antiporter activity	F	1	0.681531
GO:0000772	mating pheromone activity	F	4	0.683123
GO:0005827	polar microtubule	C	3	0.683572
GO:0045298	tubulin	C	3	0.683572
GO:0005274	allantoin permease activity	F	1	0.683817
GO:0015720	allantoin transport	P	1	0.683817
GO:0008193	tRNA guanylyltransferase activity	F	1	0.68393
GO:0000145	exocyst	C	8	0.684333
GO:0045332	phospholipid translocation	P	3	0.68465
GO:0006887	exocytosis	P	24	0.684825
GO:0004141	dethiobiotin synthase activity	F	1	0.685841
GO:0008450	O-sialoglycoprotein endopeptidase activity	F	1	0.686322
GO:0005084	Rab escort protein activity	F	1	0.686663
GO:0004362	glutathione-disulfide reductase activity	F	1	0.68744
GO:0004631	phosphomevalonate kinase activity	F	1	0.687624
GO:0004659	prenyltransferase activity	F	2	0.687733
GO:0045471	response to ethanol	P	1	0.688195
GO:0016197	endosome transport	P	2	0.688788
GO:0004333	fumarate hydratase activity	F	1	0.689271
GO:0006106	fumarate metabolism	P	1	0.689271
GO:0006413	translational initiation	P	35	0.689289
GO:0004582	dolichyl-phosphate beta-D-mannosyltransferase activity	F	1	0.689445
GO:0004523	ribonuclease H activity	F	4	0.689708
GO:0019478	#N/A	#N/A	1	0.689959
GO:0003942	N-acetyl-gamma-glutamyl-phosphate reductase activity	F	1	0.690244
GO:0003991	acetylglutamate kinase activity	F	1	0.690244
GO:0000721	(R,R)-butanediol dehydrogenase activity	F	1	0.690365
GO:0019650	butanediol fermentation	P	1	0.690365
GO:0016973	poly(A)+ mRNA export from nucleus	P	6	0.690723
GO:0004164	diphthine synthase activity	F	1	0.690797
GO:0030371	translation repressor activity	F	3	0.691095
GO:0006012	galactose metabolism	P	8	0.691578
GO:0051087	chaperone binding	F	11	0.693278
GO:0005267	potassium channel activity	F	2	0.695073
GO:0006986	response to unfolded protein	P	8	0.69535
GO:0045026	plasma membrane fusion	P	3	0.696004
GO:0030469	maintenance of cell polarity (sensu Fungi)	P	1	0.69645
GO:0016274	protein-arginine N-methyltransferase activity	F	3	0.698736
GO:0003963	RNA-3'-phosphate cyclase activity	F	1	0.698839
GO:0000139	Golgi membrane	C	15	0.699384
GO:0003984	acetolactate synthase activity	F	2	0.699391
GO:0005948	acetolactate synthase complex	C	2	0.699391
GO:0006089	lactate metabolism	P	2	0.699527
GO:0046873	metal ion transporter activity	F	1	0.699532
GO:0005838	proteasome regulatory particle (sensu Eukaryota)	C	4	0.69954
GO:0015275	stretch-activated, cation-selective, calcium channel activity	F	1	0.699736
GO:0003876	AMP deaminase activity	F	1	0.700348
GO:0006163	purine nucleotide metabolism	P	1	0.700348
GO:0003684	damaged DNA binding	F	10	0.700576
GO:0004012	phospholipid-translocating ATPase activity	F	6	0.701774
GO:0004331	fructose-2,6-bisphosphate 2-phosphatase activity	F	1	0.701962
GO:0046403	polynucleotide 3'-phosphatase activity	F	1	0.702311
GO:0000162	tryptophan biosynthesis	P	10	0.703192
GO:0046688	response to copper ion	P	3	0.703398
GO:0048280	vesicle fusion with Golgi apparatus	P	1	0.70351
GO:0005844	polysome	C	11	0.703526
GO:0008752	FMN reductase activity	F	1	0.704465
GO:0000247	C-8 sterol isomerase activity	F	1	0.705229
GO:0004066	asparagine synthase (glutamine-hydrolyzing) activity	F	2	0.705325
GO:0006529	asparagine biosynthesis	P	2	0.705325
GO:0004573	mannosyl-oligosaccharide glucosidase activity	F	1	0.705669
GO:0004399	histidinol dehydrogenase activity	F	1	0.707851
GO:0004635	phosphoribosyl-AMP cyclohydrolase activity	F	1	0.707851
GO:0006950	response to stress	P	66	0.710753
GO:0017017	MAP kinase phosphatase activity	F	1	0.711034
GO:0016831	carboxy-lyase activity	F	3	0.712057
GO:0005779	integral to peroxisomal membrane	C	6	0.712564
GO:0004325	ferrochelatase activity	F	2	0.713677
GO:0004049	anthranilate synthase activity	F	2	0.713984
GO:0005950	anthranilate synthase complex	C	2	0.713984
GO:0015204	urea transporter activity	F	1	0.714964
GO:0007093	mitotic checkpoint	P	1	0.715808
GO:0008889	glycerophosphodiester phosphodiesterase activity	F	1	0.716937
GO:0046475	glycerophospholipid catabolism	P	1	0.716937
GO:0004754	saccharopine dehydrogenase (NAD+, L-lysine-forming) activity	F	1	0.717004
GO:0004371	glycerone kinase activity	F	2	0.717117
GO:0006449	regulation of translational termination	P	3	0.717299
GO:0005802	Golgi trans face	C	8	0.71744
GO:0042989	sequestering of actin monomers	P	1	0.717688
GO:0004685	calcium- and calmodulin-dependent protein kinase activity	F	1	0.717835
GO:0015226	carnitine transporter activity	F	1	0.718391
GO:0015879	carnitine transport	P	1	0.718391
GO:0006676	mannosyl diphosphorylinositol ceramide metabolism	P	1	0.718635
GO:0008379	thioredoxin peroxidase activity	F	8	0.719213
GO:0030259	lipid glycosylation	P	1	0.71944
GO:0004817	cysteine-tRNA ligase activity	F	1	0.719483
GO:0006423	cysteinyl-tRNA aminoacylation	P	1	0.719483
GO:0000802	transverse filament	C	1	0.719617
GO:0018987	osmoregulation	P	2	0.719667
GO:0009092	homoserine metabolism	P	2	0.720416
GO:0008643	carbohydrate transport	P	2	0.720425
GO:0015144	carbohydrate transporter activity	F	2	0.720425
GO:0015581	maltose porter activity	F	2	0.720425
GO:0003937	IMP cyclohydrolase activity	F	2	0.72078
GO:0004643	phosphoribosylaminoimidazolecarboxamide formyltransferase activity	F	2	0.72078
GO:0004712	protein threonine/tyrosine kinase activity	F	3	0.720785
GO:0000307	cyclin-dependent protein kinase holoenzyme complex	C	10	0.720851
GO:0000056	ribosomal small subunit export from nucleus	P	1	0.720992
GO:0009097	isoleucine biosynthesis	P	1	0.721004
GO:0005768	endosome	C	44	0.721489
GO:0003988	acetyl-CoA C-acyltransferase activity	F	1	0.722487
GO:0045893	positive regulation of transcription, DNA-dependent	P	3	0.722552
GO:0015758	glucose transport	P	2	0.722625
GO:0030693	caspase activity	F	1	0.723709
GO:0005667	transcription factor complex	C	5	0.723769
GO:0015631	tubulin binding	F	7	0.723987
GO:0004123	cystathionine gamma-lyase activity	F	2	0.724375
GO:0004478	methionine adenosyltransferase activity	F	2	0.724401
GO:0004365	glyceraldehyde-3-phosphate dehydrogenase (phosphorylating) activity	F	3	0.724831
GO:0015071	protein phosphatase type 2C activity	F	6	0.725989
GO:0004176	ATP-dependent peptidase activity	F	2	0.726153
GO:0006421	asparaginyl-tRNA aminoacylation	P	1	0.726394
GO:0007006	mitochondrial membrane organization and biogenesis	P	2	0.72642
GO:0000784	nuclear chromosome, telomeric region	C	9	0.726663
GO:0006116	NADH oxidation	P	3	0.72686
GO:0008080	N-acetyltransferase activity	F	1	0.727152
GO:0005469	succinate:fumarate antiporter activity	F	1	0.727321
GO:0015741	fumarate transport	P	1	0.727321
GO:0015744	succinate transport	P	1	0.727321
GO:0016050	vesicle organization and biogenesis	P	11	0.728919
GO:0006464	protein modification	P	10	0.72904
GO:0005828	kinetochore microtubule	C	6	0.729201
GO:0005364	maltose:hydrogen symporter activity	F	1	0.72961
GO:0015574	trehalose transporter activity	F	1	0.72961
GO:0015771	trehalose transport	P	1	0.72961
GO:0000256	allantoin catabolism	P	6	0.730452
GO:0030162	regulation of proteolysis	P	2	0.730499
GO:0004458	D-lactate dehydrogenase (cytochrome) activity	F	3	0.731721
GO:0004587	ornithine-oxo-acid transaminase activity	F	1	0.73274
GO:0006527	arginine catabolism	P	1	0.73274
GO:0009051	pentose-phosphate shunt, oxidative branch	P	3	0.73274
GO:0004414	homoserine O-acetyltransferase activity	F	1	0.733414
GO:0030037	actin filament reorganization during cell cycle	P	4	0.733675
GO:0006358	regulation of global transcription from RNA polymerase II promoter	P	2	0.733944
GO:0006276	plasmid maintenance	P	6	0.734495
GO:0001405	presequence translocase-associated import motor	C	6	0.735375
GO:0005554	molecular function unknown	F	1822	0.735662
GO:0006559	L-phenylalanine catabolism	P	1	0.7362
GO:0050177	phenylpyruvate decarboxylase activity	F	1	0.7362
GO:0016578	histone deubiquitination	P	1	0.736252
GO:0019840	isoprenoid binding	F	1	0.736272
GO:0046470	phosphatidylcholine metabolism	P	2	0.736646
GO:0003993	acid phosphatase activity	F	4	0.736925
GO:0015248	sterol transporter activity	F	1	0.738213
GO:0005797	Golgi medial cisterna	C	1	0.738272
GO:0008375	acetylglucosaminyltransferase activity	F	1	0.738272
GO:0009082	branched chain family amino acid biosynthesis	P	7	0.738361
GO:0030429	kynureninase activity	F	1	0.738551
GO:0005471	ATP:ADP antiporter activity	F	3	0.738582
GO:0000011	vacuole inheritance	P	15	0.738651
GO:0016818	hydrolase activity, acting on acid anhydrides, in phosphorus-containing anhydrides	F	1	0.739373
GO:0019781	NEDD8 activating enzyme activity	F	2	0.739905
GO:0030036	actin cytoskeleton organization and biogenesis	P	29	0.740041
GO:0043137	DNA replication, removal of RNA primer	P	1	0.740564
GO:0008599	protein phosphatase type 1 regulator activity	F	8	0.741426
GO:0006260	DNA replication	P	21	0.741513
GO:0016948	iron hydrogenase activity	F	1	0.741775
GO:0016763	transferase activity, transferring pentosyl groups	F	1	0.74185
GO:0019988	charged-tRNA modification	P	1	0.74185
GO:0007062	sister chromatid cohesion	P	9	0.742445
GO:0004045	aminoacyl-tRNA hydrolase activity	F	2	0.742447
GO:0019483	beta-alanine biosynthesis	P	2	0.742506
GO:0004096	catalase activity	F	2	0.745281
GO:0042723	thiamin and derivative metabolism	P	1	0.745748
GO:0042493	response to drug	P	18	0.746388
GO:0005835	fatty acid synthase complex	C	2	0.74682
GO:0043037	translation	P	2	0.747179
GO:0006521	regulation of amino acid metabolism	P	1	0.748802
GO:0006525	arginine metabolism	P	3	0.749114
GO:0000391	U2-type spliceosome disassembly	P	2	0.7495
GO:0004039	allophanate hydrolase activity	F	1	0.751968
GO:0004847	urea carboxylase activity	F	1	0.751968
GO:0019627	urea metabolism	P	1	0.751968
GO:0003885	D-arabinono-1,4-lactone oxidase activity	F	1	0.752301
GO:0000290	deadenylylation-dependent decapping	P	7	0.75245
GO:0004832	valine-tRNA ligase activity	F	1	0.752705
GO:0006438	valyl-tRNA aminoacylation	P	1	0.752705
GO:0000297	spermine transporter activity	F	4	0.752804
GO:0006824	cobalt ion transport	P	2	0.753076
GO:0019368	fatty acid elongation, unsaturated fatty acid	P	1	0.753352
GO:0016072	rRNA metabolism	P	3	0.754441
GO:0016559	peroxisome fission	P	1	0.755594
GO:0004809	tRNA (guanine-N2-)-methyltransferase activity	F	3	0.755804
GO:0005775	vacuolar lumen	C	1	0.756668
GO:0030397	membrane disassembly	P	1	0.756668
GO:0030623	U5 snRNA binding	F	2	0.757345
GO:0004617	phosphoglycerate dehydrogenase activity	F	2	0.757885
GO:0007243	protein kinase cascade	P	3	0.758646
GO:0001400	mating projection base	C	4	0.758936
GO:0006833	water transport	P	3	0.759204
GO:0015250	water channel activity	F	3	0.759204
GO:0004349	glutamate 5-kinase activity	F	1	0.759724
GO:0006101	citrate metabolism	P	4	0.759734
[truncated: 640 more rows]

## Sheet: Reporter-Metabolites
Complete list of reporter metabolites
Metabolite	Number of neighbors	P-value
Zymosterol	3	0.000194881
5-Amino-6-(5'-phosphoribosylamino)uracil	1	0.00233875
5-Amino-6-(5'-phosphoribitylamino)uracil	1	0.00233875
AMP	38	0.00372362
4-Methylzymsterol	2	0.00586351
L-Glutamyl-tRNA(Glu)	1	0.00833222
Isocitrate	5	0.0088569
Ethanolamine	1	0.00991082
S-Adenosyl-L-methionineM	2	0.0131707
S-Adenosyl-L-homocysteineM	2	0.0131707
Aminoimidazole ribotide	2	0.0160622
Oxalosuccinate	2	0.0208351
4-Amino-5-hydroxymethyl-2-methylpyrimidine	3	0.0243408
4-Amino-2-methyl-5-phosphomethylpyrimidine	3	0.0243408
2,5-Diamino-6-hydroxy-4-(5'-phosphoribosylamino)-pyrimidine	2	0.0248226
4,4-Dimethylzymosterol	2	0.0248257
2-Methyl-4-amino-5-hydroxymethylpyrimidine diphosphate	2	0.0260145
NAxt	1	0.0280134
Sodium	1	0.0280134
Uroporphyrinogen III	3	0.0289127
dCMP	1	0.0338078
ERGOSTxt	1	0.0347071
ZYMSTxt	1	0.0347071
myo-Inositol	5	0.0379014
Ethanolamine phosphate	3	0.0433236
D-Glucosamine 6-phosphate	3	0.044531
dCTP	2	0.0455648
5-MethyltetrahydrofolateM	2	0.0470787
4,4-Dimethylcholesta-8,14,24-trienol	2	0.0483813
Hydroxymethylbilane	2	0.0484794
Sirohydrochlorin	1	0.0525848
Dihydrofolate	2	0.0526965
3-Phosphoserine	2	0.0579441
2-Nonaprenyl-6-methoxy-1,4-benzoquinoneM	1	0.0581398
2,3-Bisphospho-D-glycerate	1	0.058589
dTMP	2	0.0628059
2-Amino-4-hydroxy-6-(D-erythro-1,2,3-trihydroxypropyl)-7,8-dihydropteridine	3	0.0701389
Pyrophosphate	60	0.0717101
2-Phospho-D-glycerate	6	0.0722793
5-Phosphoribosylamine	2	0.074689
D-Sorbitol	2	0.0801931
Adenosine 3',5'-bisphosphate	3	0.0813684
Phosphatidylserine	2	0.081659
dUMP	4	0.081803
dUTP	3	0.0854301
NADP+M	16	0.0865144
3-Demethylubiquinone-9M	2	0.0873291
2-Nonaprenyl-3-methyl-6-methoxy-1,4-benzoquinoneM	2	0.0873494
2-Amino-4-hydroxy-6-hydroxymethyl-7,8-dihydropteridine	1	0.0955482
Glycolaldehyde	1	0.0955482
2-Amino-7,8-dihydro-4-hydroxy-6-(diphosphooxymethyl)pteridine	1	0.0955482
4-Aminobenzoate	1	0.0955482
Dihydropteroate	1	0.0955482
Deamino-NAD+	2	0.0985941
Deamino-NAD+M	2	0.0985941
NH3	32	0.100642
L-Formylkynurenine	1	0.100748
Protoporphyrinogen IXM	1	0.101716
Fecosterol	2	0.105869
Ergosterol	2	0.105884
CoA	28	0.107754
1,3-Diaminopropane	1	0.108473
2-Dehydropantoate	2	0.108829
NADP+	44	0.110025
3-Nonaprenyl-4-hydroxybenzoate	8	0.113321
Tetradecenoyl-[acyl-carrier protein]	1	0.11592
ATP	113	0.117325
MalateM	5	0.121202
Orotidine 5'-phosphate	3	0.122189
Sphinganine 1-phosphate	5	0.122792
Acetoacetyl-CoA	2	0.126192
Melibiose	1	0.126369
alpha-D-Fucoside	1	0.126369
Raffinose	1	0.126369
Sucrose	1	0.126369
1-alpha-D-Galactosyl-myo-inositol	1	0.126369
Epimelibiose	1	0.126369
Galactosylglycerol	1	0.126369
Melibiitol	1	0.126369
NAD+M	19	0.129512
OxalosuccinateM	1	0.130008
2-(Formamido)-N1-(5'-phosphoribosyl)acetamidine	2	0.13123
ITP	2	0.131675
IDP	2	0.131675
tRNA(Arg)	2	0.132899
L-Arginyl-tRNA(Arg)	2	0.132899
Acetyl-CoA	19	0.13703
PhosphoenolpyruvateM	1	0.137157
L-Aspartate 4-semialdehyde	2	0.138193
FADH2M	5	0.138627
all-trans-Nonaprenyl diphosphate	7	0.139864
Oxidized thioredoxin	4	0.14114
Reduced thioredoxin	4	0.14114
N(pai)-Methyl-L-histidine	1	0.141856
O-Acetyl-L-serine	1	0.147185
2-Amino-4-hydroxy-6-(erythro-1,2,3-trihydroxypropyl)-dihydropteridine triphosphate	2	0.147418
alpha-D-Mannose 1-phosphate	2	0.148164
Adenosine	5	0.149137
D-Fructose 2,6-bisphosphate	3	0.151493
Reduced flavoprotein	1	0.154069
Oxidized flavoprotein	1	0.154069
3-Phospho-D-glycerate	6	0.15804
3-Carboxy-4-methyl-2-oxopentanoate	2	0.158404
Citrate	2	0.15913
MIxt	2	0.159979
Oxidized thioredoxinM	1	0.161268
Reduced thioredoxinM	1	0.161268
Succinyl-CoAM	3	0.161753
Sphinganine	6	0.162263
CO2	37	0.162766
a Long-chain carboxylic acid	4	0.16334
GDPmannose	11	0.164588
3'-Phosphoadenylylsulfate	2	0.166755
L-SerineM	2	0.167046
D-Arabinose	1	0.167383
D-Arabinono-1,4-lactone	1	0.167383
OxygenM	2	0.168758
NADPH	41	0.169834
Dolichol	1	0.169854
4-Phospho-L-aspartate	2	0.170716
NADPHM	13	0.170788
(R)-2-Oxoisovalerate	2	0.171497
Acyl-carrier protein	4	0.17155
FADM	6	0.17169
dTDP	2	0.174739
(S)-LactaldehydeM	1	0.17878
N-Acetyl-D-glucosamine 6-phosphate	2	0.178919
Intermediate_Methylzymosterol_II	2	0.187273
Intermediate_Zymosterol_II	2	0.187273
DihydrofolateM	1	0.187966
D-Glucose 1-phosphate	7	0.191376
dCDP	2	0.193985
1-(5-Phospho-D-ribosyl)-5-amino-4-imidazolecarboxylate	2	0.196143
2-Nonaprenyl-6-hydroxyphenol	1	0.198069
2-Nonaprenyl-6-methoxyphenol	1	0.198069
Xanthosine 5'-phosphate	7	0.198229
N6-(1,2-Dicarboxyethyl)-AMP	2	0.198509
5-Amino-6-ribitylamino-2,4 (1H, 3H)-pyrimidinedione	2	0.201337
L-3,4-Dihydroxy-2-butanone 4-phosphate	2	0.201337
6,7-Dimethyl-8-(1-D-ribityl)lumazine	2	0.201337
1-Phosphatidyl-1D-myo-inositol 4-phosphate	4	0.202199
NH3M	3	0.202451
5,10-Methenyltetrahydrofolate	2	0.203502
Thiamin diphosphate	1	0.204538
Thiamin triphosphate	1	0.204538
H+M	9	0.204901
Decanoyl-[acp]	2	0.205521
Dodecanoyl-[acyl-carrier protein]	2	0.205521
Myristoyl-[acyl-carrier protein]	2	0.205521
Hexadecanoyl-[acp]	2	0.205521
Palmitoyl-[acyl-carrier protein]	2	0.205521
Stearoyl-[acyl-carrier protein]	2	0.205521
Oleoyl-[acyl-carrier protein]	2	0.205521
Linolenoyl-[acyl-carrier protein]	2	0.205521
2-Isopropylmalate	2	0.211695
CDPethanolamine	2	0.219167
CDP	4	0.226092
4-Hydroxybenzoate	9	0.226127
(S)-1-Pyrroline-5-carboxylateM	1	0.226464
L-ProlineM	1	0.226464
Succinate	7	0.226806
5,10-Methylenetetrahydrofolate	6	0.23075
(S)-3-Hydroxy-3-methylglutaryl-CoA	3	0.234119
OxaloacetateM	5	0.234467
Tetrahydrofolyl-[Glu](n)	3	0.23512
GTP	9	0.239873
1,3-beta-D-Glucan	7	0.242458
CDPcholine	2	0.248923
dGDP	3	0.249084
ProtoporphyrinM	2	0.250751
Acyl-CoA	5	0.256049
dADP	4	0.261953
AACCOAm	1	0.262785
5,10-MethylenetetrahydrofolateM	5	0.264712
Tetradecanoyl-CoA	1	0.265155
Glycylpeptide	1	0.265155
N-Tetradecanoylglycylpeptide	1	0.265155
GDP	16	0.266315
Malate	8	0.267053
AMPM	6	0.270246
2-Oxoglutarate	21	0.270335
2-Oxo-3-hydroxy-4-phosphobutanoate	1	0.272147
ATTxt	1	0.273032
SuccinateM	5	0.276731
3-(Imidazol-4-yl)-2-oxopropyl phosphate	2	0.280165
Malonyl-[acyl-carrier protein]	2	0.280498
Acyl-[acyl-carrier protein]	2	0.280498
4-Guanidino-butanamide	2	0.281706
4-Guanidino-butanoate	2	0.281706
Glycerone phosphate	7	0.28697
dGTP	1	0.287073
dTTP	1	0.287073
L-Glutamine	20	0.287404
2-Nonaprenylphenol	1	0.287642
Thiamin	4	0.289608
AcetateM	2	0.294329
2-Phenylacetamide	1	0.295343
Phenylacetic acid	1	0.295343
Indole-3-acetamide	1	0.295343
Indole-3-acetate	1	0.295343
S-Adenosyl-L-homocysteine	10	0.295928
UMP	4	0.304887
5-(2-Hydroxyethyl)-4-methylthiazole	1	0.305259
4-Methyl-5-(2-phosphoethyl)-thiazole	1	0.305259
Thiamin monophosphate	1	0.305259
CMP	6	0.307494
tRNA(His)	1	0.308918
L-Histidyl-tRNA(His)	1	0.308918
tRNA(Lys)	1	0.309319
L-lysyl-tRNA(Lys)	1	0.309319
Malonyl-CoA	2	0.314108
3-Phospho-D-glyceroyl phosphate	5	0.318651
1L-myo-Inositol 1-phosphate	2	0.320667
beta-D-Mannosyldiacetylchitobiosyldiphosphodolichol	7	0.323405
("alpha"-D-mannosyl)(,2)-"beta"-D-mannosyl-diacetylchitobiosyldiphosphod olichol	7	0.323405
dUDP	3	0.323726
ADP	82	0.32385
ItaconateM	1	0.324393
Itaconyl-CoAM	1	0.324393
alpha,alpha'-Trehalose 6-phosphate	4	0.324915
Ferricytochrome cM	5	0.330523
Ferrocytochrome cM	5	0.330523
5-Methyltetrahydropteroyltri-L-glutamate	1	0.330679
Tetrahydropteroyltri-L-glutamate	1	0.330679
L-Glutamate	43	0.335666
(R)-Pantoate	2	0.338487
Intermediate_Methylzymosterol_I	2	0.339723
Intermediate_Zymosterol_I	2	0.339723
Ergosta-5,7,22,24(28)-tetraenol	2	0.339799
ACxt	1	0.341544
5-AminolevulinateM	1	0.346287
Porphobilinogen	2	0.346616
Nalpha-Acetylpeptide	2	0.347812
Adenylylsulfate	3	0.348098
L-Homoserine	3	0.348645
Inosine	2	0.349162
Deoxyadenosine	2	0.349162
Deoxyinosine	2	0.349162
(S)-LactateM	2	0.3492
Guanosine	2	0.352802
L-Citrulline	2	0.355477
dATP	2	0.358036
L-Glutamyl-tRNA(Glu)M	1	0.359623
Pyridine-2,3-dicarboxylate	1	0.363208
Pyridine-2,3-dicarboxylateM	1	0.363208
2-Oxobutanoate	3	0.36388
alpha,alpha-Trehalose	4	0.368957
D-erythro-1-(Imidazol-4-yl)glycerol 3-phosphate	2	0.369842
ORNxt	2	0.370127
GLxt	1	0.370793
L-Aspartate	14	0.370843
Oxidized glutathione	4	0.374992
D-4'-Phosphopantothenate	1	0.375319
N-Carbamoyl-L-aspartate	2	0.377526
Kxt	1	0.377902
Potassium	1	0.377902
1-(5'-Phosphoribosyl)-5-amino-4-(N-succinocarboxamide)-imidazole	2	0.37985
3-Methyl-2-oxobutanoate	1	0.385115
Ethanol	5	0.38516
NADHM	14	0.386892
D-Ribulose 5-phosphate	4	0.387865
Coproporphyrinogen	2	0.390129
L-ThreonineM	1	0.392776
URAxt	1	0.39737
Acetate	11	0.401054
CoAM	12	0.402484
L-OrnithineM	2	0.402755
Pseudouridine 5'-phosphate	4	0.404106
Allantoate	3	0.405001
L-Asparaginyl-tRNA(Asn)M	1	0.407092
O-AcetylcarnitineM	2	0.40993
CarnitineM	2	0.40993
NAD+	45	0.412775
MALxt	1	0.420619
Glyoxylate	6	0.4219
1-(5'-Phosphoribosyl)-5-amino-4-imidazolecarboxamide	4	0.424319
L-AlanineM	1	0.42614
Uracil	8	0.430981
CHOxt	1	0.434556
THMxt	3	0.434889
Phytosphingosine	3	0.436277
C16_aldehydes	1	0.440265
L-Histidinol phosphate	2	0.443801
trans,trans-Farnesyl diphosphate	2	0.444228
Adenine	12	0.444471
Homocysteine	7	0.444773
Phenylpyruvate	2	0.445754
Choline phosphate	2	0.447892
URIxt	1	0.454137
L-Cystathionine	3	0.457479
alpha-D-Mannose	15	0.458407
Sulfate	5	0.458806
Carbamoyl phosphate	3	0.463649
Phytosphingosine 1-phosphate	2	0.465165
GTPM	1	0.467752
GDPM	1	0.467752
ITPM	1	0.467752
IDPM	1	0.467752
D-Ribose 5-phosphate	18	0.47007
ATPM	19	0.47048
D-Galactose	8	0.471955
D-Fructose	14	0.472304
IsocitrateM	5	0.47487
D-Ribose 1-phosphate	3	0.476767
Dethiobiotin	2	0.482416
O-Succinyl-L-homoserine	1	0.486858
5-Phospho-alpha-D-ribose 1-diphosphate	17	0.486958
(R)-Pantothenate	3	0.492365
AcetaldehydeM	3	0.492782
sn-Glycerol 3-phosphateM	1	0.49307
PhosphatidylglycerophosphateM	1	0.49307
ASNxt	4	0.493575
GLNxt	4	0.493575
D-Gal alpha 1->6D-Glucose	1	0.493705
beta-D-Glucose 6-phosphate	2	0.495461
3-Isopropylmalate	1	0.49658
2-Isopropylmaleate	1	0.49658
UTP	8	0.497723
Methanethiol	1	0.498062
3-Indoleacetonitrile	1	0.4991
Indoleacetate	1	0.4991
alpha-Aminopropiononitrile	1	0.4991
gamma-Amino-gamma-cyanobutanoate	1	0.4991
2-OxobutanoateM	2	0.499923
Hydrogen sulfide	4	0.50134
Sulfite	3	0.501366
O-Acetylcarnitine	2	0.505928
HomoisocitrateM	2	0.506522
2-Amino-3-carboxymuconate semialdehyde	1	0.506592
GMP	4	0.511621
Acyl-sn-glycerol 3-phosphate	1	0.513047
SUCxt	1	0.51358
L-Ornithine	7	0.513633
But-1-ene-1,2,4-tricarboxylateM	1	0.517785
dGMP	1	0.518815
OxaloglutarateM	3	0.520489
L-Asparagine	8	0.5209
2-OxoglutarateM	10	0.525623
Riboflavin	2	0.526337
Cys-Gly	1	0.527629
R-S-Alanylglycine	1	0.527629
3-Dehydroquinate	1	0.528665
3-Dehydroshikimate	1	0.528665
Shikimate	1	0.528665
Shikimate 3-phosphate	1	0.528665
SLFxt	3	0.530025
Oxaloglutarate	2	0.53111
HYXN	3	0.534663
CitrateM	5	0.537305
MANxt	11	0.537534
Peptide	3	0.538746
FRUxt	12	0.539921
Diacylglycerol	4	0.540795
beta-Alanine	1	0.541752
Anthranilate	4	0.542007
3-Phosphonooxypyruvate	3	0.543907
FumarateM	4	0.544516
Mannose-inositol-P-ceramide	3	0.544997
HO-M	1	0.550098
GlycineM	4	0.552108
(-)-Ureidoglycolate	2	0.562141
2-DehydropantoateM	1	0.563314
(R)-PantoateM	1	0.563314
SERxt	5	0.563493
2-Hydroxybutane-1,2,4-tricarboxylate	2	0.56417
Indoleglycerol phosphate	1	0.566369
N-(L-Arginino)succinate	2	0.566652
Thymidine	1	0.569666
Deoxy-ribose 1-phosphate	1	0.569666
Thymine	1	0.569666
Deoxyguanosine	1	0.569666
Xanthosine	1	0.569666
AdenonsineM	1	0.569666
AdenineM	1	0.569666
alpha-D-Ribose 1-phosphateM	1	0.569666
GuanosineM	1	0.569666
GuanineM	1	0.569666
Squalene	2	0.570033
PNTOxt	1	0.570962
Ceramide-2	1	0.571761
L-Arginine	7	0.573841
(S)-1-Pyrroline-5-carboxylate	1	0.574404
L-1-Pyrroline-3-hydroxy-5-carboxylate	1	0.574404
trans-4-Hydroxy-L-proline	1	0.574404
Succinate semialdehyde	2	0.577028
Protoporphyrinogen IX	1	0.57704
L-AspartateM	2	0.577671
CMPM	3	0.57771
METxt	7	0.578083
Isopentenyl diphosphate	3	0.578842
Prephenate	3	0.580475
L-Serine	14	0.581425
ADPM	13	0.581466
L-Methionine	13	0.581503
N-Acetyl-L-glutamateM	2	0.581977
PyruvateM	6	0.584661
Formaldehyde	1	0.587808
GLCxt	14	0.588994
(R)-Mevalonate	3	0.591151
Xanthine	2	0.593363
Acetaldehyde	12	0.594733
beta-D-Glucose	3	0.596985
Phosphatidylethanolamine	3	0.598273
(R)-5-Diphosphomevalonate	2	0.599148
alpha-D-Glucose	28	0.600076
Choline	2	0.600348
MMETxt	1	0.601023
S-Methylmethionine	1	0.601023
GLACxt	5	0.603801
Dimethylallyl diphosphate	2	0.60644
Methylglyoxal	1	0.611842
Orotate	3	0.614424
Carnitine	3	0.614549
Oxaloacetate	8	0.616522
PHExt	5	0.61742
2-Aceto-2-hydroxy butyrateM	2	0.619789
2-AcetolactateM	2	0.619789
Chitosan	2	0.620044
CTP	8	0.625193
HemeM	1	0.625868
5'-Phosphoribosylglycinamide	2	0.630649
UbiquinolM	11	0.631362
CDPdiacylglycerol	3	0.632041
Myristic acid	1	0.63498
Palmitate	1	0.63498
Stearate	1	0.63498
(R)-3-Hydroxy-3-methyl-2-oxobutanoateM	2	0.635544
(R)-2,3-dihydroxy-3-methylbutanoateM	2	0.635544
L-Phenylalanine	6	0.635805
NMNm	1	0.637865
Allantoin	2	0.638307
IMP	11	0.638622
C100ACPm	1	0.640425
Dodecanoyl-[acyl-carrier protein]M	1	0.640425
Myristoyl-[acyl-carrier protein]M	1	0.640425
Tetradecenoyl-[acyl-carrier protein]M	1	0.640425
Hexadecanoyl-[acp]M	1	0.640425
Palmitoyl-[acyl-carrier protein]M	1	0.640425
Stearoyl-[acyl-carrier protein]M	1	0.640425
Oleoyl-[acyl-carrier protein]M	1	0.640425
Linolenoyl-[acyl-carrier protein]M	1	0.640425
Oxygen	16	0.641478
Spermidine	3	0.643539
O-Acetyl-L-homoserine	2	0.644537
(3R)-3-Hydroxypalmitoyl-[acyl-carrier protein]	1	0.645455
Hexadecenoyl-[acp]	1	0.645455
Acyl-[acyl-carrier-protein]	1	0.645455
2,3-Dehydroacyl-[acyl-carrier-protein]	1	0.645455
L-Histidine	7	0.646495
L-2-Aminoadipate 6-semialdehyde	2	0.64851
Inositol phosphorylceramide	3	0.648595
ATNxt	1	0.648658
L-LysineM	1	0.650458
tRNA(Lys)M	1	0.650458
L-lysyl-tRNA(Lys)M	1	0.650458
3-Hydroxyanthranilate	2	0.654316
L-2-Aminoadipate	1	0.654618
N-Acetyl-L-glutamate 5-phosphateM	1	0.655457
alpha-D-Glucose 6-phosphate	11	0.655863
2-(3-Carboxy-3-aminopropyl)-L-histidine	1	0.656043
2-[3-Carboxy-3-(methylammonio)propyl]-L-histidine	1	0.656043
OrthophosphateM	13	0.65649
FMN	4	0.658916
L-Tryptophan	7	0.659478
NADH	41	0.664486
Glycerone	2	0.668761
Fumarate	5	0.668844
N6-(L-1,3-Dicarboxypropyl)-L-lysine	2	0.669459
1-(5'-Phosphoribosyl)-5-formamido-4-imidazolecarboxamide	2	0.672747
L-Cysteine	10	0.673408
N1-(5-Phospho-D-ribosyl)-AMP	1	0.67414
N-(5'-Phospho-D-1'-ribulosylformimino)-5-amino-1-(5"-phospho-D-ribosyl)-4-imidazolecarboxamide	2	0.674645
2-Hydroxybutane-1,2,4-tricarboxylateM	1	0.674897
ASPxt	3	0.676739
Uridine	3	0.677898
Acetyl-CoAM	8	0.678228
UREAxt	1	0.681712
CARxt	1	0.685365
Inositol-mannose-P-inositol-P-ceramide	1	0.685626
LipoamideM	1	0.686968
S-AminomethyldihydrolipoylproteinM	1	0.686968
Phosphoenolpyruvate	10	0.68815
Putrescine	2	0.688991
N2-Acetyl-L-ornithineM	2	0.689525
TetrahydrofolateM	5	0.689646
THRxt	4	0.69138
Cytosine	5	0.692878
tRNA	1	0.693909
L-Asparaginyl-tRNA(Asn)	1	0.693909
FAD	2	0.695872
tRNAM	2	0.697018
3-Carboxy-4-methyl-2-oxopentanoateM	1	0.698724
L-LeucineM	1	0.698724
L-IsoleucineM	1	0.698724
CYSxt	6	0.701846
ARGxt	3	0.703555
O-Phospho-4-hydroxy-L-threonine	2	0.709793
L-Lysine	4	0.709898
D-Glyceraldehyde 3-phosphate	10	0.71034
D-Ribose	2	0.711789
Guanine	7	0.712693
L-Kynurenine	2	0.71462
3-Hydroxykynurenine	2	0.71462
Tetrahydrofolate	11	0.716795
Urea-1-carboxylate	1	0.721334
CO2M	13	0.725591
3-Methyl-2-oxobutanoateM	2	0.726451
GLYxt	4	0.730152
Glycerol	5	0.73352
Urea	4	0.736221
(3S)-3-Hydroxyacyl-CoA	1	0.737292
5-Phospho-alpha-D-ribose 1-diphosphateM	2	0.739397
Cytidine	2	0.741087
GLUxt	5	0.743607
CYTSxt	4	0.745287
ADxt	4	0.745287
GNxt	4	0.745287
L-Proline	3	0.747967
sn-Glycerol 3-phosphate	6	0.749987
PROxt	2	0.753385
(R)-LactateM	2	0.754606
4-amino-4-deoxychorismate	1	0.758964
UDPglucose	12	0.760668
DIPEPxt	1	0.7646
Dipeptide	1	0.7646
OPEPxt	1	0.7646
Oligopeptide	1	0.7646
PEPTxt	1	0.7646
Nicotinate D-ribonucleotide	3	0.766631
Nicotinate D-ribonucleotideM	3	0.766631
L-Threonine	7	0.76744
EthanolM	1	0.768176
P1,P4-Bis(5'-guanosyl) tetraphosphate	1	0.768654
(R)-S-LactoylglutathioneM	1	0.770927
GlutathioneM	1	0.770927
(R)-5-Phosphomevalonate	2	0.774141
ALAxt	5	0.774946
3-Dehydrosphinganine	3	0.775125
Orthophosphate	69	0.782683
L-Histidinol	2	0.782802
5,10-MethenyltetrahydrofolateM	1	0.785496
FormateM	1	0.785496
Palmitoyl-CoA	2	0.78613
6-Phospho-D-gluconate	6	0.786601
LYSxt	2	0.786668
(S)-Dihydroorotate	2	0.786809
Ceramide-3	2	0.78784
Dolichyl phosphate	8	0.787898
3-Oxoacyl-CoA	2	0.788001
GlutamateM	7	0.791286
L-Leucine	7	0.79392
Ubiquinone-9M	10	0.801916
PhosphatidylserineM	2	0.80333
N-Acetyl-L-glutamate 5-semialdehydeM	2	0.803376
S-Adenosyl-L-methionine	15	0.805197
Geranyl diphosphate	1	0.807057
beta-D-Fructose 6-phosphate	15	0.807649
N-(5-Phospho-D-ribosyl)anthranilate	2	0.808756
S-Adenosylmethioninamine	2	0.809293
Ergosta-5,7,24(28)-trienol	2	0.812518
1-Phosphatidyl-D-myo-inositol 4,5-bisphosphate	3	0.813598
H2O2	7	0.81429
Pyruvate	15	0.814853
3',5'-Cyclic dAMP	1	0.817126
dAMP	1	0.817126
3',5'-Cyclic IMP	1	0.817126
3',5'-Cyclic GMP	1	0.817126
3',5'-Cyclic CMP	1	0.817126
N1-(5-Phospho-D-ribosyl)-ATP	2	0.821469
Deoxyuridine	2	0.822026
L-Glutamate 5-semialdehydeM	1	0.830465
L-TryptophanM	1	0.832484
L-Tryptophanyl-tRNA(Trp)M	1	0.832484
Phosphatidate	4	0.835685
D-Mannose 6-phosphate	5	0.835922
PyrophosphateM	10	0.836714
TRPxt	5	0.837038
Biotin	3	0.83756
CDPdiacylglycerolM	4	0.840061
L-Alanine	10	0.842291
LEUxt	6	0.842505
Nicotinamide	1	0.842675
NicotinamideM	1	0.842675
D-Galactose 1-phosphate	2	0.844764
NH3xt	3	0.846854
BTxt	1	0.848112
L-Methionyl-tRNAM	1	0.848543
N-Formylmethionyl-tRNAM	1	0.848543
LACxt	1	0.853686
PYRxt	1	0.853686
O-Phospho-L-homoserine	2	0.854041
HISxt	4	0.854555
Chitin	5	0.85487
Spermine	1	0.857258
3-(4-Hydroxyphenyl)pyruvate	5	0.858643
TYRxt	6	0.861145
FMNM	2	0.862112
D-Glucono-1,5-lactone 6-phosphate	5	0.864522
Formate	6	0.867023
Glycine	10	0.868933
5-(5-Phospho-D-ribosylaminoformimino)-1-(5-phosphoribosyl)-imidazole-4-carboxamide	2	0.86986
BIOxt	1	0.869889
Deoxycytidine	1	0.870634
Phosphatidylcholine	2	0.872578
Chorismate	5	0.874057
Mannan	6	0.874857
Diacylglycerol pyrophosphate	1	0.878686
(R)-S-Lactoylglutathione	2	0.880971
L-Tyrosine	10	0.887321
Dolichyl beta-D-mannosyl phosphate	7	0.887821
Lanosterol	2	0.893333
L-Isoleucine	6	0.894871
L-Valine	6	0.894871
Dihydroneopterin phosphate	1	0.897524
UDP-D-galactose	2	0.899396
2-Dehydro-3-deoxy-D-arabino-heptonate 7-phosphate	3	0.9005
SAMxt	1	0.900724
10-FormyltetrahydrofolateM	2	0.901151
5-O-(1-Carboxyvinyl)-3-phosphoshikimate	2	0.901764
1-Phosphatidyl-D-myo-inositol	8	0.904464
5'-Methylthioadenosine	2	0.907143
3',5'-Cyclic AMP	3	0.908071
Glutathione	10	0.911154
Acyl-[acyl-carrier protein]M	2	0.91181
Malonyl-[acyl-carrier protein]M	2	0.91181
Acyl-carrier proteinM	2	0.91181
4-Hydroxy-L-threonine	1	0.917365
D-Glucosamine 1-phosphate	1	0.917395
Sedoheptulose 7-phosphate	5	0.922891
RiboflavinM	1	0.924026
D-Tagatose 6-phosphate	1	0.926573
D-Tagatose 1,6-bisphosphate	1	0.926573
Sedoheptulose 1,7-bisphosphate	1	0.926573
P1,P4-Bis(5'-adenosyl) tetraphosphate	2	0.928075
ALAVxt	1	0.928822
Deoxyribose	1	0.933149
2-Deoxy-D-ribose 5-phosphate	1	0.933149
ILExt	5	0.933552
VALxt	5	0.933552
5-Aminolevulinate	2	0.938427
3OACPm	1	0.939643
S-Formylglutathione	2	0.940938
PhosphatidylglycerolM	1	0.943687
CardiolipinM	1	0.943687
D-Erythrose 4-phosphate	6	0.94375
Nicotinate	2	0.9452
NicotinateM	2	0.9452
10-Formyltetrahydrofolate	4	0.948576
Pyridoxine	1	0.949152
Pyridoxine phosphate	1	0.949152
Pyridoxamine	1	0.949152
Pyridoxamine phosphate	1	0.949152
Pyridoxal	1	0.949152
Pyridoxal phosphate	1	0.949152
PhosphatidateM	1	0.950427
CTPM	1	0.950427
Episterol	2	0.950452
5'-Phosphoribosyl-N-formylglycinamide	2	0.952637
UDP	15	0.952766
(R)-2-OxoisovalerateM	2	0.953985
D-Xylose-5-phosphate	4	0.956902
(R)-Lactate	2	0.957568
UDP-N-acetyl-D-galactosamine	4	0.958385
D-Xylulose	1	0.958756
7,8-Diaminononanoate	2	0.961679
H+EXT	46	0.964674
Phosphatidyl-N-dimethylethanolamine	1	0.968501
1-Phosphatidyl-1D-myo-inositol 3-phosphate	3	0.973444
D-myo-inositol 1,4,5-trisphosphate	1	0.974959
Maltose	4	0.975507
gamma-L-Glutamyl-L-cysteine	2	0.976774
Glycogen	4	0.977675
2-IsopropylmalateM	1	0.979902
N-Acetyl-D-glucosamine 1-phosphate	2	0.980538
L-Glutamate 5-semialdehyde	2	0.980955
4-Aminobutanoate	4	0.982125
GABAxt	2	0.982761
8-Amino-7-oxononanoate	1	0.982817
S-Adenosyl-4-methylthio-2-oxobutanoate	1	0.982817
alpha-D-Glutamyl phosphate	2	0.983592
1-(2-Carboxyphenylamino)-1-deoxy-D-ribulose 5-phosphate	1	0.985112
beta-D-Fructose 1,6-bisphosphate	4	0.988381
PIxt	1	0.99082
PhosphatidylethanolamineM	1	0.992599
Phosphatidyl-N-methylethanolamine	2	0.994964
(S)-2,3-Epoxysqualene	2	0.998105
