# Supplementary material for: Global transcriptional response of Saccharomyces cerevisiae to the deletion of SDH3
Source: BMC Syst Biol. 2009 Feb 6;3:17. doi: 10.1186/1752-0509-3-17 (PMC2661886; doi:10.1186/1752-0509-3-17)
Supplement: Additional File 3 — Promoter analysis. List of all the significantly changed genes that have Abf1 binding motif in their promoter region. [file 1752-0509-3-17-S3.xls]

## Sheet: Significantly changed genes
List of genes that are significantly changed following SDH3 deletion
YDL141W	UP
YDR347W	UP
RDN5-1	UP
RPR1	UP
YBL083C	UP
YBR011C	UP
YBR031W	UP
YBR105C	UP
YBR126C	UP
YBR243C	UP
YCL040W	UP
YCL041C	UP
YCL044C	UP
YCR061W	UP
YCRWdelta8	UP
YDL124W	UP
YDL237W	UP
YDR077W	UP
YDR093W	UP
YDR156W	UP
YDR204W	UP
YDR246W	UP
YDR367W	UP
YDR441C	UP
YDRWdelta11	UP
YDRWdelta7	UP
YER064C	UP
YER072W	UP
YER083C	UP
YER089C	UP
YER120W	UP
YFL031W	UP
YGL022W	UP
YGL026C	UP
YGL077C	UP
YGLWdelta2	UP
YGLWsigma2	UP
YGR259C	UP
YHL004W	UP
YHL040C	UP
YHL050C	UP
YHR013C	UP
YHR025W	UP
YHR094C	UP
YHR175W	UP
YIL041W	UP
YIL050W	UP
YILCdelta1	UP
YJL172W	UP
YJR017C	UP
YKR045C	UP
YKR065C	UP
YKR091W	UP
YML025C	UP
YML058W	UP
YML129C	UP
YMR058W	UP
YMR203W	UP
YMRWdelta17	UP
YNL239W	UP
YNL241C	UP
YOL052C	UP
YOL126C	UP
YOL155C	UP
YOR074C	UP
YOR203W	UP
YOR302W	UP
YOR382W	UP
YPL198W	UP
YPR133W-A	UP
YPR154W	UP
YPR172W	UP
snR61	UP
snR75	UP
snR77	UP
tQ(UUG)E2	UP
YBL068W	UP
YBR025C	UP
YBR127C	UP
YBR160W	UP
YDL042C	UP
YDL045W-A	UP
YDL111C	UP
YDL248W	UP
YDR262W	UP
YDR313C	UP
YDR320C	UP
YDR349C	UP
YDR481C	UP
YEL032W	UP
YEL068C	UP
YER163C	UP
YGL011C	UP
YGL038C	UP
YGL062W	UP
YGL125W	UP
YGL245W	UP
YGR049W	UP
YHR024C	UP
YHR074W	UP
YJL025W	UP
YKR087C	UP
YLR136C	UP
YML008C	UP
YML013W	UP
YNL317W	UP
YOR011W	UP
YOR337W	UP
YPL101W	UP
YPR080W	UP
snR17a	UP
snR73	UP
tE(CUC)D	UP
YBR162W-A	DOWN
YDL055C	DOWN
YDL070W	DOWN
YER112W	DOWN
YER131W	DOWN
YFR033C	DOWN
YGR277C	DOWN
YHR089C	DOWN
YIR004W	DOWN
YKL141W	DOWN
YKR035W-A	DOWN
YLR175W	DOWN
YLR208W	DOWN
YLR399C	DOWN
YLR438C-A	DOWN
YMR033W	DOWN
YMR039C	DOWN
YNL088W	DOWN
YNL100W	DOWN
YOR065W	DOWN
YOR259C	DOWN
YOR261C	DOWN
YOR326W	DOWN
YPL043W	DOWN
YPL195W	DOWN
YPR100W	DOWN
YPR169W	DOWN
YPR173C	DOWN
YARCdelta8	DOWN
YBL045C	DOWN
YBL077W	DOWN
YBR010W	DOWN
YBR154C	DOWN
YCR013C	DOWN
YDL050C	DOWN
YDR194C	DOWN
YDR529C	DOWN
YEL021W	DOWN
YGL102C	DOWN
YGR182C	DOWN
YGR229C	DOWN
YHR135C	DOWN
YHR146W	DOWN
YIL027C	DOWN
YIL035C	DOWN
YIL038C	DOWN
YIL063C	DOWN
YILCdelta3	DOWN
YJL055W	DOWN
YJR064W	DOWN
YKL028W	DOWN
YKL046C	DOWN
YKL085W	DOWN
YKL113C	DOWN
YKL137W	DOWN
YKR080W	DOWN
YLL044W	DOWN
YLR038C	DOWN
YLR264W	DOWN
YLR325C	DOWN
YLR359W	DOWN
YML012W	DOWN
YML097C	DOWN
YML105C	DOWN
YMR193W	DOWN
YMR251W-A	DOWN
YMR256C	DOWN
YMR321C	DOWN
YNL030W	DOWN
YNL079C	DOWN
YNL175C	DOWN
YNL259C	DOWN
YOL038W	DOWN
YOL080C	DOWN
YOL109W	DOWN
YOR174W	DOWN
YPL095C	DOWN
YPL142C	DOWN
YPR143W	DOWN
YPR167C	DOWN
snR35	DOWN
CEN4	DOWN
YAL026C	DOWN
YAL036C	DOWN
YAR008W	DOWN
YBL046W	DOWN
YBL075C	DOWN
YBL078C	DOWN
YBR003W	DOWN
YBR088C	DOWN
YBR153W	DOWN
YBR215W	DOWN
YBR253W	DOWN
YBR275C	DOWN
YBR293W	DOWN
YCL010C	DOWN
YCL032W	DOWN
YCL054W	DOWN
YCR042C	DOWN
YDL014W	DOWN
YDL030W	DOWN
YDL065C	DOWN
YDL183C	DOWN
YDL189W	DOWN
YDL208W	DOWN
YDL209C	DOWN
YDL216C	DOWN
YDL232W	DOWN
YDR068W	DOWN
YDR080W	DOWN
YDR108W	DOWN
YDR131C	DOWN
YDR146C	DOWN
YDR147W	DOWN
YDR196C	DOWN
YDR206W	DOWN
YDR212W	DOWN
YDR229W	DOWN
YDR310C	DOWN
YDR318W	DOWN
YDR327W	DOWN
YDR357C	DOWN
YDR379W	DOWN
YDR397C	DOWN
YDR482C	DOWN
YDR514C	DOWN
YDRWdelta10	DOWN
YEL014C	DOWN
YEL015W	DOWN
YER031C	DOWN
YER093C	DOWN
YER100W	DOWN
YERWomega2	DOWN
YFL017C	DOWN
YFL023W	DOWN
YFR050C	DOWN
YGL002W	DOWN
YGL006W	DOWN
YGL020C	DOWN
YGL041C	DOWN
YGL097W	DOWN
YGL106W	DOWN
YGL119W	DOWN
YGL123W	DOWN
YGL145W	DOWN
YGL234W	DOWN
YGL237C	DOWN
YGL262W	DOWN
YGR002C	DOWN
YGR062C	DOWN
YGR083C	DOWN
YGR174C	DOWN
YGR219W	DOWN
YGR294W	DOWN
YHL012W	DOWN
YHR077C	DOWN
YHR097C	DOWN
YHR144C	DOWN
YHR152W	DOWN
YHR154W	DOWN
YHR159W	DOWN
YHR201C	DOWN
YHRCdelta14	DOWN
YIL002C	DOWN
YIL064W	DOWN
YIL085C	DOWN
YIL137C	DOWN
YIL139C	DOWN
YIL158W	DOWN
YIL166C	DOWN
YIL176C	DOWN
YJL001W	DOWN
YJL031C	DOWN
YJL033W	DOWN
YJL057C	DOWN
YJL069C	DOWN
YJL123C	DOWN
YJL146W	DOWN
YJL156C	DOWN
YJL161W	DOWN
YJL168C	DOWN
YJL184W	DOWN
YJR002W	DOWN
YJR003C	DOWN
YJR008W	DOWN
YJR012C	DOWN
YJR055W	DOWN
YJR068W	DOWN
YJR102C	DOWN
YJR144W	DOWN
YJR161C	DOWN
YKL012W	DOWN
YKL030W	DOWN
YKL035W	DOWN
YKL042W	DOWN
YKL052C	DOWN
YKL068W	DOWN
YKL089W	DOWN
YKL101W	DOWN
YKL108W	DOWN
YKL111C	DOWN
YKL136W	DOWN
YKL149C	DOWN
YKL166C	DOWN
YKL169C	DOWN
YKL172W	DOWN
YKL209C	DOWN
YKR004C	DOWN
YKR027W	DOWN
YKR064W	DOWN
YKR092C	DOWN
YLL035W	DOWN
YLL036C	DOWN
YLR015W	DOWN
YLR057W	DOWN
YLR068W	DOWN
YLR071C	DOWN
YLR080W	DOWN
YLR100W	DOWN
YLR113W	DOWN
YLR132C	DOWN
YLR138W	DOWN
YLR170C	DOWN
YLR174W	DOWN
YLR181C	DOWN
YLR217W	DOWN
YLR252W	DOWN
YLR271W	DOWN
YLR283W	DOWN
YLR309C	DOWN
YLR326W	DOWN
YLR327C	DOWN
YLR330W	DOWN
YLR392C	DOWN
YLR401C	DOWN
YLR406C	DOWN
YLR427W	DOWN
YLR433C	DOWN
YML020W	DOWN
YML050W	DOWN
YML081C-A	DOWN
YML091C	DOWN
YML093W	DOWN
YML104C	DOWN
YML107C	DOWN
YMR014W	DOWN
YMR018W	DOWN
YMR022W	DOWN
YMR044W	DOWN
YMR065W	DOWN
YMR091C	DOWN
YMR097C	DOWN
YMR127C	DOWN
YMR132C	DOWN
YMR167W	DOWN
YMR183C	DOWN
YMR226C	DOWN
YMR263W	DOWN
YNL039W	DOWN
YNL112W	DOWN
YNL129W	DOWN
YNL161W	DOWN
YNL166C	DOWN
YNL212W	DOWN
YNL215W	DOWN
YNL233W	DOWN
YNL286W	DOWN
YNR004W	DOWN
YNR053C	DOWN
YNR054C	DOWN
YNR065C	DOWN
YOL009C	DOWN
YOL031C	DOWN
YOL055C	DOWN
YOL077C	DOWN
YOL091W	DOWN
YOL108C	DOWN
YOL130W	DOWN
YOL148C	DOWN
YOR006C	DOWN
YOR028C	DOWN
YOR031W	DOWN
YOR033C	DOWN
YOR036W	DOWN
YOR056C	DOWN
YOR064C	DOWN
YOR067C	DOWN
YOR069W	DOWN
YOR097C	DOWN
YOR123C	DOWN
YOR147W	DOWN
YOR159C	DOWN
YOR212W	DOWN
YOR251C	DOWN
YOR257W	DOWN
YOR293W	DOWN
YOR305W	DOWN
YPL029W	DOWN
YPL034W	DOWN
YPL064C	DOWN
YPL105C	DOWN
YPL108W	DOWN
YPL129W	DOWN
YPL144W	DOWN
YPL151C	DOWN
YPL164C	DOWN
YPL168W	DOWN
YPL196W	DOWN
YPL212C	DOWN
YPL272C	DOWN
YPR009W	DOWN
YPR035W	DOWN
YPR050C	DOWN
YPR104C	DOWN
YPR121W	DOWN
YPR164W	DOWN
YPR185W	DOWN
YPR194C	DOWN
YPRWdelta14	DOWN
snR4	DOWN
snR70	DOWN

## Sheet: Sequences matching ABF1 motif
List of all the genes whose expression is significantly changed with the Abf1 binding motif in their promoter region.
Sequences that match ABF1 binding motif in up-regulated and significantly changed genes										Sequences that match ABF1 binding motif in down-regulated and significantly changed genes
SeqID	PatID		Matches							SeqID	PatID		Matches
BPL1	tcgtca		1							COR1	tcgtca		1
IPP1	tcgtca		1							MSS116	tcgtca		1
RPL4A	tcgtca		2							YCK1	tcgtca		2
TPS1	tcgtca		1							CRP1	tcgtca		2
MGR1	tcgtca		4							KRE27	tcgtca		1
RPA14	tcgtca		1							NOT3	tcgtca		1
COQ4	tcgtca		1							YJL055W;	tcgtca		1
YER064C	tcgtca		1							CCT5	tcgtca		2
PTC2	tcgtca		1							ERV25	tcgtca		1
STT3	tcgtca		2							MRPL24	tcgtca		1
HNM1	tcgtca		2							COX7	tcgtca		1
ARN1	tcgtca		1							YMR321C;	tcgtca		1
YHL050C	tcgtca		1							PRE6	tcgtca		2
ARD1	tcgtca		1							REX4	tcgtca		1
THR1	tcgtca		1							EEB1	tcgtca		1
HXT1	tcgtca		1							SUB1	tcgtca		1
GVP36	tcgtca		1							LSM3	tcgtca		1
CPS1	tcgtca		1							APL5	tcgtca		1
ESS1	tcgtca		1							NOP4	tcgtca		1
SRL3	tcgtca		1							SEC13	tcgtca		2
YML6	tcgtca		1							DJP1	tcgtca		1
SML1	tcgtca		1							RPT4	tcgtca		1
TOM40	tcgtca		1							RFC2	tcgtca		1
YOL155C	tcgtca		1							YJL123C;	tcgtca		1
YOR302W	tcgtca		1							NRK1	tcgtca		1
TOM5	tcgtca		1							BRX1	tcgtca		1
PIN3	tcgtca		2							GET1	tcgtca		1
YPR172W	tcgtca		2							DOS2	tcgtca		1
PRS4	tcgtca		1							PPX1	tcgtca		1
RRP42	tcgtca		2							PEP12	tcgtca		1
SWA2	tcgtca		1							TPK3	tcgtca		1
PHO8	tcgtca		2							GON7	tcgtca		1
MCM3	tcgtca		1							MDM1	tcgtca		1
PYC1	tcgtca		1							UTP14	tcgtca		1
GUS1	tcgtca		1							ALG8	tcgtca		2
PFS2	tcgtca		1							SPT20	tcgtca		1
TEA1	tcgtca		2							MDM32	tcgtca		1
										OXR1	tcgtca		2
Matching statistics										LEO1	tcgtca		1
										INO4	tcgtca		1
statistics	max	matched	percent							NHA1	tcgtca		1
matching patterns	1	1	100							IOC4	tcgtca		1
matching scores	1	1	100							HOG1	tcgtca		1
matching sequence	92	37	40.2							GCD2	tcgtca		1
										CWC2	tcgtca		1
										SRM1	tcgtca		1
										ECM9	tcgtca		2
										CNA1	tcgtca		1
										HCA4	tcgtca		2
										DBR1	tcgtca		1
										SSO2	tcgtca		1
										YIL064W;	tcgtca		1
										VPS5	tcgtca		1
										YMR226C;	tcgtca		4
										JLP2	tcgtca		1
										YSN1	tcgtca		2
										MLH3	tcgtca		1
										YKR064W;	tcgtca		1
										YPL108W;	tcgtca		1
										FMP50	tcgtca		1
										YLR132C;	tcgtca		2
										STE4	tcgtca		1
										SSA3	tcgtca		2
										IES2	tcgtca		1
										SLD2	tcgtca		2
										CIN5	tcgtca		1
										DUS3	tcgtca		1
										RBS1	tcgtca		1
										YJL057C;	tcgtca		2
										RIF1	tcgtca		1
										CRS5	tcgtca		1
										MIF2	tcgtca		1
										NOB1	tcgtca		1
										TMA108	tcgtca		2
										YLR271W;	tcgtca		1
										SPO21	tcgtca		1
										TCP1	tcgtca		1
										PRP9	tcgtca		1
										THI22	tcgtca		1
										SUT2	tcgtca		1
										GNA1	tcgtca		2
										EMP46	tcgtca		1
										STE50	tcgtca		1
										IDP2	tcgtca		2
										Matching statistics
										statistics	max	matched	percent
										matching patterns	1	1	100
										matching scores	1	1	100
										matching sequence	292	84	28.8
